# Supplementary material for: The Gene Cluster Cj0423–Cj0425 Negatively Regulates Biofilm Formation in Campylobacter jejuni
Source: Int J Mol Sci. 2024 Nov 12;25(22):12116. doi: 10.3390/ijms252212116 (PMC11595200; doi:10.3390/ijms252212116)
Supplement: Supplementary file 1 [file ijms-25-12116-s001.zip]

Archive with 5 entries (5 files):
- Supplementary Table S5.docx
- Supplementary Table S1.xlsx
- Supplementary Table S2.csv
- Supplementary Table S3.xlsx
- Supplementary Table S4.xlsx
