# Supplementary material for: The Gene Cluster Cj0423–Cj0425 Negatively Regulates Biofilm Formation in Campylobacter jejuni
Source: Int J Mol Sci. 2024 Nov 12;25(22):12116. doi: 10.3390/ijms252212116 (PMC11595200; doi:10.3390/ijms252212116)
Supplement: Supplementary file 1 [file ijms-25-12116-s001.zip › Supplementary Table S1.xlsx]

## Sheet: Sheet1
Number	Name	GenBank ID
1	CJ1	AL111168.1
2	CJ2	CP000025.1
3	CJ3	CP000538.1
4	CJ4	CP000768.1
5	CJ5	CP000814.1
6	CJ6	CP001876.1
7	CJ7	CP001900.1
8	CJ8	CP005388.1
9	CJ9	CP002029.1
10	CJ10	CP001960.1
11	CJ11	CP003871.4
12	CJ12	HE978252.1
13	CJ13	CP006006.1
14	CJ14	CP006707.2
15	CJ15	CP006709.2
16	CJ16	CP006708.2
17	CJ17	CP076835.1
18	CJ18	CP006729.2
19	CJ19	HG428754.1
20	CJ20	CP005081.1
21	CJ21	CP008787.1
22	CJ22	CP073712.1
23	CJ23	CP006851.1
24	CJ24	CP010058.1
25	CJ25	CP006685.1
26	CJ26	CP006686.1
27	CJ27	CP006687.1
28	CJ28	CP006688.1
29	CJ29	CP006689.1
30	CJ30	CP010306.1
31	CJ31	CP010307.1
32	CJ32	CP010072.1
33	CJ33	CP010301.1
34	CJ34	CP010906.1
35	CJ35	CP012689.1
36	CJ36	CP012690.1
37	CJ37	CP012696.1
38	CJ38	CP012149.1
39	CJ39	LN831025.1
40	CJ40	CP010471.1
41	CJ41	CP010472.1
42	CJ42	CP010473.1
43	CJ43	CP010474.1
44	CJ44	CP010475.1
45	CJ45	CP010476.1
46	CJ46	CP010477.1
47	CJ47	CP010478.1
48	CJ48	CP010479.1
49	CJ49	CP010480.1
50	CJ50	CP010481.1
51	CJ51	CP010482.1
52	CJ52	CP010483.1
53	CJ53	CP010488.1
54	CJ54	CP010489.1
55	CJ55	CP010490.1
56	CJ56	CP010491.1
57	CJ57	CP010492.1
58	CJ58	CP010493.1
59	CJ59	CP010496.1
60	CJ60	CP010497.1
61	CJ61	CP010498.1
62	CJ62	CP010499.1
63	CJ63	CP010500.1
64	CJ64	CP010495.1
65	CJ65	CP010501.1
66	CJ66	CP010502.1
67	CJ67	CP010503.1
68	CJ68	CP010504.1
69	CJ69	CP010505.1
70	CJ70	CP010506.1
71	CJ71	CP010507.1
72	CJ72	CP010508.1
73	CJ73	CP010509.1
74	CJ74	CP010510.1
75	CJ75	CP010511.1
76	CJ76	CP010457.1
77	CJ77	CP010458.1
78	CJ78	CP010459.1
79	CJ79	CP010460.1
80	CJ80	CP010461.1
81	CJ81	CP010462.1
82	CJ82	CP010463.1
83	CJ83	CP010464.1
84	CJ84	CP010465.1
85	CJ85	CP010466.1
86	CJ86	CP010467.1
87	CJ87	CP010468.1
88	CJ88	CP010469.1
89	CJ89	CP010470.1
90	CJ90	CP010484.1
91	CJ91	CP010485.1
92	CJ92	CP010486.1
93	CJ93	CP010487.1
94	CJ94	CP014344.1
95	CJ95	CP014744.1
96	CJ96	CP014742.1
97	CJ97	CP015209.1
98	CJ98	CP017029.1
99	CJ99	CP017031.1
100	CJ100	CP017032.1
101	CJ101	CP017033.1
102	CJ102	CP017456.1
103	CJ103	CP017862.1
104	CJ104	CP017860.1
105	CJ105	CP017863.1
106	CJ106	CP007749.1
107	CJ107	CP007751.1
108	CJ108	CP017859.1
109	CJ109	CP017856.1
110	CJ110	CP007188.1
111	CJ111	CP007189.1
112	CJ112	CP007190.1
113	CJ113	CP007191.1
114	CJ114	CP007192.1
115	CJ115	CP007193.1
116	CJ116	CP019965.1
117	CJ117	CP020045.1
118	CJ118	CP020776.1
119	CJ119	CP022076.1
120	CJ120	CP022077.1
121	CJ121	CP022079.1
122	CJ122	CP022080.1
123	CJ123	CP017229.1
124	CJ124	CP022439.1
125	CJ125	CP022440.1
126	CJ126	CP022470.1
127	CJ127	CP022551.1
128	CJ128	CP022559.1
129	CJ129	CP023543.1
130	CJ130	CP023867.1
131	CJ131	CP023866.1
132	CJ132	CP027403.1
133	CJ133	CP028185.1
134	CJ134	CP028909.1
135	CJ135	CP028910.1
136	CJ136	CP028911.1
137	CJ137	CP012206.1
138	CJ138	CP012210.1
139	CJ139	CP012211.1
140	CJ140	CP012212.1
141	CJ141	CP012213.1
142	CJ142	CP012214.1
143	CJ143	CP012216.1
144	CJ144	CP012217.1
145	CJ145	CP012220.1
146	CJ146	CP012221.1
147	CJ147	CP012224.1
148	CJ148	CP032316.1
149	CJ149	CP034393.1
150	CJ150	CP028372.1
151	CJ151	CP019838.1
152	CJ152	CP028933.1
153	CJ153	CP032522.1
154	CJ154	CP041584.1
155	CJ155	CP038862.1
156	CJ156	CP043763.1
157	CJ157	CP044162.1
158	CJ158	CP044167.1
159	CJ159	CP044169.1
160	CJ160	CP044171.1
161	CJ161	CP044173.1
162	CJ162	CP045048.1
163	CJ163	CP045789.1
164	CJ164	CP048771.1
165	CJ165	CP048756.1
166	CJ166	CP048760.1
167	CJ167	CP048761.1
168	CJ168	CP048763.1
169	CJ169	CP048764.1
170	CJ170	CP048765.1
171	CJ171	CP048767.1
172	CJ172	CP048769.1
173	CJ173	CP053659.1
174	CJ174	CP058293.1
175	CJ175	CP058299.1
176	CJ176	CP040015.1
177	CJ177	CP040016.1
178	CJ178	CP059157.1
179	CJ179	CP059158.1
180	CJ180	CP059159.1
181	CJ181	CP059160.1
182	CJ182	CP059709.1
183	CJ183	CP059964.1
184	CJ184	CP059972.1
185	CJ185	CP059965.1
186	CJ186	CP059966.1
187	CJ187	CP059967.1
188	CJ188	CP059968.1
189	CJ189	CP059969.1
190	CJ190	CP059970.1
191	CJ191	CP059971.1
192	CJ192	CP063357.1
193	CJ193	CP066242.1
194	CJ194	CP050683.1
195	CJ195	CP066746.1
196	CJ196	CP066745.1
197	CJ197	CP066243.1
198	CJ198	CP066241.1
199	CJ199	CP071459.1
200	CJ200	CP071460.1
201	CJ201	CP071519.1
202	CJ202	CP071574.1
203	CJ203	CP071575.1
204	CJ204	CP071576.1
205	CJ205	CP071579.1
206	CJ206	CP071580.1
207	CJ207	CP071581.1
208	CJ208	CP071582.1
209	CJ209	CP071583.1
210	CJ210	CP071584.1
211	CJ211	CP071585.1
212	CJ212	CP071577.1
213	CJ213	CP071578.1
214	CJ214	CP071587.1
215	CJ215	CP071592.1
216	CJ216	CP068567.1
217	CJ217	CP076507.1
218	CJ218	CP076504.1
219	CJ219	CP076505.1
220	CJ220	CP077633.1
221	CJ221	CP077635.1
222	CJ222	LS483295.1
223	CJ223	LS483362.1
224	CJ224	LR134359.1
225	CJ225	LR134497.1
226	CJ226	LR134496.1
227	CJ227	LR134498.1
228	CJ228	LR134500.1
229	CJ229	LR134499.1
230	CJ230	LR134502.1
231	CJ231	LR134505.1
232	CJ232	LR134507.1
233	CJ233	LR134511.1
234	CJ234	LR134530.1
