# Supplementary material for: The Gene Cluster Cj0423–Cj0425 Negatively Regulates Biofilm Formation in Campylobacter jejuni
Source: Int J Mol Sci. 2024 Nov 12;25(22):12116. doi: 10.3390/ijms252212116 (PMC11595200; doi:10.3390/ijms252212116)
Supplement: Supplementary file 1 [file ijms-25-12116-s001.zip › Supplementary Table S2.csv]

Gene	Non-unique Gene name	Annotation	No. isolates	No. sequences	Avg sequences per isolate	Genome Fragment	Order within Fragment	Accessory Fragment	Accessory Order with Fragment	QC	Min group size nuc	Max group size nuc	Avg group size nuc	CJ1	CJ10	CJ100	CJ101	CJ102	CJ103	CJ104	CJ105	CJ106	CJ107	CJ108	CJ109	CJ11	CJ110	CJ111	CJ112	CJ113	CJ114	CJ115	CJ116	CJ117	CJ118	CJ119	CJ12	CJ120	CJ121	CJ122	CJ123	CJ124	CJ125	CJ126	CJ127	CJ128	CJ129	CJ13	CJ130
lpxL		Lipid A biosynthesis lauroyltransferase	234	234	1	1	1873				416	908	881	CJ1_01116	CJ10_01177	CJ100_01167	CJ101_01315	CJ102_01096	CJ103_01344	CJ104_01261	CJ105_01148	CJ106_01190	CJ107_01156	CJ108_01249	CJ109_01256	CJ11_01106	CJ110_01289	CJ111_01087	CJ112_01087	CJ113_01123	CJ114_01124	CJ115_01123	CJ116_01092	CJ117_01092	CJ118_01125	CJ119_01450	CJ12_01116	CJ120_00494	CJ121_01122	CJ122_00419	CJ123_01105	CJ124_01125	CJ125_01116	CJ126_01138	CJ127_01144	CJ128_01155	CJ129_00782	CJ13_00281	CJ130_01288
rimP		Ribosome maturation factor RimP	234	234	1	1	5732				161	443	421	CJ1_00135	CJ10_00137	CJ100_00138	CJ101_00192	CJ102_00142	CJ103_00300	CJ104_00109	CJ105_00106	CJ106_00134	CJ107_00140	CJ108_00107	CJ109_00113	CJ11_00135	CJ110_00136	CJ111_00138	CJ112_00138	CJ113_00138	CJ114_00138	CJ115_00137	CJ116_00141	CJ117_00140	CJ118_00140	CJ119_00339	CJ12_00135	CJ120_01475	CJ121_00137	CJ122_01385	CJ123_00142	CJ124_00138	CJ125_00144	CJ126_00132	CJ127_00148	CJ128_00140	CJ129_01521	CJ13_01030	CJ130_00551
alsT		Amino-acid carrier protein AlsT	234	234	1	1	7748				128	1466	1439	CJ1_00883	CJ10_00940	CJ100_00925	CJ101_00987	CJ102_00863	CJ103_01108	CJ104_00919	CJ105_00845	CJ106_00868	CJ107_00914	CJ108_00911	CJ109_00917	CJ11_00876	CJ110_00993	CJ111_00844	CJ112_00844	CJ113_00888	CJ114_00889	CJ115_00888	CJ116_00859	CJ117_00859	CJ118_00891	CJ119_01073	CJ12_00883	CJ120_00727	CJ121_00882	CJ122_00664	CJ123_00867	CJ124_00892	CJ125_00873	CJ126_00895	CJ127_00894	CJ128_00914	CJ129_00495	CJ13_01790	CJ130_01528
group_1631		hypothetical protein	234	234	1	1	4738				209	3719	2350	CJ1_01462	CJ10_01558	CJ100_01516	CJ101_01660	CJ102_01477	CJ103_01658	CJ104_01605	CJ105_01539	CJ106_01587	CJ107_01562	CJ108_01596	CJ109_01606	CJ11_01444	CJ110_01685	CJ111_01412	CJ112_01411	CJ113_01464	CJ114_01467	CJ115_01468	CJ116_01412	CJ117_01416	CJ118_01650	CJ119_01813	CJ12_01462	CJ120_00146	CJ121_01459	CJ122_00106	CJ123_01429	CJ124_01476	CJ125_01442	CJ126_01473	CJ127_01486	CJ128_01519	CJ129_01136	CJ13_00635	CJ130_00935
group_1744		hypothetical protein	234	234	1	1	4655				167	416	405	CJ1_01429	CJ10_01527	CJ100_01477	CJ101_01628	CJ102_01429	CJ103_01625	CJ104_01573	CJ105_01507	CJ106_01555	CJ107_01529	CJ108_01564	CJ109_01574	CJ11_01410	CJ110_01653	CJ111_01380	CJ112_01379	CJ113_01432	CJ114_01435	CJ115_01436	CJ116_01380	CJ117_01384	CJ118_01618	CJ119_01769	CJ12_01429	CJ120_00178	CJ121_01427	CJ122_00138	CJ123_01382	CJ124_01443	CJ125_01410	CJ126_01441	CJ127_01453	CJ128_01484	CJ129_01104	CJ13_00596	CJ130_00967
addA		ATP-dependent helicase/nuclease subunit A	234	234	1	1	4732				185	2765	2721	CJ1_01461	CJ10_01557	CJ100_01515	CJ101_01659	CJ102_01476	CJ103_01657	CJ104_01604	CJ105_01538	CJ106_01586	CJ107_01560	CJ108_01595	CJ109_01605	CJ11_01443	CJ110_01684	CJ111_01411	CJ112_01410	CJ113_01463	CJ114_01466	CJ115_01467	CJ116_01411	CJ117_01415	CJ118_01649	CJ119_01812	CJ12_01461	CJ120_00147	CJ121_01458	CJ122_00107	CJ123_01428	CJ124_01475	CJ125_01441	CJ126_01472	CJ127_01485	CJ128_01518	CJ129_01135	CJ13_00633	CJ130_00936
bioA		Adenosylmethionine-8-amino-7-oxononanoate aminotransferase	234	234	1	1	6171				251	1301	1274	CJ1_00294	CJ10_00291	CJ100_00293	CJ101_00350	CJ102_00295	CJ103_00457	CJ104_00265	CJ105_00129	CJ106_00289	CJ107_00307	CJ108_00260	CJ109_00264	CJ11_00293	CJ110_00402	CJ111_00288	CJ112_00288	CJ113_00298	CJ114_00298	CJ115_00297	CJ116_00297	CJ117_00296	CJ118_00303	CJ119_00499	CJ12_00294	CJ120_01317	CJ121_00293	CJ122_01235	CJ123_00299	CJ124_00297	CJ125_00295	CJ126_00282	CJ127_00302	CJ128_00301	CJ129_01684	CJ13_01193	CJ130_00386
flgG_1		Flagellar basal-body rod protein FlgG	234	234	1	1	8232				551	1724	814	CJ1_00686	CJ10_00745	CJ100_00684	CJ101_00798	CJ102_00668	CJ103_00569	CJ104_00729	CJ105_00650	CJ106_00674	CJ107_00711	CJ108_00724	CJ109_00727	CJ11_00682	CJ110_00798	CJ111_00672	CJ112_00672	CJ113_00691	CJ114_00692	CJ115_00691	CJ116_00673	CJ117_00672	CJ118_00697	CJ119_00875	CJ12_00686	CJ120_00924	CJ121_00691	CJ122_00847	CJ123_00669	CJ124_00690	CJ125_00677	CJ126_00654	CJ127_00696	CJ128_00703	CJ129_00305	CJ13_01593	CJ130_01721
upp		Uracil phosphoribosyltransferase	234	234	1	1	9304				137	626	609	CJ1_01266	CJ10_01379	CJ100_01315	CJ101_01464	CJ102_01244	CJ103_01486	CJ104_01411	CJ105_01354	CJ106_01392	CJ107_01364	CJ108_01400	CJ109_01406	CJ11_01254	CJ110_01436	CJ111_01233	CJ112_01233	CJ113_01271	CJ114_01273	CJ115_01271	CJ116_01238	CJ117_01239	CJ118_01396	CJ119_01605	CJ12_01266	CJ120_00344	CJ121_01270	CJ122_00264	CJ123_01253	CJ124_01276	CJ125_01269	CJ126_01292	CJ127_01304	CJ128_01309	CJ129_00930	CJ13_00428	CJ130_01138
tpiA		Triosephosphate isomerase	234	234	1	1	9576				128	692	668	CJ1_01382	CJ10_01493	CJ100_01427	CJ101_01581	CJ102_01341	CJ103_01586	CJ104_01529	CJ105_01467	CJ106_01507	CJ107_01481	CJ108_01512	CJ109_01523	CJ11_01369	CJ110_01605	CJ111_01339	CJ112_01339	CJ113_01383	CJ114_01387	CJ115_01387	CJ116_01341	CJ117_01343	CJ118_01567	CJ119_01728	CJ12_01382	CJ120_00227	CJ121_01385	CJ122_00178	CJ123_01349	CJ124_01393	CJ125_01368	CJ126_01402	CJ127_01409	CJ128_01430	CJ129_01049	CJ13_00544	CJ130_01016
appA		Oligopeptide-binding protein AppA	234	234	1	1	5031				218	1535	1529	CJ1_01556	CJ10_01658	CJ100_01615	CJ101_01756	CJ102_01570	CJ103_01759	CJ104_01704	CJ105_01637	CJ106_01685	CJ107_01657	CJ108_01702	CJ109_01706	CJ11_01540	CJ110_01780	CJ111_01508	CJ112_01507	CJ113_01558	CJ114_01561	CJ115_01562	CJ116_01510	CJ117_01514	CJ118_01743	CJ119_00033	CJ12_01556	CJ120_00052	CJ121_01557	CJ122_00009	CJ123_01523	CJ124_01570	CJ125_01538	CJ126_01569	CJ127_01582	CJ128_01617	CJ129_01232	CJ13_00735	CJ130_00841
group_2282		hypothetical protein	234	234	1	1	7302				308	737	730	CJ1_00931	CJ10_00989	CJ100_00973	CJ101_01035	CJ102_00913	CJ103_01156	CJ104_00968	CJ105_00890	CJ106_00912	CJ107_00965	CJ108_00957	CJ109_00963	CJ11_00921	CJ110_01041	CJ111_00898	CJ112_00898	CJ113_00936	CJ114_00937	CJ115_00936	CJ116_00908	CJ117_00908	CJ118_00939	CJ119_01125	CJ12_00931	CJ120_00679	CJ121_00930	CJ122_00609	CJ123_00921	CJ124_00940	CJ125_00928	CJ126_00950	CJ127_00951	CJ128_00963	CJ129_00543	CJ13_00044	CJ130_01480
pyrC_1		Dihydroorotase	234	234	1	1	6024				650	1007	1002	CJ1_00248	CJ10_00247	CJ100_00248	CJ101_00306	CJ102_00249	CJ103_00412	CJ104_00220	CJ105_00277	CJ106_00247	CJ107_00256	CJ108_00215	CJ109_00219	CJ11_00247	CJ110_00301	CJ111_00240	CJ112_00240	CJ113_00252	CJ114_00252	CJ115_00251	CJ116_00247	CJ117_00246	CJ118_00149	CJ119_00446	CJ12_00248	CJ120_01466	CJ121_00250	CJ122_01279	CJ123_00254	CJ124_00251	CJ125_00252	CJ126_00237	CJ127_00257	CJ128_00254	CJ129_01632	CJ13_01143	CJ130_00436
group_2370		hypothetical protein	234	234	1	1	7011				242	446	435	CJ1_00585	CJ10_00586	CJ100_00583	CJ101_00696	CJ102_00573	CJ103_00878	CJ104_00629	CJ105_00545	CJ106_00572	CJ107_00606	CJ108_00624	CJ109_00626	CJ11_00583	CJ110_00693	CJ111_00565	CJ112_00565	CJ113_00590	CJ114_00590	CJ115_00590	CJ116_00577	CJ117_00576	CJ118_00593	CJ119_00774	CJ12_00585	CJ120_01026	CJ121_00588	CJ122_00955	CJ123_00572	CJ124_00589	CJ125_00576	CJ126_00559	CJ127_00593	CJ128_00602	CJ129_00146	CJ13_01489	CJ130_00038
hypF		Carbamoyltransferase HypF	234	234	1	1	6917				191	2189	2179	CJ1_00615	CJ10_00616	CJ100_00612	CJ101_00725	CJ102_00602	CJ103_00907	CJ104_00658	CJ105_00575	CJ106_00602	CJ107_00639	CJ108_00653	CJ109_00656	CJ11_00612	CJ110_00724	CJ111_00594	CJ112_00594	CJ113_00620	CJ114_00620	CJ115_00619	CJ116_00605	CJ117_00604	CJ118_00623	CJ119_00805	CJ12_00615	CJ120_00996	CJ121_00618	CJ122_00927	CJ123_00602	CJ124_00619	CJ125_00608	CJ126_00588	CJ127_00625	CJ128_00633	CJ129_00177	CJ13_01519	CJ130_00008
group_2385		GTP cyclohydrolase 1 type 2	234	234	1	1	8211				197	725	720	CJ1_00694	CJ10_00753	CJ100_00692	CJ101_00806	CJ102_00676	CJ103_00577	CJ104_00737	CJ105_00658	CJ106_00682	CJ107_00719	CJ108_00732	CJ109_00735	CJ11_00690	CJ110_00806	CJ111_00680	CJ112_00680	CJ113_00699	CJ114_00700	CJ115_00699	CJ116_00681	CJ117_00680	CJ118_00705	CJ119_00883	CJ12_00694	CJ120_00916	CJ121_00699	CJ122_00839	CJ123_00677	CJ124_00698	CJ125_00685	CJ126_00662	CJ127_00704	CJ128_00711	CJ129_00313	CJ13_01601	CJ130_01713
yccU		putative protein YccU	234	234	1	1	7882				140	425	406	CJ1_00812	CJ10_00870	CJ100_00857	CJ101_00919	CJ102_00797	CJ103_00173	CJ104_00850	CJ105_00776	CJ106_00799	CJ107_00843	CJ108_00841	CJ109_00847	CJ11_00807	CJ110_00923	CJ111_00778	CJ112_00778	CJ113_00817	CJ114_00818	CJ115_00817	CJ116_00790	CJ117_00790	CJ118_00822	CJ119_01006	CJ12_00812	CJ120_00798	CJ121_00815	CJ122_00730	CJ123_00800	CJ124_00820	CJ125_00805	CJ126_00829	CJ127_00822	CJ128_00840	CJ129_00429	CJ13_01720	CJ130_01598
gmhB		D-glycero-alpha-D-manno-heptose-1,7-bisphosphate 7-phosphatase	234	234	1	1	8916				164	635	549	CJ1_01133	CJ10_01191	CJ100_01183	CJ101_01331	CJ102_01112	CJ103_01355	CJ104_01279	CJ105_01168	CJ106_01207	CJ107_01173	CJ108_01267	CJ109_01274	CJ11_01122	CJ110_01305	CJ111_01100	CJ112_01100	CJ113_01140	CJ114_01142	CJ115_01140	CJ116_01105	CJ117_01105	CJ118_01144	CJ119_01471	CJ12_01133	CJ120_00477	CJ121_01138	CJ122_00396	CJ123_01121	CJ124_01142	CJ125_01134	CJ126_01160	CJ127_01162	CJ128_01172	CJ129_00799	CJ13_00296	CJ130_01271
tilS		tRNA(Ile)-lysidine synthase	234	234	1	1	4659				164	965	961	CJ1_01433	CJ10_01531	CJ100_01481	CJ101_01632	CJ102_01433	CJ103_01629	CJ104_01577	CJ105_01511	CJ106_01559	CJ107_01533	CJ108_01568	CJ109_01578	CJ11_01415	CJ110_01657	CJ111_01384	CJ112_01383	CJ113_01436	CJ114_01439	CJ115_01440	CJ116_01384	CJ117_01388	CJ118_01622	CJ119_01773	CJ12_01433	CJ120_00174	CJ121_01431	CJ122_00134	CJ123_01386	CJ124_01447	CJ125_01414	CJ126_01445	CJ127_01457	CJ128_01488	CJ129_01108	CJ13_00600	CJ130_00963
eptA		Phosphoethanolamine transferase EptA	234	234	1	1	6020				353	1538	1531	CJ1_00245	CJ10_00244	CJ100_00245	CJ101_00303	CJ102_00246	CJ103_00409	CJ104_00217	CJ105_00274	CJ106_00244	CJ107_00253	CJ108_00212	CJ109_00216	CJ11_00244	CJ110_00298	CJ111_00237	CJ112_00237	CJ113_00249	CJ114_00249	CJ115_00248	CJ116_00244	CJ117_00243	CJ118_00152	CJ119_00443	CJ12_00245	CJ120_01463	CJ121_00247	CJ122_01282	CJ123_00251	CJ124_00248	CJ125_00249	CJ126_00234	CJ127_00254	CJ128_00251	CJ129_01629	CJ13_01140	CJ130_00439
priA		Primosomal protein N'	234	234	1	1	8307				134	1877	1842	CJ1_00673	CJ10_00678	CJ100_00671	CJ101_00784	CJ102_00656	CJ103_00555	CJ104_00716	CJ105_00636	CJ106_00661	CJ107_00696	CJ108_00711	CJ109_00714	CJ11_00668	CJ110_00785	CJ111_00646	CJ112_00646	CJ113_00678	CJ114_00678	CJ115_00677	CJ116_00660	CJ117_00659	CJ118_00683	CJ119_00862	CJ12_00673	CJ120_00938	CJ121_00677	CJ122_00874	CJ123_00656	CJ124_00676	CJ125_00663	CJ126_00641	CJ127_00681	CJ128_00690	CJ129_00292	CJ13_01580	CJ130_01736
smc_2		hypothetical protein	234	234	1	1	9152				539	1286	1188	CJ1_01254	CJ10_01313	CJ100_01303	CJ101_01451	CJ102_01232	CJ103_01474	CJ104_01399	CJ105_01288	CJ106_01327	CJ107_01299	CJ108_01388	CJ109_01394	CJ11_01242	CJ110_01424	CJ111_01221	CJ112_01221	CJ113_01259	CJ114_01261	CJ115_01259	CJ116_01226	CJ117_01227	CJ118_01264	CJ119_01593	CJ12_01254	CJ120_00356	CJ121_01258	CJ122_00276	CJ123_01241	CJ124_01264	CJ125_01256	CJ126_01280	CJ127_01291	CJ128_01297	CJ129_00918	CJ13_00416	CJ130_01150
legF_1		CMP-N,N'-diacetyllegionaminic acid synthase	234	234	1	1	9379				155	698	695	CJ1_01291	CJ10_01406	CJ100_01338	CJ101_01488	CJ102_01270	CJ103_01511	CJ104_01436	CJ105_01376	CJ106_01415	CJ107_01390	CJ108_01422	CJ109_01430	CJ11_01279	CJ110_01512	CJ111_01253	CJ112_01253	CJ113_01291	CJ114_01297	CJ115_01296	CJ116_01260	CJ117_01260	CJ118_01421	CJ119_01632	CJ12_01291	CJ120_00318	CJ121_01297	CJ122_00249	CJ123_01278	CJ124_01302	CJ125_01296	CJ126_01319	CJ127_01331	CJ128_01335	CJ129_00959	CJ13_00455	CJ130_01112
moaE		Molybdopterin synthase catalytic subunit	234	234	1	1	4822				257	446	444	CJ1_01498	CJ10_01594	CJ100_01552	CJ101_01696	CJ102_01514	CJ103_01695	CJ104_01641	CJ105_01575	CJ106_01623	CJ107_01599	CJ108_01632	CJ109_01642	CJ11_01480	CJ110_01721	CJ111_01448	CJ112_01447	CJ113_01500	CJ114_01503	CJ115_01504	CJ116_01448	CJ117_01452	CJ118_01686	CJ119_01853	CJ12_01498	CJ120_00110	CJ121_01496	CJ122_00070	CJ123_01465	CJ124_01512	CJ125_01478	CJ126_01509	CJ127_01525	CJ128_01558	CJ129_01172	CJ13_00671	CJ130_00899
cheR		Chemotaxis protein methyltransferase	234	234	1	1	7673				266	914	781	CJ1_00902	CJ10_00960	CJ100_00944	CJ101_01006	CJ102_00882	CJ103_01127	CJ104_00938	CJ105_00863	CJ106_00886	CJ107_00935	CJ108_00930	CJ109_00936	CJ11_00895	CJ110_01012	CJ111_00863	CJ112_00863	CJ113_00907	CJ114_00908	CJ115_00907	CJ116_00878	CJ117_00878	CJ118_00910	CJ119_01092	CJ12_00902	CJ120_00708	CJ121_00901	CJ122_00645	CJ123_00886	CJ124_00911	CJ125_00892	CJ126_00914	CJ127_00914	CJ128_00933	CJ129_00514	CJ13_00015	CJ130_01509
ykkD		Multidrug resistance protein YkkD	234	234	1	1	6173				122	356	312	CJ1_00296	CJ10_00293	CJ100_00295	CJ101_00352	CJ102_00297	CJ103_00461	CJ104_00267	CJ105_00127	CJ106_00291	CJ107_00309	CJ108_00262	CJ109_00266	CJ11_00295	CJ110_00404	CJ111_00290	CJ112_00290	CJ113_00300	CJ114_00300	CJ115_00299	CJ116_00299	CJ117_00298	CJ118_00305	CJ119_00501	CJ12_00296	CJ120_01315	CJ121_00295	CJ122_01233	CJ123_00301	CJ124_00299	CJ125_00297	CJ126_00284	CJ127_00304	CJ128_00303	CJ129_01686	CJ13_01195	CJ130_00384
hemH		Ferrochelatase	234	234	1	1	7241				263	929	915	CJ1_00495	CJ10_00498	CJ100_00496	CJ101_00609	CJ102_00484	CJ103_00795	CJ104_00537	CJ105_00452	CJ106_00481	CJ107_00515	CJ108_00537	CJ109_00539	CJ11_00494	CJ110_00603	CJ111_00478	CJ112_00478	CJ113_00499	CJ114_00499	CJ115_00499	CJ116_00491	CJ117_00490	CJ118_00502	CJ119_00688	CJ12_00495	CJ120_01116	CJ121_00495	CJ122_01044	CJ123_00483	CJ124_00499	CJ125_00486	CJ126_00472	CJ127_00501	CJ128_00508	CJ129_00054	CJ13_01397	CJ130_00184
pabB		Aminodeoxychorismate synthase component 1	234	234	1	1	7820				269	1784	1776	CJ1_00845	CJ10_00903	CJ100_00888	CJ101_00951	CJ102_00830	CJ103_00141	CJ104_00882	CJ105_00808	CJ106_00831	CJ107_00876	CJ108_00873	CJ109_00879	CJ11_00839	CJ110_00955	CJ111_00811	CJ112_00811	CJ113_00850	CJ114_00851	CJ115_00850	CJ116_00824	CJ117_00824	CJ118_00854	CJ119_01038	CJ12_00845	CJ120_00765	CJ121_00847	CJ122_00697	CJ123_00833	CJ124_00854	CJ125_00839	CJ126_00862	CJ127_00858	CJ128_00876	CJ129_00461	CJ13_01752	CJ130_01566
cmoB		tRNA U34 carboxymethyltransferase	234	234	1	1	2938				221	875	871	CJ1_00959	CJ10_01023	CJ100_01007	CJ101_01067	CJ102_00939	CJ103_01188	CJ104_01002	CJ105_00925	CJ106_00947	CJ107_00995	CJ108_00991	CJ109_00997	CJ11_00948	CJ110_01069	CJ111_00926	CJ112_00926	CJ113_00964	CJ114_00965	CJ115_00964	CJ116_00935	CJ117_00935	CJ118_00967	CJ119_01158	CJ12_00959	CJ120_00651	CJ121_00963	CJ122_00578	CJ123_00948	CJ124_00968	CJ125_00957	CJ126_00978	CJ127_00983	CJ128_00992	CJ129_00575	CJ13_00076	CJ130_01452
nth_2		Endonuclease III	234	234	1	1	2007				236	686	683	CJ1_01065	CJ10_01127	CJ100_01117	CJ101_01265	CJ102_01045	CJ103_01294	CJ104_01211	CJ105_01098	CJ106_01139	CJ107_01103	CJ108_01199	CJ109_01206	CJ11_01055	CJ110_01238	CJ111_01037	CJ112_01037	CJ113_01072	CJ114_01073	CJ115_01072	CJ116_01042	CJ117_01042	CJ118_01074	CJ119_01400	CJ12_01065	CJ120_00545	CJ121_01071	CJ122_00469	CJ123_01054	CJ124_01074	CJ125_01065	CJ126_01088	CJ127_01092	CJ128_01103	CJ129_00731	CJ13_00230	CJ130_01339
murB		UDP-N-acetylenolpyruvoylglucosamine reductase	234	234	1	1	5270				110	776	772	CJ1_01654	CJ10_01758	CJ100_01717	CJ101_01864	CJ102_01673	CJ103_00054	CJ104_01803	CJ105_01806	CJ106_01802	CJ107_01759	CJ108_01800	CJ109_01804	CJ11_01638	CJ110_01879	CJ111_01611	CJ112_01610	CJ113_01683	CJ114_01686	CJ115_01661	CJ116_01611	CJ117_01615	CJ118_01841	CJ119_00137	CJ12_01654	CJ120_01664	CJ121_01656	CJ122_01579	CJ123_01625	CJ124_01668	CJ125_01642	CJ126_01672	CJ127_01688	CJ128_01716	CJ129_01331	CJ13_00836	CJ130_00742
gmhA1		Phosphoheptose isomerase 1	234	234	1	1	8913				230	572	558	CJ1_01130	CJ10_01188	CJ100_01180	CJ101_01328	CJ102_01109	CJ103_01352	CJ104_01276	CJ105_01165	CJ106_01204	CJ107_01170	CJ108_01264	CJ109_01271	CJ11_01119	CJ110_01302	CJ111_01097	CJ112_01097	CJ113_01137	CJ114_01139	CJ115_01137	CJ116_01102	CJ117_01102	CJ118_01141	CJ119_01468	CJ12_01130	CJ120_00480	CJ121_01135	CJ122_00399	CJ123_01118	CJ124_01139	CJ125_01131	CJ126_01157	CJ127_01159	CJ128_01169	CJ129_00796	CJ13_00293	CJ130_01274
gltB_2		Glutamate synthase [NADPH] small chain	234	234	1	1	5398				146	1445	1439	CJ1_00009	CJ10_00008	CJ100_00009	CJ101_00008	CJ102_00008	CJ103_00114	CJ104_01871	CJ105_01865	CJ106_00008	CJ107_00008	CJ108_01864	CJ109_01872	CJ11_00008	CJ110_00009	CJ111_00008	CJ112_00008	CJ113_00009	CJ114_00009	CJ115_00009	CJ116_00008	CJ117_00008	CJ118_00008	CJ119_00205	CJ12_00009	CJ120_01600	CJ121_00008	CJ122_01514	CJ123_00008	CJ124_00010	CJ125_00009	CJ126_00008	CJ127_00009	CJ128_00009	CJ129_01394	CJ13_00899	CJ130_00678
group_3002		putative RNA pseudouridine synthase	234	234	1	1	5432				185	941	869	CJ1_00022	CJ10_00021	CJ100_00022	CJ101_00022	CJ102_00021	CJ103_00185	CJ104_01884	CJ105_01878	CJ106_00021	CJ107_00021	CJ108_01877	CJ109_01885	CJ11_00021	CJ110_00022	CJ111_00021	CJ112_00021	CJ113_00022	CJ114_00022	CJ115_00022	CJ116_00021	CJ117_00021	CJ118_00021	CJ119_00220	CJ12_00022	CJ120_01587	CJ121_00021	CJ122_01501	CJ123_00021	CJ124_00023	CJ125_00022	CJ126_00021	CJ127_00022	CJ128_00022	CJ129_01405	CJ13_00912	CJ130_00665
apaH		Bis(5'-nucleosyl)-tetraphosphatase, symmetrical	234	234	1	1	5879				176	1184	1155	CJ1_00181	CJ10_00181	CJ100_00183	CJ101_00239	CJ102_00183	CJ103_00346	CJ104_00154	CJ105_00212	CJ106_00180	CJ107_00187	CJ108_00148	CJ109_00153	CJ11_00181	CJ110_00234	CJ111_00177	CJ112_00177	CJ113_00185	CJ114_00185	CJ115_00184	CJ116_00180	CJ117_00179	CJ118_00219	CJ119_00380	CJ12_00181	CJ120_01399	CJ121_00183	CJ122_01342	CJ123_00188	CJ124_00184	CJ125_00186	CJ126_00173	CJ127_00191	CJ128_00187	CJ129_01567	CJ13_01077	CJ130_00503
rpoBC_1		Bifunctional DNA-directed RNA polymerase subunit beta-beta'	234	234	1	1	6539				305	4127	4110	CJ1_00471	CJ10_00473	CJ100_00473	CJ101_00532	CJ102_00465	CJ103_00772	CJ104_00450	CJ105_00439	CJ106_00468	CJ107_00490	CJ108_00446	CJ109_00449	CJ11_00470	CJ110_00579	CJ111_00461	CJ112_00461	CJ113_00475	CJ114_00475	CJ115_00475	CJ116_00465	CJ117_00464	CJ118_00479	CJ119_00674	CJ12_00471	CJ120_01140	CJ121_00472	CJ122_01062	CJ123_00469	CJ124_00475	CJ125_00467	CJ126_00455	CJ127_00480	CJ128_00484	CJ129_00031	CJ13_01373	CJ130_00209
proS		Proline--tRNA ligase	234	234	1	1	7132				389	1706	1696	CJ1_00534	CJ10_00535	CJ100_00533	CJ101_00646	CJ102_00521	CJ103_00833	CJ104_00574	CJ105_00490	CJ106_00519	CJ107_00555	CJ108_00574	CJ109_00576	CJ11_00532	CJ110_00642	CJ111_00515	CJ112_00515	CJ113_00538	CJ114_00538	CJ115_00538	CJ116_00528	CJ117_00527	CJ118_00541	CJ119_00725	CJ12_00534	CJ120_01077	CJ121_00534	CJ122_01007	CJ123_00520	CJ124_00538	CJ125_00523	CJ126_00509	CJ127_00539	CJ128_00548	CJ129_00093	CJ13_01436	CJ130_00145
tlyA		16S/23S rRNA (cytidine-2'-O)-methyltransferase TlyA	234	234	1	1	7015				209	761	757	CJ1_00581	CJ10_00582	CJ100_00579	CJ101_00692	CJ102_00569	CJ103_00874	CJ104_00625	CJ105_00541	CJ106_00568	CJ107_00602	CJ108_00620	CJ109_00622	CJ11_00579	CJ110_00689	CJ111_00561	CJ112_00561	CJ113_00586	CJ114_00586	CJ115_00586	CJ116_00573	CJ117_00572	CJ118_00589	CJ119_00770	CJ12_00581	CJ120_01030	CJ121_00584	CJ122_00959	CJ123_00568	CJ124_00585	CJ125_00572	CJ126_00555	CJ127_00589	CJ128_00598	CJ129_00142	CJ13_01485	CJ130_00042
cfiA		2-oxoglutarate carboxylase large subunit	234	234	1	1	7647				359	1799	1792	CJ1_00912	CJ10_00970	CJ100_00954	CJ101_01016	CJ102_00892	CJ103_01137	CJ104_00948	CJ105_00873	CJ106_00896	CJ107_00945	CJ108_00940	CJ109_00946	CJ11_00905	CJ110_01022	CJ111_00873	CJ112_00873	CJ113_00917	CJ114_00918	CJ115_00917	CJ116_00888	CJ117_00888	CJ118_00920	CJ119_01102	CJ12_00912	CJ120_00698	CJ121_00911	CJ122_00635	CJ123_00896	CJ124_00921	CJ125_00902	CJ126_00924	CJ127_00925	CJ128_00943	CJ129_00524	CJ13_00025	CJ130_01499
ppx		Exopolyphosphatase	234	234	1	1	9078				107	974	970	CJ1_01216	CJ10_01275	CJ100_01266	CJ101_01414	CJ102_01194	CJ103_01437	CJ104_01362	CJ105_01251	CJ106_01290	CJ107_01258	CJ108_01350	CJ109_01357	CJ11_01205	CJ110_01387	CJ111_01183	CJ112_01183	CJ113_01222	CJ114_01224	CJ115_01222	CJ116_01187	CJ117_01188	CJ118_01226	CJ119_01554	CJ12_01216	CJ120_00394	CJ121_01221	CJ122_00314	CJ123_01203	CJ124_01225	CJ125_01216	CJ126_01243	CJ127_01249	CJ128_01257	CJ129_00881	CJ13_00379	CJ130_01188
pdxJ		Pyridoxine 5'-phosphate synthase	234	234	1	1	9079				215	788	772	CJ1_01217	CJ10_01276	CJ100_01267	CJ101_01415	CJ102_01195	CJ103_01438	CJ104_01363	CJ105_01252	CJ106_01291	CJ107_01259	CJ108_01351	CJ109_01358	CJ11_01206	CJ110_01388	CJ111_01184	CJ112_01184	CJ113_01223	CJ114_01225	CJ115_01223	CJ116_01188	CJ117_01189	CJ118_01227	CJ119_01555	CJ12_01217	CJ120_00393	CJ121_01222	CJ122_00313	CJ123_01204	CJ124_01226	CJ125_01217	CJ126_01244	CJ127_01250	CJ128_01258	CJ129_00882	CJ13_00380	CJ130_01187
selA		L-seryl-tRNA(Sec) selenium transferase	234	234	1	1	9538				191	1322	1317	CJ1_01359	CJ10_01472	CJ100_01407	CJ101_01557	CJ102_01322	CJ103_01565	CJ104_01508	CJ105_01443	CJ106_01484	CJ107_01458	CJ108_01492	CJ109_01503	CJ11_01345	CJ110_01582	CJ111_01320	CJ112_01320	CJ113_01360	CJ114_01364	CJ115_01364	CJ116_01322	CJ117_01324	CJ118_01544	CJ119_01704	CJ12_01359	CJ120_00250	CJ121_01366	CJ122_00197	CJ123_01330	CJ124_01370	CJ125_01349	CJ126_01383	CJ127_01389	CJ128_01406	CJ129_01029	CJ13_00525	CJ130_01042
group_3180		hypothetical protein	234	234	1	1	4657				293	689	687	CJ1_01431	CJ10_01529	CJ100_01479	CJ101_01630	CJ102_01431	CJ103_01627	CJ104_01575	CJ105_01509	CJ106_01557	CJ107_01531	CJ108_01566	CJ109_01576	CJ11_01412	CJ110_01655	CJ111_01382	CJ112_01381	CJ113_01434	CJ114_01437	CJ115_01438	CJ116_01382	CJ117_01386	CJ118_01620	CJ119_01771	CJ12_01431	CJ120_00176	CJ121_01429	CJ122_00136	CJ123_01384	CJ124_01445	CJ125_01412	CJ126_01443	CJ127_01455	CJ128_01486	CJ129_01106	CJ13_00598	CJ130_00965
sfrA		NADPH-Fe(3+) oxidoreductase subunit alpha	234	234	1	1	5002				155	2462	2448	CJ1_01545	CJ10_01647	CJ100_01604	CJ101_01745	CJ102_01559	CJ103_01748	CJ104_01693	CJ105_01626	CJ106_01674	CJ107_01646	CJ108_01691	CJ109_01695	CJ11_01529	CJ110_01769	CJ111_01497	CJ112_01496	CJ113_01547	CJ114_01550	CJ115_01551	CJ116_01499	CJ117_01503	CJ118_01732	CJ119_00022	CJ12_01545	CJ120_00063	CJ121_01546	CJ122_00020	CJ123_01512	CJ124_01559	CJ125_01527	CJ126_01558	CJ127_01571	CJ128_01606	CJ129_01221	CJ13_00724	CJ130_00852
oppD		Oligopeptide transport ATP-binding protein OppD	234	234	1	1	5015				296	710	684	CJ1_01553	CJ10_01655	CJ100_01612	CJ101_01753	CJ102_01567	CJ103_01756	CJ104_01701	CJ105_01634	CJ106_01682	CJ107_01654	CJ108_01699	CJ109_01703	CJ11_01537	CJ110_01777	CJ111_01505	CJ112_01504	CJ113_01555	CJ114_01558	CJ115_01559	CJ116_01507	CJ117_01511	CJ118_01740	CJ119_00030	CJ12_01553	CJ120_00055	CJ121_01554	CJ122_00012	CJ123_01520	CJ124_01567	CJ125_01535	CJ126_01566	CJ127_01579	CJ128_01614	CJ129_01229	CJ13_00732	CJ130_00844
btuF		Vitamin B12-binding protein	234	234	1	1	5122				125	806	800	CJ1_01588	CJ10_01691	CJ100_01648	CJ101_01797	CJ102_01608	CJ103_01793	CJ104_01737	CJ105_01669	CJ106_01717	CJ107_01690	CJ108_01735	CJ109_01739	CJ11_01572	CJ110_01813	CJ111_01544	CJ112_01543	CJ113_01591	CJ114_01594	CJ115_01595	CJ116_01544	CJ117_01548	CJ118_01775	CJ119_00071	CJ12_01588	CJ120_00020	CJ121_01589	CJ122_01646	CJ123_01560	CJ124_01602	CJ125_01574	CJ126_01605	CJ127_01618	CJ128_01649	CJ129_01264	CJ13_00769	CJ130_00809
clpB		Chaperone protein ClpB	234	234	1	1	7212				392	2579	2558	CJ1_00501	CJ10_00504	CJ100_00502	CJ101_00615	CJ102_00490	CJ103_00801	CJ104_00543	CJ105_00458	CJ106_00487	CJ107_00521	CJ108_00543	CJ109_00545	CJ11_00500	CJ110_00609	CJ111_00484	CJ112_00484	CJ113_00505	CJ114_00505	CJ115_00505	CJ116_00497	CJ117_00496	CJ118_00508	CJ119_00694	CJ12_00501	CJ120_01110	CJ121_00501	CJ122_01038	CJ123_00489	CJ124_00505	CJ125_00492	CJ126_00478	CJ127_00508	CJ128_00514	CJ129_00060	CJ13_01403	CJ130_00178
hisA		1-(5-phosphoribosyl)-5-[(5-phosphoribosylamino)methylideneamino] imidazole-4-carboxamide isomerase	234	234	1	1	5093				197	734	728	CJ1_01572	CJ10_01675	CJ100_01632	CJ101_01781	CJ102_01592	CJ103_01777	CJ104_01721	CJ105_01653	CJ106_01701	CJ107_01674	CJ108_01719	CJ109_01723	CJ11_01556	CJ110_01797	CJ111_01528	CJ112_01527	CJ113_01575	CJ114_01578	CJ115_01579	CJ116_01529	CJ117_01533	CJ118_01759	CJ119_00055	CJ12_01572	CJ120_00036	CJ121_01573	CJ122_01661	CJ123_01544	CJ124_01586	CJ125_01558	CJ126_01589	CJ127_01601	CJ128_01633	CJ129_01248	CJ13_00752	CJ130_00825
ykkC		Multidrug resistance protein YkkC	234	234	1	1	6174				260	362	337	CJ1_00297	CJ10_00294	CJ100_00296	CJ101_00353	CJ102_00298	CJ103_00462	CJ104_00268	CJ105_00126	CJ106_00292	CJ107_00310	CJ108_00263	CJ109_00267	CJ11_00296	CJ110_00405	CJ111_00291	CJ112_00291	CJ113_00301	CJ114_00301	CJ115_00300	CJ116_00300	CJ117_00299	CJ118_00306	CJ119_00502	CJ12_00297	CJ120_01314	CJ121_00296	CJ122_01232	CJ123_00302	CJ124_00300	CJ125_00298	CJ126_00285	CJ127_00305	CJ128_00304	CJ129_01687	CJ13_01196	CJ130_00383
copA_1		Copper-exporting P-type ATPase	234	234	1	1	8919				296	2357	2342	CJ1_01136	CJ10_01194	CJ100_01186	CJ101_01334	CJ102_01115	CJ103_01358	CJ104_01282	CJ105_01171	CJ106_01210	CJ107_01176	CJ108_01270	CJ109_01277	CJ11_01125	CJ110_01308	CJ111_01103	CJ112_01103	CJ113_01143	CJ114_01145	CJ115_01143	CJ116_01108	CJ117_01108	CJ118_01147	CJ119_01474	CJ12_01136	CJ120_00474	CJ121_01141	CJ122_00393	CJ123_01124	CJ124_01145	CJ125_01137	CJ126_01163	CJ127_01165	CJ128_01175	CJ129_00802	CJ13_00299	CJ130_01268
ansZ		L-asparaginase 2	234	234	1	1	5457				239	995	991	CJ1_00029	CJ10_00028	CJ100_00029	CJ101_00029	CJ102_00028	CJ103_00192	CJ104_01891	CJ105_01885	CJ106_00028	CJ107_00028	CJ108_01884	CJ109_01892	CJ11_00028	CJ110_00029	CJ111_00028	CJ112_00028	CJ113_00029	CJ114_00029	CJ115_00029	CJ116_00028	CJ117_00028	CJ118_00028	CJ119_00227	CJ12_00029	CJ120_01580	CJ121_00028	CJ122_01494	CJ123_00028	CJ124_00030	CJ125_00029	CJ126_00028	CJ127_00029	CJ128_00029	CJ129_01412	CJ13_00919	CJ130_00658
purN		Phosphoribosylglycinamide formyltransferase	234	234	1	1	5887				98	566	563	CJ1_00184	CJ10_00184	CJ100_00186	CJ101_00242	CJ102_00186	CJ103_00349	CJ104_00157	CJ105_00215	CJ106_00183	CJ107_00190	CJ108_00151	CJ109_00156	CJ11_00184	CJ110_00237	CJ111_00180	CJ112_00180	CJ113_00188	CJ114_00188	CJ115_00187	CJ116_00183	CJ117_00182	CJ118_00216	CJ119_00383	CJ12_00184	CJ120_01402	CJ121_00186	CJ122_01339	CJ123_00191	CJ124_00187	CJ125_00189	CJ126_00176	CJ127_00194	CJ128_00190	CJ129_01570	CJ13_01080	CJ130_00500
dgkA		Diacylglycerol kinase	234	234	1	1	6022				149	356	355	CJ1_00246	CJ10_00245	CJ100_00246	CJ101_00304	CJ102_00247	CJ103_00410	CJ104_00218	CJ105_00275	CJ106_00245	CJ107_00254	CJ108_00213	CJ109_00217	CJ11_00245	CJ110_00299	CJ111_00238	CJ112_00238	CJ113_00250	CJ114_00250	CJ115_00249	CJ116_00245	CJ117_00244	CJ118_00151	CJ119_00444	CJ12_00246	CJ120_01464	CJ121_00248	CJ122_01281	CJ123_00252	CJ124_00249	CJ125_00250	CJ126_00235	CJ127_00255	CJ128_00252	CJ129_01630	CJ13_01141	CJ130_00438
trpC_1		Tryptophan biosynthesis protein TrpCF	234	234	1	1	6262				197	599	597	CJ1_00333	CJ10_00334	CJ100_00335	CJ101_00390	CJ102_00334	CJ103_00629	CJ104_00309	CJ105_00304	CJ106_00329	CJ107_00346	CJ108_00305	CJ109_00308	CJ11_00332	CJ110_00441	CJ111_00327	CJ112_00327	CJ113_00337	CJ114_00337	CJ115_00336	CJ116_00336	CJ117_00335	CJ118_00342	CJ119_00539	CJ12_00333	CJ120_01278	CJ121_00334	CJ122_01196	CJ123_00338	CJ124_00337	CJ125_00335	CJ126_00321	CJ127_00345	CJ128_00342	CJ129_01726	CJ13_01236	CJ130_00347
aroK		Shikimate kinase	234	234	1	1	6319				293	497	496	CJ1_00372	CJ10_00373	CJ100_00374	CJ101_00429	CJ102_00372	CJ103_00670	CJ104_00348	CJ105_00343	CJ106_00368	CJ107_00387	CJ108_00344	CJ109_00347	CJ11_00371	CJ110_00480	CJ111_00365	CJ112_00365	CJ113_00377	CJ114_00377	CJ115_00376	CJ116_00374	CJ117_00373	CJ118_00381	CJ119_00577	CJ12_00372	CJ120_01239	CJ121_00373	CJ122_01158	CJ123_00376	CJ124_00376	CJ125_00374	CJ126_00359	CJ127_00385	CJ128_00383	CJ129_01765	CJ13_01275	CJ130_00308
recG		ATP-dependent DNA helicase RecG	234	234	1	1	6501				344	1889	1816	CJ1_00452	CJ10_00454	CJ100_00455	CJ101_00513	CJ102_00446	CJ103_00753	CJ104_00431	CJ105_00420	CJ106_00449	CJ107_00470	CJ108_00427	CJ109_00430	CJ11_00451	CJ110_00560	CJ111_00442	CJ112_00442	CJ113_00457	CJ114_00457	CJ115_00456	CJ116_00447	CJ117_00446	CJ118_00461	CJ119_00656	CJ12_00452	CJ120_01159	CJ121_00453	CJ122_01080	CJ123_00450	CJ124_00456	CJ125_00448	CJ126_00437	CJ127_00461	CJ128_00465	CJ129_00012	CJ13_01354	CJ130_00228
menH		2-succinyl-6-hydroxy-2,4-cyclohexadiene-1-carboxylate synthase	234	234	1	1	7949				137	719	716	CJ1_00780	CJ10_00841	CJ100_00828	CJ101_00889	CJ102_00767	CJ103_01068	CJ104_00821	CJ105_00746	CJ106_00770	CJ107_00810	CJ108_00812	CJ109_00818	CJ11_00776	CJ110_00892	CJ111_00749	CJ112_00749	CJ113_00785	CJ114_00786	CJ115_00785	CJ116_00760	CJ117_00759	CJ118_00791	CJ119_00977	CJ12_00780	CJ120_00830	CJ121_00785	CJ122_00759	CJ123_00770	CJ124_00788	CJ125_00773	CJ126_00800	CJ127_00791	CJ128_00805	CJ129_00400	CJ13_01690	CJ130_01629
psd_1		Phosphatidylserine decarboxylase proenzyme	234	234	1	1	7849				89	800	796	CJ1_00830	CJ10_00888	CJ100_00875	CJ101_00937	CJ102_00815	CJ103_00155	CJ104_00868	CJ105_00794	CJ106_00817	CJ107_00862	CJ108_00859	CJ109_00865	CJ11_00825	CJ110_00941	CJ111_00796	CJ112_00796	CJ113_00835	CJ114_00836	CJ115_00835	CJ116_00809	CJ117_00809	CJ118_00840	CJ119_01024	CJ12_00830	CJ120_00780	CJ121_00833	CJ122_00712	CJ123_00818	CJ124_00838	CJ125_00824	CJ126_00847	CJ127_00841	CJ128_00858	CJ129_00447	CJ13_01738	CJ130_01580
cheB		Chemotaxis response regulator protein-glutamate methylesterase	234	234	1	1	7671				116	554	550	CJ1_00903	CJ10_00961	CJ100_00945	CJ101_01007	CJ102_00883	CJ103_01128	CJ104_00939	CJ105_00864	CJ106_00887	CJ107_00936	CJ108_00931	CJ109_00937	CJ11_00896	CJ110_01013	CJ111_00864	CJ112_00864	CJ113_00908	CJ114_00909	CJ115_00908	CJ116_00879	CJ117_00879	CJ118_00911	CJ119_01093	CJ12_00903	CJ120_00707	CJ121_00902	CJ122_00644	CJ123_00887	CJ124_00912	CJ125_00893	CJ126_00915	CJ127_00915	CJ128_00934	CJ129_00515	CJ13_00016	CJ130_01508
group_3448		hypothetical protein	234	234	1	1	7292				158	434	432	CJ1_00937	CJ10_00995	CJ100_00979	CJ101_01041	CJ102_00919	CJ103_01164	CJ104_00974	CJ105_00896	CJ106_00918	CJ107_00971	CJ108_00963	CJ109_00969	CJ11_00927	CJ110_01047	CJ111_00904	CJ112_00904	CJ113_00942	CJ114_00943	CJ115_00942	CJ116_00914	CJ117_00914	CJ118_00945	CJ119_01131	CJ12_00937	CJ120_00673	CJ121_00937	CJ122_00603	CJ123_00927	CJ124_00946	CJ125_00934	CJ126_00956	CJ127_00957	CJ128_00969	CJ129_00549	CJ13_00050	CJ130_01474
group_3451		hypothetical protein	234	234	1	1	2885				134	1097	1071	CJ1_00980	CJ10_01044	CJ100_01029	CJ101_01088	CJ102_00961	CJ103_01210	CJ104_01023	CJ105_00946	CJ106_00968	CJ107_01016	CJ108_01012	CJ109_01018	CJ11_00970	CJ110_01091	CJ111_00947	CJ112_00947	CJ113_00986	CJ114_00987	CJ115_00986	CJ116_00956	CJ117_00956	CJ118_00988	CJ119_01183	CJ12_00980	CJ120_00630	CJ121_00986	CJ122_00557	CJ123_00970	CJ124_00989	CJ125_00979	CJ126_00999	CJ127_01005	CJ128_01013	CJ129_00597	CJ13_00097	CJ130_01431
group_3493		hypothetical protein	234	234	1	1	9056				167	494	263	CJ1_01203	CJ10_01261	CJ100_01253	CJ101_01401	CJ102_01181	CJ103_01424	CJ104_01349	CJ105_01238	CJ106_01277	CJ107_01244	CJ108_01337	CJ109_01344	CJ11_01192	CJ110_01374	CJ111_01170	CJ112_01170	CJ113_01209	CJ114_01211	CJ115_01209	CJ116_01174	CJ117_01174	CJ118_01213	CJ119_01540	CJ12_01203	CJ120_00407	CJ121_01208	CJ122_00327	CJ123_01190	CJ124_01212	CJ125_01203	CJ126_01230	CJ127_01236	CJ128_01244	CJ129_00868	CJ13_00366	CJ130_01201
glyS		Glycine--tRNA ligase beta subunit	234	234	1	1	9075				110	1994	1978	CJ1_01213	CJ10_01272	CJ100_01263	CJ101_01411	CJ102_01191	CJ103_01434	CJ104_01359	CJ105_01248	CJ106_01287	CJ107_01255	CJ108_01347	CJ109_01354	CJ11_01202	CJ110_01384	CJ111_01180	CJ112_01180	CJ113_01219	CJ114_01221	CJ115_01219	CJ116_01184	CJ117_01185	CJ118_01223	CJ119_01551	CJ12_01213	CJ120_00397	CJ121_01218	CJ122_00317	CJ123_01200	CJ124_01222	CJ125_01213	CJ126_01240	CJ127_01246	CJ128_01254	CJ129_00878	CJ13_00376	CJ130_01191
pseG		UDP-2,4-diacetamido-2,4,6-trideoxy-beta-L-altropyranose hydrolase	234	234	1	1	9380				227	824	821	CJ1_01292	CJ10_01407	CJ100_01339	CJ101_01489	CJ102_01271	CJ103_01512	CJ104_01437	CJ105_01377	CJ106_01416	CJ107_01391	CJ108_01423	CJ109_01431	CJ11_01280	CJ110_01513	CJ111_01254	CJ112_01254	CJ113_01292	CJ114_01298	CJ115_01297	CJ116_01261	CJ117_01261	CJ118_01422	CJ119_01633	CJ12_01292	CJ120_00317	CJ121_01298	CJ122_00248	CJ123_01279	CJ124_01303	CJ125_01297	CJ126_01320	CJ127_01332	CJ128_01336	CJ129_00960	CJ13_00456	CJ130_01111
mlaA		putative phospholipid-binding lipoprotein MlaA	234	234	1	1	9524				239	710	696	CJ1_01352	CJ10_01466	CJ100_01401	CJ101_01551	CJ102_01315	CJ103_01559	CJ104_01502	CJ105_01437	CJ106_01478	CJ107_01450	CJ108_01486	CJ109_01497	CJ11_01338	CJ110_01575	CJ111_01314	CJ112_01314	CJ113_01353	CJ114_01357	CJ115_01357	CJ116_01316	CJ117_01318	CJ118_01481	CJ119_01697	CJ12_01352	CJ120_00257	CJ121_01359	CJ122_00203	CJ123_01323	CJ124_01363	CJ125_01343	CJ126_01377	CJ127_01382	CJ128_01398	CJ129_01022	CJ13_00519	CJ130_01049
group_3518		hypothetical protein	234	234	1	1	4656				215	599	562	CJ1_01430	CJ10_01528	CJ100_01478	CJ101_01629	CJ102_01430	CJ103_01626	CJ104_01574	CJ105_01508	CJ106_01556	CJ107_01530	CJ108_01565	CJ109_01575	CJ11_01411	CJ110_01654	CJ111_01381	CJ112_01380	CJ113_01433	CJ114_01436	CJ115_01437	CJ116_01381	CJ117_01385	CJ118_01619	CJ119_01770	CJ12_01430	CJ120_00177	CJ121_01428	CJ122_00137	CJ123_01383	CJ124_01444	CJ125_01411	CJ126_01442	CJ127_01454	CJ128_01485	CJ129_01105	CJ13_00597	CJ130_00966
nuoK		NADH-quinone oxidoreductase subunit K	234	234	1	1	4990				164	296	295	CJ1_01541	CJ10_01643	CJ100_01600	CJ101_01741	CJ102_01555	CJ103_01744	CJ104_01689	CJ105_01622	CJ106_01670	CJ107_01642	CJ108_01687	CJ109_01691	CJ11_01525	CJ110_01765	CJ111_01493	CJ112_01492	CJ113_01543	CJ114_01546	CJ115_01547	CJ116_01495	CJ117_01499	CJ118_01728	CJ119_00018	CJ12_01541	CJ120_00067	CJ121_01542	CJ122_00024	CJ123_01508	CJ124_01555	CJ125_01523	CJ126_01554	CJ127_01567	CJ128_01602	CJ129_01217	CJ13_00720	CJ130_00856
metQ_1		Methionine-binding lipoprotein MetQ	234	234	1	1	8018				260	782	769	CJ1_00754	CJ10_00815	CJ100_00802	CJ101_00862	CJ102_00741	CJ103_01042	CJ104_00795	CJ105_00720	CJ106_00744	CJ107_00781	CJ108_00786	CJ109_00792	CJ11_00750	CJ110_00866	CJ111_00723	CJ112_00723	CJ113_00759	CJ114_00760	CJ115_00759	CJ116_00734	CJ117_00733	CJ118_00765	CJ119_00951	CJ12_00754	CJ120_00856	CJ121_00758	CJ122_00785	CJ123_00744	CJ124_00762	CJ125_00747	CJ126_00774	CJ127_00765	CJ128_00778	CJ129_00373	CJ13_01664	CJ130_01655
yisK		putative protein YisK	234	234	1	1	5427				293	878	871	CJ1_00021	CJ10_00020	CJ100_00021	CJ101_00021	CJ102_00020	CJ103_00127	CJ104_01883	CJ105_01877	CJ106_00020	CJ107_00020	CJ108_01876	CJ109_01884	CJ11_00020	CJ110_00021	CJ111_00020	CJ112_00020	CJ113_00021	CJ114_00021	CJ115_00021	CJ116_00020	CJ117_00020	CJ118_00020	CJ119_00219	CJ12_00021	CJ120_01588	CJ121_00020	CJ122_01502	CJ123_00020	CJ124_00022	CJ125_00021	CJ126_00020	CJ127_00021	CJ128_00021	CJ129_01404	CJ13_00911	CJ130_00666
fabD		Malonyl CoA-acyl carrier protein transacylase	234	234	1	1	5677				263	974	917	CJ1_00113	CJ10_00115	CJ100_00116	CJ101_00169	CJ102_00120	CJ103_00278	CJ104_00087	CJ105_00084	CJ106_00112	CJ107_00117	CJ108_00085	CJ109_00091	CJ11_00113	CJ110_00114	CJ111_00116	CJ112_00116	CJ113_00116	CJ114_00116	CJ115_00115	CJ116_00119	CJ117_00118	CJ118_00118	CJ119_00316	CJ12_00113	CJ120_01497	CJ121_00115	CJ122_01407	CJ123_00120	CJ124_00115	CJ125_00121	CJ126_00110	CJ127_00126	CJ128_00117	CJ129_01498	CJ13_01007	CJ130_00573
group_3689		Bacteriohemerythrin	234	234	1	1	5984				197	401	385	CJ1_00231	CJ10_00230	CJ100_00231	CJ101_00290	CJ102_00232	CJ103_00394	CJ104_00203	CJ105_00261	CJ106_00230	CJ107_00239	CJ108_00197	CJ109_00202	CJ11_00230	CJ110_00284	CJ111_00223	CJ112_00223	CJ113_00235	CJ114_00235	CJ115_00234	CJ116_00231	CJ117_00230	CJ118_00166	CJ119_00427	CJ12_00231	CJ120_01449	CJ121_00233	CJ122_01296	CJ123_00237	CJ124_00234	CJ125_00234	CJ126_00220	CJ127_00239	CJ128_00237	CJ129_01615	CJ13_01126	CJ130_00453
hisC		Histidinol-phosphate aminotransferase	234	234	1	1	6187				299	1094	1090	CJ1_00304	CJ10_00301	CJ100_00303	CJ101_00360	CJ102_00305	CJ103_00469	CJ104_00275	CJ105_00119	CJ106_00299	CJ107_00317	CJ108_00270	CJ109_00274	CJ11_00303	CJ110_00412	CJ111_00298	CJ112_00298	CJ113_00308	CJ114_00308	CJ115_00307	CJ116_00307	CJ117_00306	CJ118_00313	CJ119_00509	CJ12_00304	CJ120_01307	CJ121_00303	CJ122_01225	CJ123_00309	CJ124_00307	CJ125_00305	CJ126_00292	CJ127_00312	CJ128_00311	CJ129_01694	CJ13_01203	CJ130_00376
trpA		Tryptophan synthase alpha chain	234	234	1	1	6265				197	749	745	CJ1_00335	CJ10_00336	CJ100_00337	CJ101_00392	CJ102_00336	CJ103_00631	CJ104_00311	CJ105_00306	CJ106_00331	CJ107_00348	CJ108_00307	CJ109_00310	CJ11_00334	CJ110_00443	CJ111_00329	CJ112_00329	CJ113_00339	CJ114_00339	CJ115_00338	CJ116_00338	CJ117_00337	CJ118_00344	CJ119_00541	CJ12_00335	CJ120_01276	CJ121_00336	CJ122_01194	CJ123_00340	CJ124_00339	CJ125_00337	CJ126_00323	CJ127_00347	CJ128_00344	CJ129_01728	CJ13_01238	CJ130_00345
fliE		Flagellar hook-basal body complex protein FliE	234	234	1	1	7177				98	296	295	CJ1_00517	CJ10_00518	CJ100_00516	CJ101_00629	CJ102_00504	CJ103_00816	CJ104_00557	CJ105_00473	CJ106_00502	CJ107_00537	CJ108_00557	CJ109_00559	CJ11_00515	CJ110_00625	CJ111_00498	CJ112_00498	CJ113_00521	CJ114_00521	CJ115_00521	CJ116_00511	CJ117_00510	CJ118_00524	CJ119_00708	CJ12_00517	CJ120_01094	CJ121_00517	CJ122_01024	CJ123_00503	CJ124_00521	CJ125_00506	CJ126_00492	CJ127_00522	CJ128_00530	CJ129_00076	CJ13_01419	CJ130_00162
group_3741		hypothetical protein	234	234	1	1	7128				149	365	363	CJ1_00538	CJ10_00539	CJ100_00537	CJ101_00650	CJ102_00525	CJ103_00837	CJ104_00578	CJ105_00494	CJ106_00523	CJ107_00559	CJ108_00578	CJ109_00580	CJ11_00536	CJ110_00646	CJ111_00519	CJ112_00519	CJ113_00542	CJ114_00542	CJ115_00542	CJ116_00532	CJ117_00531	CJ118_00545	CJ119_00729	CJ12_00538	CJ120_01073	CJ121_00538	CJ122_01003	CJ123_00524	CJ124_00542	CJ125_00527	CJ126_00513	CJ127_00543	CJ128_00552	CJ129_00097	CJ13_01440	CJ130_00141
group_3743		hypothetical protein	234	234	1	1	7125				107	275	274	CJ1_00541	CJ10_00542	CJ100_00540	CJ101_00653	CJ102_00528	CJ103_00840	CJ104_00581	CJ105_00497	CJ106_00526	CJ107_00562	CJ108_00581	CJ109_00583	CJ11_00539	CJ110_00649	CJ111_00522	CJ112_00522	CJ113_00545	CJ114_00545	CJ115_00545	CJ116_00535	CJ117_00534	CJ118_00548	CJ119_00732	CJ12_00541	CJ120_01070	CJ121_00541	CJ122_01000	CJ123_00527	CJ124_00545	CJ125_00531	CJ126_00516	CJ127_00546	CJ128_00555	CJ129_00100	CJ13_01443	CJ130_00138
group_3808		hypothetical protein	234	234	1	1	2879				239	572	508	CJ1_00983	CJ10_01047	CJ100_01032	CJ101_01091	CJ102_00964	CJ103_01213	CJ104_01026	CJ105_00949	CJ106_00971	CJ107_01019	CJ108_01015	CJ109_01021	CJ11_00973	CJ110_01094	CJ111_00950	CJ112_00950	CJ113_00989	CJ114_00990	CJ115_00989	CJ116_00959	CJ117_00959	CJ118_00991	CJ119_01186	CJ12_00983	CJ120_00627	CJ121_00989	CJ122_00554	CJ123_00973	CJ124_00992	CJ125_00982	CJ126_01002	CJ127_01008	CJ128_01016	CJ129_00600	CJ13_00100	CJ130_01428
rl5		Polyphenol oxidase	234	234	1	1	9040				212	680	677	CJ1_01195	CJ10_01253	CJ100_01245	CJ101_01393	CJ102_01173	CJ103_01416	CJ104_01341	CJ105_01230	CJ106_01269	CJ107_01236	CJ108_01329	CJ109_01336	CJ11_01184	CJ110_01366	CJ111_01162	CJ112_01162	CJ113_01201	CJ114_01203	CJ115_01201	CJ116_01166	CJ117_01166	CJ118_01205	CJ119_01532	CJ12_01195	CJ120_00415	CJ121_01200	CJ122_00335	CJ123_01182	CJ124_01204	CJ125_01195	CJ126_01222	CJ127_01228	CJ128_01235	CJ129_00860	CJ13_00358	CJ130_01209
ppaX		Pyrophosphatase PpaX	234	234	1	1	4728				188	641	635	CJ1_01457	CJ10_01553	CJ100_01511	CJ101_01655	CJ102_01472	CJ103_01653	CJ104_01600	CJ105_01534	CJ106_01582	CJ107_01556	CJ108_01591	CJ109_01601	CJ11_01439	CJ110_01680	CJ111_01407	CJ112_01406	CJ113_01459	CJ114_01462	CJ115_01463	CJ116_01407	CJ117_01411	CJ118_01645	CJ119_01808	CJ12_01457	CJ120_00151	CJ121_01454	CJ122_00111	CJ123_01424	CJ124_01471	CJ125_01437	CJ126_01468	CJ127_01481	CJ128_01514	CJ129_01131	CJ13_00629	CJ130_00940
fdhD		Sulfur carrier protein FdhD	234	234	1	1	4803				191	782	779	CJ1_01488	CJ10_01584	CJ100_01542	CJ101_01686	CJ102_01504	CJ103_01684	CJ104_01631	CJ105_01565	CJ106_01613	CJ107_01588	CJ108_01622	CJ109_01632	CJ11_01470	CJ110_01711	CJ111_01438	CJ112_01437	CJ113_01490	CJ114_01493	CJ115_01494	CJ116_01438	CJ117_01442	CJ118_01676	CJ119_01843	CJ12_01488	CJ120_00120	CJ121_01486	CJ122_00080	CJ123_01455	CJ124_01502	CJ125_01468	CJ126_01499	CJ127_01515	CJ128_01547	CJ129_01162	CJ13_00661	CJ130_00909
vhb		Bacterial hemoglobin	234	234	1	1	5052				203	461	420	CJ1_01558	CJ10_01660	CJ100_01617	CJ101_01765	CJ102_01577	CJ103_01762	CJ104_01706	CJ105_01639	CJ106_01687	CJ107_01659	CJ108_01704	CJ109_01708	CJ11_01542	CJ110_01782	CJ111_01514	CJ112_01513	CJ113_01560	CJ114_01563	CJ115_01564	CJ116_01515	CJ117_01519	CJ118_01745	CJ119_00035	CJ12_01558	CJ120_00050	CJ121_01559	CJ122_00003	CJ123_01530	CJ124_01572	CJ125_01543	CJ126_01575	CJ127_01587	CJ128_01619	CJ129_01234	CJ13_00737	CJ130_00839
aarA		Rhomboid protease AarA	234	234	1	1	2878				188	536	516	CJ1_00984	CJ10_01048	CJ100_01033	CJ101_01092	CJ102_00965	CJ103_01214	CJ104_01027	CJ105_00950	CJ106_00972	CJ107_01020	CJ108_01016	CJ109_01022	CJ11_00974	CJ110_01095	CJ111_00951	CJ112_00951	CJ113_00990	CJ114_00991	CJ115_00990	CJ116_00960	CJ117_00960	CJ118_00992	CJ119_01187	CJ12_00984	CJ120_00626	CJ121_00990	CJ122_00553	CJ123_00974	CJ124_00993	CJ125_00983	CJ126_01003	CJ127_01009	CJ128_01017	CJ129_00601	CJ13_00101	CJ130_01427
ybeY		Endoribonuclease YbeY	234	234	1	1	5696				209	410	404	CJ1_00118	CJ10_00120	CJ100_00121	CJ101_00174	CJ102_00125	CJ103_00283	CJ104_00092	CJ105_00089	CJ106_00117	CJ107_00122	CJ108_00090	CJ109_00096	CJ11_00118	CJ110_00119	CJ111_00121	CJ112_00121	CJ113_00121	CJ114_00121	CJ115_00120	CJ116_00124	CJ117_00123	CJ118_00123	CJ119_00321	CJ12_00118	CJ120_01492	CJ121_00120	CJ122_01402	CJ123_00125	CJ124_00120	CJ125_00126	CJ126_00115	CJ127_00131	CJ128_00122	CJ129_01503	CJ13_01012	CJ130_00568
group_4021		hypothetical protein	234	234	1	1	2919				179	1124	1113	CJ1_00966	CJ10_01030	CJ100_01014	CJ101_01074	CJ102_00946	CJ103_01195	CJ104_01009	CJ105_00932	CJ106_00954	CJ107_01002	CJ108_00998	CJ109_01004	CJ11_00955	CJ110_01076	CJ111_00933	CJ112_00933	CJ113_00971	CJ114_00972	CJ115_00971	CJ116_00942	CJ117_00942	CJ118_00974	CJ119_01165	CJ12_00966	CJ120_00644	CJ121_00970	CJ122_00571	CJ123_00955	CJ124_00975	CJ125_00964	CJ126_00985	CJ127_00990	CJ128_00999	CJ129_00582	CJ13_00083	CJ130_01445
suhB		Inositol-1-monophosphatase	234	234	1	1	5706				200	722	719	CJ1_00125	CJ10_00127	CJ100_00128	CJ101_00182	CJ102_00132	CJ103_00290	CJ104_00099	CJ105_00096	CJ106_00124	CJ107_00129	CJ108_00097	CJ109_00103	CJ11_00125	CJ110_00126	CJ111_00128	CJ112_00128	CJ113_00128	CJ114_00128	CJ115_00127	CJ116_00131	CJ117_00130	CJ118_00130	CJ119_00329	CJ12_00125	CJ120_01485	CJ121_00127	CJ122_01395	CJ123_00132	CJ124_00127	CJ125_00133	CJ126_00122	CJ127_00138	CJ128_00129	CJ129_01511	CJ13_01020	CJ130_00561
rsmE		Ribosomal RNA small subunit methyltransferase E	234	241	1.03	1	3351				218	1067	647	CJ1_00153	CJ10_00155	CJ100_00156	CJ101_00210	CJ102_00160	CJ103_00318	CJ104_00128	CJ105_00184	CJ106_00152	CJ107_00159	CJ108_00127	CJ109_00132	CJ11_00153	CJ110_00205	CJ111_00156	CJ112_00156	CJ113_00157	CJ114_00157	CJ115_00156	CJ116_00159	CJ117_00158	CJ118_00247	CJ119_00357	CJ12_00153	CJ120_01372	CJ121_00155	CJ122_01363	CJ123_00160	CJ124_00156	CJ125_00163	CJ126_00150	CJ127_00168	CJ128_00158	CJ129_01539	CJ13_01049	CJ130_00531
moaC		Cyclic pyranopterin monophosphate synthase	234	234	1	1	6011				224	473	471	CJ1_00241	CJ10_00240	CJ100_00241	CJ101_00299	CJ102_00242	CJ103_00405	CJ104_00213	CJ105_00270	CJ106_00240	CJ107_00249	CJ108_00208	CJ109_00212	CJ11_00240	CJ110_00294	CJ111_00233	CJ112_00233	CJ113_00245	CJ114_00245	CJ115_00244	CJ116_00240	CJ117_00239	CJ118_00156	CJ119_00439	CJ12_00241	CJ120_01459	CJ121_00243	CJ122_01286	CJ123_00247	CJ124_00244	CJ125_00245	CJ126_00230	CJ127_00250	CJ128_00247	CJ129_01625	CJ13_01136	CJ130_00443
group_4056		putative protein	234	234	1	1	6013				119	263	262	CJ1_00242	CJ10_00241	CJ100_00242	CJ101_00300	CJ102_00243	CJ103_00406	CJ104_00214	CJ105_00271	CJ106_00241	CJ107_00250	CJ108_00209	CJ109_00213	CJ11_00241	CJ110_00295	CJ111_00234	CJ112_00234	CJ113_00246	CJ114_00246	CJ115_00245	CJ116_00241	CJ117_00240	CJ118_00155	CJ119_00440	CJ12_00242	CJ120_01460	CJ121_00244	CJ122_01285	CJ123_00248	CJ124_00245	CJ125_00246	CJ126_00231	CJ127_00251	CJ128_00248	CJ129_01626	CJ13_01137	CJ130_00442
yabJ_1		2-iminobutanoate/2-iminopropanoate deaminase	234	234	1	1	6203				140	350	345	CJ1_00314	CJ10_00311	CJ100_00313	CJ101_00370	CJ102_00315	CJ103_00610	CJ104_00285	CJ105_00284	CJ106_00309	CJ107_00327	CJ108_00281	CJ109_00284	CJ11_00313	CJ110_00422	CJ111_00308	CJ112_00308	CJ113_00318	CJ114_00318	CJ115_00317	CJ116_00317	CJ117_00316	CJ118_00323	CJ119_00519	CJ12_00314	CJ120_01297	CJ121_00313	CJ122_01215	CJ123_00319	CJ124_00318	CJ125_00315	CJ126_00302	CJ127_00324	CJ128_00322	CJ129_01705	CJ13_01213	CJ130_00366
group_4086		hypothetical protein	234	234	1	1	6307				173	824	821	CJ1_00361	CJ10_00362	CJ100_00363	CJ101_00418	CJ102_00362	CJ103_00657	CJ104_00337	CJ105_00332	CJ106_00357	CJ107_00375	CJ108_00333	CJ109_00336	CJ11_00360	CJ110_00469	CJ111_00355	CJ112_00355	CJ113_00365	CJ114_00365	CJ115_00364	CJ116_00364	CJ117_00363	CJ118_00370	CJ119_00567	CJ12_00361	CJ120_01250	CJ121_00362	CJ122_01168	CJ123_00366	CJ124_00365	CJ125_00364	CJ126_00349	CJ127_00374	CJ128_00371	CJ129_01754	CJ13_01264	CJ130_00319
group_4116		hypothetical protein	234	234	1	1	6490				263	527	524	CJ1_00443	CJ10_00445	CJ100_00446	CJ101_00504	CJ102_00437	CJ103_00744	CJ104_00422	CJ105_00411	CJ106_00440	CJ107_00461	CJ108_00418	CJ109_00421	CJ11_00442	CJ110_00551	CJ111_00433	CJ112_00433	CJ113_00448	CJ114_00448	CJ115_00447	CJ116_00438	CJ117_00437	CJ118_00452	CJ119_00647	CJ12_00443	CJ120_01168	CJ121_00444	CJ122_01089	CJ123_00441	CJ124_00447	CJ125_00439	CJ126_00428	CJ127_00452	CJ128_00456	CJ129_00003	CJ13_01345	CJ130_00237
group_4119		putative zinc protease	234	234	1	1	6500				119	1220	1215	CJ1_00451	CJ10_00453	CJ100_00454	CJ101_00512	CJ102_00445	CJ103_00752	CJ104_00430	CJ105_00419	CJ106_00448	CJ107_00469	CJ108_00426	CJ109_00429	CJ11_00450	CJ110_00559	CJ111_00441	CJ112_00441	CJ113_00456	CJ114_00456	CJ115_00455	CJ116_00446	CJ117_00445	CJ118_00460	CJ119_00655	CJ12_00451	CJ120_01160	CJ121_00452	CJ122_01081	CJ123_00449	CJ124_00455	CJ125_00447	CJ126_00436	CJ127_00460	CJ128_00464	CJ129_00011	CJ13_01353	CJ130_00229
ctb		Group 3 truncated hemoglobin ctb	234	234	1	1	6502				134	383	381	CJ1_00453	CJ10_00455	CJ100_00456	CJ101_00514	CJ102_00447	CJ103_00754	CJ104_00432	CJ105_00421	CJ106_00450	CJ107_00471	CJ108_00428	CJ109_00431	CJ11_00452	CJ110_00561	CJ111_00443	CJ112_00443	CJ113_00458	CJ114_00458	CJ115_00457	CJ116_00448	CJ117_00447	CJ118_00462	CJ119_00657	CJ12_00453	CJ120_01158	CJ121_00454	CJ122_01079	CJ123_00451	CJ124_00457	CJ125_00449	CJ126_00438	CJ127_00462	CJ128_00466	CJ129_00013	CJ13_01355	CJ130_00227
purQ		Phosphoribosylformylglycinamidine synthase subunit PurQ	234	234	1	1	7192				218	671	647	CJ1_00506	CJ10_00509	CJ100_00507	CJ101_00620	CJ102_00495	CJ103_00806	CJ104_00548	CJ105_00463	CJ106_00492	CJ107_00526	CJ108_00548	CJ109_00550	CJ11_00505	CJ110_00614	CJ111_00489	CJ112_00489	CJ113_00510	CJ114_00510	CJ115_00510	CJ116_00502	CJ117_00501	CJ118_00513	CJ119_00699	CJ12_00506	CJ120_01105	CJ121_00506	CJ122_01033	CJ123_00494	CJ124_00510	CJ125_00497	CJ126_00483	CJ127_00513	CJ128_00519	CJ129_00065	CJ13_01408	CJ130_00173
group_4139		hypothetical protein	234	234	1	1	7108				239	1085	1077	CJ1_00548	CJ10_00549	CJ100_00547	CJ101_00660	CJ102_00535	CJ103_00847	CJ104_00589	CJ105_00504	CJ106_00533	CJ107_00569	CJ108_00589	CJ109_00591	CJ11_00546	CJ110_00656	CJ111_00529	CJ112_00529	CJ113_00552	CJ114_00552	CJ115_00552	CJ116_00542	CJ117_00541	CJ118_00555	CJ119_00739	CJ12_00548	CJ120_01063	CJ121_00548	CJ122_00993	CJ123_00534	CJ124_00552	CJ125_00538	CJ126_00523	CJ127_00554	CJ128_00564	CJ129_00107	CJ13_01450	CJ130_00131
ribF		Riboflavin biosynthesis protein RibF	234	234	1	1	7014				293	854	851	CJ1_00582	CJ10_00583	CJ100_00580	CJ101_00693	CJ102_00570	CJ103_00875	CJ104_00626	CJ105_00542	CJ106_00569	CJ107_00603	CJ108_00621	CJ109_00623	CJ11_00580	CJ110_00690	CJ111_00562	CJ112_00562	CJ113_00587	CJ114_00587	CJ115_00587	CJ116_00574	CJ117_00573	CJ118_00590	CJ119_00771	CJ12_00582	CJ120_01029	CJ121_00585	CJ122_00958	CJ123_00569	CJ124_00586	CJ125_00573	CJ126_00556	CJ127_00590	CJ128_00599	CJ129_00143	CJ13_01486	CJ130_00041
hypB		Hydrogenase maturation factor HypB	234	234	1	1	6914				407	746	741	CJ1_00616	CJ10_00617	CJ100_00613	CJ101_00726	CJ102_00603	CJ103_00908	CJ104_00659	CJ105_00576	CJ106_00603	CJ107_00640	CJ108_00654	CJ109_00657	CJ11_00613	CJ110_00725	CJ111_00595	CJ112_00595	CJ113_00621	CJ114_00621	CJ115_00620	CJ116_00606	CJ117_00605	CJ118_00624	CJ119_00806	CJ12_00616	CJ120_00995	CJ121_00619	CJ122_00926	CJ123_00603	CJ124_00620	CJ125_00609	CJ126_00589	CJ127_00626	CJ128_00634	CJ129_00178	CJ13_01520	CJ130_00007
grpE		Protein GrpE	234	234	1	1	8054				281	530	528	CJ1_00742	CJ10_00803	CJ100_00790	CJ101_00850	CJ102_00724	CJ103_01030	CJ104_00783	CJ105_00704	CJ106_00728	CJ107_00769	CJ108_00774	CJ109_00780	CJ11_00738	CJ110_00854	CJ111_00711	CJ112_00711	CJ113_00747	CJ114_00748	CJ115_00747	CJ116_00721	CJ117_00720	CJ118_00753	CJ119_00933	CJ12_00742	CJ120_00868	CJ121_00745	CJ122_00797	CJ123_00727	CJ124_00750	CJ125_00728	CJ126_00762	CJ127_00747	CJ128_00766	CJ129_00361	CJ13_01648	CJ130_01667
ydfG		NADP-dependent 3-hydroxy acid dehydrogenase YdfG	234	234	1	1	7877				152	749	746	CJ1_00816	CJ10_00874	CJ100_00861	CJ101_00923	CJ102_00801	CJ103_00169	CJ104_00854	CJ105_00780	CJ106_00803	CJ107_00847	CJ108_00845	CJ109_00851	CJ11_00811	CJ110_00927	CJ111_00782	CJ112_00782	CJ113_00821	CJ114_00822	CJ115_00821	CJ116_00795	CJ117_00795	CJ118_00826	CJ119_01010	CJ12_00816	CJ120_00794	CJ121_00819	CJ122_00726	CJ123_00804	CJ124_00824	CJ125_00810	CJ126_00833	CJ127_00826	CJ128_00844	CJ129_00433	CJ13_01724	CJ130_01594
group_4163		hypothetical protein	234	234	1	1	7873				152	941	931	CJ1_00820	CJ10_00878	CJ100_00865	CJ101_00927	CJ102_00805	CJ103_00165	CJ104_00858	CJ105_00784	CJ106_00807	CJ107_00852	CJ108_00849	CJ109_00855	CJ11_00815	CJ110_00931	CJ111_00786	CJ112_00786	CJ113_00825	CJ114_00826	CJ115_00825	CJ116_00799	CJ117_00799	CJ118_00830	CJ119_01014	CJ12_00820	CJ120_00790	CJ121_00823	CJ122_00722	CJ123_00808	CJ124_00828	CJ125_00814	CJ126_00837	CJ127_00830	CJ128_00848	CJ129_00437	CJ13_01728	CJ130_01590
group_4167		hypothetical protein	234	234	1	1	7838				209	347	338	CJ1_00837	CJ10_00895	CJ100_00882	CJ101_00944	CJ102_00822	CJ103_00148	CJ104_00875	CJ105_00801	CJ106_00824	CJ107_00869	CJ108_00866	CJ109_00872	CJ11_00832	CJ110_00948	CJ111_00803	CJ112_00803	CJ113_00842	CJ114_00843	CJ115_00842	CJ116_00816	CJ117_00816	CJ118_00847	CJ119_01031	CJ12_00837	CJ120_00773	CJ121_00840	CJ122_00705	CJ123_00825	CJ124_00846	CJ125_00831	CJ126_00854	CJ127_00850	CJ128_00868	CJ129_00454	CJ13_01745	CJ130_01573
pckA		Phosphoenolpyruvate carboxykinase (ATP)	234	234	1	1	7654				296	1574	1566	CJ1_00911	CJ10_00969	CJ100_00953	CJ101_01015	CJ102_00891	CJ103_01136	CJ104_00947	CJ105_00872	CJ106_00895	CJ107_00944	CJ108_00939	CJ109_00945	CJ11_00904	CJ110_01021	CJ111_00872	CJ112_00872	CJ113_00916	CJ114_00917	CJ115_00916	CJ116_00887	CJ117_00887	CJ118_00919	CJ119_01101	CJ12_00911	CJ120_00699	CJ121_00910	CJ122_00636	CJ123_00895	CJ124_00920	CJ125_00901	CJ126_00923	CJ127_00924	CJ128_00942	CJ129_00523	CJ13_00024	CJ130_01500
group_4194		hypothetical protein	234	234	1	1	7268				449	1190	1181	CJ1_00951	CJ10_01010	CJ100_00995	CJ101_01056	CJ102_00932	CJ103_01179	CJ104_00989	CJ105_00911	CJ106_00933	CJ107_00986	CJ108_00978	CJ109_00984	CJ11_00940	CJ110_01061	CJ111_00917	CJ112_00917	CJ113_00956	CJ114_00957	CJ115_00956	CJ116_00927	CJ117_00927	CJ118_00959	CJ119_01145	CJ12_00951	CJ120_00659	CJ121_00952	CJ122_00590	CJ123_00940	CJ124_00960	CJ125_00947	CJ126_00969	CJ127_00972	CJ128_00984	CJ129_00564	CJ13_00065	CJ130_01460
group_4200		hypothetical protein	234	234	1	1	2886				422	572	571	CJ1_00979	CJ10_01043	CJ100_01028	CJ101_01087	CJ102_00960	CJ103_01209	CJ104_01022	CJ105_00945	CJ106_00967	CJ107_01015	CJ108_01011	CJ109_01017	CJ11_00969	CJ110_01090	CJ111_00946	CJ112_00946	CJ113_00985	CJ114_00986	CJ115_00985	CJ116_00955	CJ117_00955	CJ118_00987	CJ119_01182	CJ12_00979	CJ120_00631	CJ121_00985	CJ122_00558	CJ123_00969	CJ124_00988	CJ125_00978	CJ126_00998	CJ127_01004	CJ128_01012	CJ129_00596	CJ13_00096	CJ130_01432
group_4201		hypothetical protein	234	234	1	1	2193				152	200	190	CJ1_01003	CJ10_01067	CJ100_01052	CJ101_01200	CJ102_00984	CJ103_01233	CJ104_01146	CJ105_01035	CJ106_01076	CJ107_01039	CJ108_01136	CJ109_01142	CJ11_00993	CJ110_01114	CJ111_00970	CJ112_00970	CJ113_01009	CJ114_01010	CJ115_01009	CJ116_00979	CJ117_00979	CJ118_01011	CJ119_01333	CJ12_01003	CJ120_00607	CJ121_01009	CJ122_00534	CJ123_00993	CJ124_01012	CJ125_01002	CJ126_01022	CJ127_01029	CJ128_01037	CJ129_00620	CJ13_00120	CJ130_01408
thiE		Thiamine-phosphate synthase	234	234	1	1	2009				101	632	629	CJ1_01063	CJ10_01125	CJ100_01115	CJ101_01263	CJ102_01043	CJ103_01292	CJ104_01209	CJ105_01096	CJ106_01137	CJ107_01101	CJ108_01197	CJ109_01204	CJ11_01053	CJ110_01236	CJ111_01035	CJ112_01035	CJ113_01070	CJ114_01071	CJ115_01070	CJ116_01040	CJ117_01040	CJ118_01072	CJ119_01398	CJ12_01063	CJ120_00547	CJ121_01069	CJ122_00471	CJ123_01052	CJ124_01072	CJ125_01063	CJ126_01086	CJ127_01090	CJ128_01101	CJ129_00729	CJ13_00228	CJ130_01341
pglE		UDP-N-acetylbacillosamine transaminase	234	234	1	1	1902				227	1160	1155	CJ1_01103	CJ10_01165	CJ100_01155	CJ101_01303	CJ102_01083	CJ103_01332	CJ104_01249	CJ105_01136	CJ106_01178	CJ107_01143	CJ108_01237	CJ109_01244	CJ11_01093	CJ110_01276	CJ111_01075	CJ112_01075	CJ113_01110	CJ114_01111	CJ115_01110	CJ116_01080	CJ117_01080	CJ118_01112	CJ119_01438	CJ12_01103	CJ120_00507	CJ121_01109	CJ122_00431	CJ123_01092	CJ124_01112	CJ125_01104	CJ126_01126	CJ127_01131	CJ128_01142	CJ129_00769	CJ13_00268	CJ130_01301
hybD		Hydrogenase 2 maturation protease	234	234	1	1	9129				440	503	502	CJ1_01243	CJ10_01302	CJ100_01292	CJ101_01440	CJ102_01221	CJ103_01463	CJ104_01388	CJ105_01277	CJ106_01316	CJ107_01288	CJ108_01377	CJ109_01383	CJ11_01231	CJ110_01413	CJ111_01210	CJ112_01210	CJ113_01248	CJ114_01250	CJ115_01248	CJ116_01215	CJ117_01216	CJ118_01253	CJ119_01582	CJ12_01243	CJ120_00367	CJ121_01247	CJ122_00287	CJ123_01230	CJ124_01253	CJ125_01245	CJ126_01269	CJ127_01279	CJ128_01286	CJ129_00907	CJ13_00405	CJ130_01161
hydC		Quinone-reactive Ni/Fe-hydrogenase B-type cytochrome subunit	234	234	1	1	9130				248	692	690	CJ1_01244	CJ10_01303	CJ100_01293	CJ101_01441	CJ102_01222	CJ103_01464	CJ104_01389	CJ105_01278	CJ106_01317	CJ107_01289	CJ108_01378	CJ109_01384	CJ11_01232	CJ110_01414	CJ111_01211	CJ112_01211	CJ113_01249	CJ114_01251	CJ115_01249	CJ116_01216	CJ117_01217	CJ118_01254	CJ119_01583	CJ12_01244	CJ120_00366	CJ121_01248	CJ122_00286	CJ123_01231	CJ124_01254	CJ125_01246	CJ126_01270	CJ127_01280	CJ128_01287	CJ129_00908	CJ13_00406	CJ130_01160
yclQ		putative ABC transporter solute-binding protein YclQ	234	234	1	1	9466				155	1019	980	CJ1_01335	CJ10_01445	CJ100_01380	CJ101_01530	CJ102_01296	CJ103_01539	CJ104_01482	CJ105_01417	CJ106_01458	CJ107_01433	CJ108_01465	CJ109_01476	CJ11_01321	CJ110_01558	CJ111_01294	CJ112_01294	CJ113_01336	CJ114_01340	CJ115_01340	CJ116_01297	CJ117_01299	CJ118_01464	CJ119_01676	CJ12_01335	CJ120_00274	CJ121_01339	CJ122_00222	CJ123_01304	CJ124_01346	CJ125_01323	CJ126_01358	CJ127_01362	CJ128_01381	CJ129_01001	CJ13_00499	CJ130_01066
nadD		Nicotinate-nucleotide adenylyltransferase	234	234	1	1	9581				278	545	543	CJ1_01385	CJ10_01496	CJ100_01430	CJ101_01584	CJ102_01344	CJ103_01589	CJ104_01532	CJ105_01470	CJ106_01510	CJ107_01484	CJ108_01515	CJ109_01526	CJ11_01372	CJ110_01608	CJ111_01342	CJ112_01342	CJ113_01386	CJ114_01390	CJ115_01390	CJ116_01344	CJ117_01346	CJ118_01570	CJ119_01731	CJ12_01385	CJ120_00224	CJ121_01388	CJ122_00175	CJ123_01352	CJ124_01396	CJ125_01371	CJ126_01405	CJ127_01412	CJ128_01433	CJ129_01052	CJ13_00547	CJ130_01013
thiL		Thiamine-monophosphate kinase	234	234	1	1	4678				134	821	818	CJ1_01438	CJ10_01535	CJ100_01493	CJ101_01637	CJ102_01445	CJ103_01634	CJ104_01582	CJ105_01516	CJ106_01564	CJ107_01538	CJ108_01573	CJ109_01583	CJ11_01421	CJ110_01662	CJ111_01389	CJ112_01388	CJ113_01441	CJ114_01444	CJ115_01445	CJ116_01389	CJ117_01393	CJ118_01627	CJ119_01780	CJ12_01438	CJ120_00169	CJ121_01436	CJ122_00129	CJ123_01398	CJ124_01452	CJ125_01419	CJ126_01450	CJ127_01462	CJ128_01494	CJ129_01113	CJ13_00611	CJ130_00958
group_4280		hypothetical protein	234	234	1	1	4876				263	896	892	CJ1_01520	CJ10_01617	CJ100_01575	CJ101_01719	CJ102_01535	CJ103_01716	CJ104_01665	CJ105_01599	CJ106_01648	CJ107_01621	CJ108_01654	CJ109_01665	CJ11_01503	CJ110_01743	CJ111_01470	CJ112_01469	CJ113_01522	CJ114_01525	CJ115_01526	CJ116_01469	CJ117_01473	CJ118_01707	CJ119_01878	CJ12_01520	CJ120_00088	CJ121_01518	CJ122_00048	CJ123_01486	CJ124_01534	CJ125_01501	CJ126_01531	CJ127_01545	CJ128_01580	CJ129_01195	CJ13_00693	CJ130_00877
nuoI		NADH-quinone oxidoreductase subunit I	234	234	1	1	4992				218	641	639	CJ1_01543	CJ10_01645	CJ100_01602	CJ101_01743	CJ102_01557	CJ103_01746	CJ104_01691	CJ105_01624	CJ106_01672	CJ107_01644	CJ108_01689	CJ109_01693	CJ11_01527	CJ110_01767	CJ111_01495	CJ112_01494	CJ113_01545	CJ114_01548	CJ115_01549	CJ116_01497	CJ117_01501	CJ118_01730	CJ119_00020	CJ12_01543	CJ120_00065	CJ121_01544	CJ122_00022	CJ123_01510	CJ124_01557	CJ125_01525	CJ126_01556	CJ127_01569	CJ128_01604	CJ129_01219	CJ13_00722	CJ130_00854
mqnD		1,4-dihydroxy-6-naphtoate synthase	234	234	1	1	5267				275	860	857	CJ1_01652	CJ10_01756	CJ100_01715	CJ101_01862	CJ102_01671	CJ103_00052	CJ104_01801	CJ105_01804	CJ106_01800	CJ107_01757	CJ108_01798	CJ109_01802	CJ11_01636	CJ110_01877	CJ111_01609	CJ112_01608	CJ113_01681	CJ114_01684	CJ115_01659	CJ116_01609	CJ117_01613	CJ118_01839	CJ119_00135	CJ12_01652	CJ120_01666	CJ121_01654	CJ122_01581	CJ123_01623	CJ124_01666	CJ125_01640	CJ126_01670	CJ127_01686	CJ128_01714	CJ129_01329	CJ13_00834	CJ130_00744
topA		DNA topoisomerase 1	234	234	1	1	5285				386	2102	2093	CJ1_01663	CJ10_01764	CJ100_01723	CJ101_01870	CJ102_01679	CJ103_00060	CJ104_01809	CJ105_01812	CJ106_01808	CJ107_01768	CJ108_01806	CJ109_01810	CJ11_01646	CJ110_01938	CJ111_01617	CJ112_01616	CJ113_01692	CJ114_01695	CJ115_01670	CJ116_01617	CJ117_01621	CJ118_01850	CJ119_00143	CJ12_01663	CJ120_01655	CJ121_01666	CJ122_01573	CJ123_01631	CJ124_01677	CJ125_01648	CJ126_01678	CJ127_01694	CJ128_01725	CJ129_01340	CJ13_00845	CJ130_00733
rplV		50S ribosomal protein L22	234	234	1	1	5303				155	443	433	CJ1_01679	CJ10_01780	CJ100_01739	CJ101_01886	CJ102_01697	CJ103_00076	CJ104_01834	CJ105_01828	CJ106_01824	CJ107_01785	CJ108_01830	CJ109_01835	CJ11_01662	CJ110_01954	CJ111_01640	CJ112_01639	CJ113_01708	CJ114_01711	CJ115_01686	CJ116_01635	CJ117_01639	CJ118_01867	CJ119_00163	CJ12_01679	CJ120_01639	CJ121_01682	CJ122_01550	CJ123_01649	CJ124_01693	CJ125_01669	CJ126_01701	CJ127_01715	CJ128_01741	CJ129_01356	CJ13_00861	CJ130_00717
hemN_1		Oxygen-independent coproporphyrinogen-III oxidase-like protein YqeR	234	234	1	1	6291				185	1373	1341	CJ1_00348	CJ10_00349	CJ100_00350	CJ101_00405	CJ102_00349	CJ103_00644	CJ104_00324	CJ105_00319	CJ106_00344	CJ107_00361	CJ108_00320	CJ109_00323	CJ11_00347	CJ110_00456	CJ111_00342	CJ112_00342	CJ113_00352	CJ114_00352	CJ115_00351	CJ116_00351	CJ117_00350	CJ118_00357	CJ119_00554	CJ12_00348	CJ120_01263	CJ121_00349	CJ122_01181	CJ123_00353	CJ124_00352	CJ125_00350	CJ126_00336	CJ127_00361	CJ128_00358	CJ129_01741	CJ13_01251	CJ130_00332
flaC		Secreted flagellin C	234	234	1	1	8184				278	749	743	CJ1_00709	CJ10_00768	CJ100_00707	CJ101_00821	CJ102_00691	CJ103_00592	CJ104_00752	CJ105_00673	CJ106_00697	CJ107_00735	CJ108_00747	CJ109_00750	CJ11_00705	CJ110_00821	CJ111_00695	CJ112_00695	CJ113_00714	CJ114_00715	CJ115_00714	CJ116_00696	CJ117_00695	CJ118_00720	CJ119_00898	CJ12_00709	CJ120_00901	CJ121_00714	CJ122_00824	CJ123_00692	CJ124_00713	CJ125_00700	CJ126_00677	CJ127_00719	CJ128_00727	CJ129_00328	CJ13_01616	CJ130_01698
aroE		Shikimate dehydrogenase (NADP(+))	234	234	1	1	6365				125	794	785	CJ1_00390	CJ10_00391	CJ100_00392	CJ101_00447	CJ102_00390	CJ103_00688	CJ104_00366	CJ105_00361	CJ106_00386	CJ107_00405	CJ108_00362	CJ109_00365	CJ11_00389	CJ110_00498	CJ111_00383	CJ112_00383	CJ113_00395	CJ114_00395	CJ115_00394	CJ116_00392	CJ117_00391	CJ118_00399	CJ119_00595	CJ12_00390	CJ120_01221	CJ121_00391	CJ122_01140	CJ123_00394	CJ124_00394	CJ125_00392	CJ126_00377	CJ127_00404	CJ128_00401	CJ129_01783	CJ13_01293	CJ130_00290
ssb		Single-stranded DNA-binding protein	234	234	1	1	2026				182	554	548	CJ1_01053	CJ10_01115	CJ100_01105	CJ101_01253	CJ102_01033	CJ103_01282	CJ104_01199	CJ105_01086	CJ106_01127	CJ107_01091	CJ108_01187	CJ109_01194	CJ11_01043	CJ110_01168	CJ111_01025	CJ112_01025	CJ113_01060	CJ114_01061	CJ115_01060	CJ116_01030	CJ117_01030	CJ118_01062	CJ119_01388	CJ12_01053	CJ120_00557	CJ121_01059	CJ122_00481	CJ123_01042	CJ124_01062	CJ125_01053	CJ126_01076	CJ127_01080	CJ128_01091	CJ129_00719	CJ13_00218	CJ130_01351
bdbC		disulfide formation protein	234	234	1	1	5416				323	1526	1519	CJ1_00017	CJ10_00016	CJ100_00017	CJ101_00017	CJ102_00016	CJ103_00122	CJ104_01879	CJ105_01873	CJ106_00016	CJ107_00016	CJ108_01872	CJ109_01880	CJ11_00016	CJ110_00017	CJ111_00016	CJ112_00016	CJ113_00017	CJ114_00017	CJ115_00017	CJ116_00016	CJ117_00016	CJ118_00016	CJ119_00214	CJ12_00017	CJ120_01592	CJ121_00016	CJ122_01506	CJ123_00016	CJ124_00018	CJ125_00017	CJ126_00016	CJ127_00017	CJ128_00017	CJ129_01400	CJ13_00907	CJ130_00670
tcyP		L-cystine uptake protein TcyP	234	234	1	1	5440				218	1385	1380	CJ1_00025	CJ10_00024	CJ100_00025	CJ101_00025	CJ102_00024	CJ103_00188	CJ104_01887	CJ105_01881	CJ106_00024	CJ107_00024	CJ108_01880	CJ109_01888	CJ11_00024	CJ110_00025	CJ111_00024	CJ112_00024	CJ113_00025	CJ114_00025	CJ115_00025	CJ116_00024	CJ117_00024	CJ118_00024	CJ119_00223	CJ12_00025	CJ120_01584	CJ121_00024	CJ122_01498	CJ123_00024	CJ124_00026	CJ125_00025	CJ126_00024	CJ127_00025	CJ128_00025	CJ129_01408	CJ13_00915	CJ130_00662
group_4496		hypothetical protein	234	234	1	1	5511				140	323	321	CJ1_00044	CJ10_00043	CJ100_00046	CJ101_00099	CJ102_00050	CJ103_00206	CJ104_00015	CJ105_00012	CJ106_00042	CJ107_00043	CJ108_00013	CJ109_00017	CJ11_00043	CJ110_00044	CJ111_00046	CJ112_00046	CJ113_00045	CJ114_00045	CJ115_00044	CJ116_00050	CJ117_00049	CJ118_00045	CJ119_00242	CJ12_00044	CJ120_01566	CJ121_00044	CJ122_01475	CJ123_00050	CJ124_00045	CJ125_00049	CJ126_00043	CJ127_00052	CJ128_00044	CJ129_01426	CJ13_00936	CJ130_00643
group_4498		putative protein	234	234	1	1	5597				101	656	652	CJ1_00072	CJ10_00073	CJ100_00074	CJ101_00128	CJ102_00079	CJ103_00236	CJ104_00044	CJ105_00043	CJ106_00071	CJ107_00074	CJ108_00042	CJ109_00046	CJ11_00072	CJ110_00073	CJ111_00074	CJ112_00074	CJ113_00075	CJ114_00075	CJ115_00074	CJ116_00077	CJ117_00076	CJ118_00077	CJ119_00269	CJ12_00072	CJ120_01538	CJ121_00073	CJ122_01449	CJ123_00079	CJ124_00074	CJ125_00079	CJ126_00069	CJ127_00082	CJ128_00074	CJ129_01456	CJ13_00965	CJ130_00614
atpD_1		ATP synthase subunit delta	234	234	1	1	5652				209	521	518	CJ1_00101	CJ10_00103	CJ100_00104	CJ101_00157	CJ102_00108	CJ103_00266	CJ104_00075	CJ105_00072	CJ106_00100	CJ107_00104	CJ108_00073	CJ109_00077	CJ11_00101	CJ110_00102	CJ111_00104	CJ112_00104	CJ113_00104	CJ114_00104	CJ115_00103	CJ116_00107	CJ117_00106	CJ118_00106	CJ119_00304	CJ12_00101	CJ120_01509	CJ121_00103	CJ122_01419	CJ123_00108	CJ124_00103	CJ125_00109	CJ126_00098	CJ127_00113	CJ128_00105	CJ129_01486	CJ13_00995	CJ130_00585
group_4526		hypothetical protein	234	234	1	1	3357				131	938	934	CJ1_00149	CJ10_00151	CJ100_00152	CJ101_00206	CJ102_00156	CJ103_00314	CJ104_00124	CJ105_00180	CJ106_00148	CJ107_00155	CJ108_00123	CJ109_00128	CJ11_00149	CJ110_00201	CJ111_00152	CJ112_00152	CJ113_00153	CJ114_00153	CJ115_00152	CJ116_00155	CJ117_00154	CJ118_00251	CJ119_00353	CJ12_00149	CJ120_01368	CJ121_00151	CJ122_01367	CJ123_00156	CJ124_00152	CJ125_00159	CJ126_00146	CJ127_00164	CJ128_00154	CJ129_01535	CJ13_01045	CJ130_00535
group_4534		hypothetical protein	234	234	1	1	6009				155	191	158	CJ1_00240	CJ10_00239	CJ100_00240	CJ101_00298	CJ102_00241	CJ103_00404	CJ104_00212	CJ105_00269	CJ106_00239	CJ107_00248	CJ108_00207	CJ109_00211	CJ11_00239	CJ110_00293	CJ111_00232	CJ112_00232	CJ113_00244	CJ114_00244	CJ115_00243	CJ116_00239	CJ117_00238	CJ118_00157	CJ119_00438	CJ12_00240	CJ120_01458	CJ121_00242	CJ122_01287	CJ123_00246	CJ124_00243	CJ125_00244	CJ126_00229	CJ127_00249	CJ128_00246	CJ129_01624	CJ13_01135	CJ130_00444
acrE		Multidrug export protein AcrE	234	234	1	1	6297				206	1103	1099	CJ1_00352	CJ10_00353	CJ100_00354	CJ101_00409	CJ102_00353	CJ103_00648	CJ104_00328	CJ105_00323	CJ106_00348	CJ107_00365	CJ108_00324	CJ109_00327	CJ11_00351	CJ110_00460	CJ111_00346	CJ112_00346	CJ113_00356	CJ114_00356	CJ115_00355	CJ116_00355	CJ117_00354	CJ118_00361	CJ119_00558	CJ12_00352	CJ120_01259	CJ121_00353	CJ122_01177	CJ123_00357	CJ124_00356	CJ125_00354	CJ126_00340	CJ127_00365	CJ128_00362	CJ129_01745	CJ13_01255	CJ130_00328
gatC		Glutamyl-tRNA(Gln) amidotransferase subunit C	234	234	1	1	6347				128	284	282	CJ1_00383	CJ10_00384	CJ100_00385	CJ101_00440	CJ102_00383	CJ103_00681	CJ104_00359	CJ105_00354	CJ106_00379	CJ107_00398	CJ108_00355	CJ109_00358	CJ11_00382	CJ110_00491	CJ111_00376	CJ112_00376	CJ113_00388	CJ114_00388	CJ115_00387	CJ116_00385	CJ117_00384	CJ118_00392	CJ119_00588	CJ12_00383	CJ120_01228	CJ121_00384	CJ122_01147	CJ123_00387	CJ124_00387	CJ125_00385	CJ126_00370	CJ127_00396	CJ128_00394	CJ129_01776	CJ13_01286	CJ130_00297
lapB_1		hypothetical protein	234	234	1	1	6572				146	1286	1272	CJ1_00490	CJ10_00492	CJ100_00491	CJ101_00604	CJ102_00474	CJ103_00790	CJ104_00532	CJ105_00447	CJ106_00476	CJ107_00510	CJ108_00532	CJ109_00534	CJ11_00489	CJ110_00598	CJ111_00470	CJ112_00470	CJ113_00494	CJ114_00494	CJ115_00494	CJ116_00486	CJ117_00485	CJ118_00497	CJ119_00683	CJ12_00490	CJ120_01121	CJ121_00490	CJ122_01053	CJ123_00478	CJ124_00494	CJ125_00475	CJ126_00464	CJ127_00490	CJ128_00503	CJ129_00049	CJ13_01391	CJ130_00189
group_4570		AP-4-A phosphorylase	234	234	1	1	6575				224	485	483	CJ1_00492	CJ10_00494	CJ100_00493	CJ101_00606	CJ102_00476	CJ103_00792	CJ104_00534	CJ105_00449	CJ106_00478	CJ107_00512	CJ108_00534	CJ109_00536	CJ11_00491	CJ110_00600	CJ111_00472	CJ112_00472	CJ113_00496	CJ114_00496	CJ115_00496	CJ116_00488	CJ117_00487	CJ118_00499	CJ119_00685	CJ12_00492	CJ120_01119	CJ121_00492	CJ122_01051	CJ123_00480	CJ124_00496	CJ125_00477	CJ126_00466	CJ127_00492	CJ128_00505	CJ129_00051	CJ13_01393	CJ130_00187
alaS		Alanine--tRNA ligase	234	234	1	1	7238				188	2528	2518	CJ1_00498	CJ10_00501	CJ100_00499	CJ101_00612	CJ102_00487	CJ103_00798	CJ104_00540	CJ105_00455	CJ106_00484	CJ107_00518	CJ108_00540	CJ109_00542	CJ11_00497	CJ110_00606	CJ111_00481	CJ112_00481	CJ113_00502	CJ114_00502	CJ115_00502	CJ116_00494	CJ117_00493	CJ118_00505	CJ119_00691	CJ12_00498	CJ120_01113	CJ121_00498	CJ122_01041	CJ123_00486	CJ124_00502	CJ125_00489	CJ126_00475	CJ127_00505	CJ128_00511	CJ129_00057	CJ13_01400	CJ130_00181
csoR		Copper-sensing transcriptional repressor CsoR	234	234	1	1	7199				137	290	289	CJ1_00502	CJ10_00505	CJ100_00503	CJ101_00616	CJ102_00491	CJ103_00802	CJ104_00544	CJ105_00459	CJ106_00488	CJ107_00522	CJ108_00544	CJ109_00546	CJ11_00501	CJ110_00610	CJ111_00485	CJ112_00485	CJ113_00506	CJ114_00506	CJ115_00506	CJ116_00498	CJ117_00497	CJ118_00509	CJ119_00695	CJ12_00502	CJ120_01109	CJ121_00502	CJ122_01037	CJ123_00490	CJ124_00506	CJ125_00493	CJ126_00479	CJ127_00509	CJ128_00515	CJ129_00061	CJ13_01404	CJ130_00177
macA		Macrolide export protein MacA	234	234	1	1	6976				275	1187	1166	CJ1_00599	CJ10_00600	CJ100_00597	CJ101_00710	CJ102_00587	CJ103_00892	CJ104_00643	CJ105_00559	CJ106_00586	CJ107_00621	CJ108_00638	CJ109_00640	CJ11_00597	CJ110_00708	CJ111_00579	CJ112_00579	CJ113_00604	CJ114_00604	CJ115_00604	CJ116_00591	CJ117_00590	CJ118_00608	CJ119_00789	CJ12_00599	CJ120_01012	CJ121_00602	CJ122_00941	CJ123_00586	CJ124_00603	CJ125_00592	CJ126_00573	CJ127_00609	CJ128_00617	CJ129_00161	CJ13_01504	CJ130_00024
ilvC		Ketol-acid reductoisomerase (NADP(+))	234	234	1	1	6898				182	1022	1018	CJ1_00625	CJ10_00626	CJ100_00621	CJ101_00734	CJ102_00611	CJ103_00916	CJ104_00668	CJ105_00585	CJ106_00611	CJ107_00648	CJ108_00662	CJ109_00665	CJ11_00621	CJ110_00734	CJ111_00602	CJ112_00602	CJ113_00630	CJ114_00630	CJ115_00629	CJ116_00614	CJ117_00613	CJ118_00632	CJ119_00814	CJ12_00625	CJ120_00986	CJ121_00628	CJ122_00918	CJ123_00611	CJ124_00629	CJ125_00617	CJ126_00597	CJ127_00634	CJ128_00642	CJ129_00187	CJ13_01528	CJ130_01785
group_4607		putative protein	234	234	1	1	6893				194	1082	1069	CJ1_00626	CJ10_00627	CJ100_00622	CJ101_00735	CJ102_00612	CJ103_00917	CJ104_00669	CJ105_00586	CJ106_00612	CJ107_00649	CJ108_00663	CJ109_00666	CJ11_00622	CJ110_00735	CJ111_00603	CJ112_00603	CJ113_00631	CJ114_00631	CJ115_00630	CJ116_00615	CJ117_00614	CJ118_00633	CJ119_00815	CJ12_00626	CJ120_00985	CJ121_00629	CJ122_00917	CJ123_00612	CJ124_00630	CJ125_00618	CJ126_00598	CJ127_00635	CJ128_00643	CJ129_00188	CJ13_01529	CJ130_01784
yqgF		Putative pre-16S rRNA nuclease	234	234	1	1	6888				137	389	382	CJ1_00628	CJ10_00629	CJ100_00624	CJ101_00737	CJ102_00614	CJ103_00919	CJ104_00671	CJ105_00588	CJ106_00614	CJ107_00651	CJ108_00665	CJ109_00668	CJ11_00624	CJ110_00737	CJ111_00605	CJ112_00605	CJ113_00633	CJ114_00633	CJ115_00632	CJ116_00617	CJ117_00616	CJ118_00635	CJ119_00817	CJ12_00628	CJ120_00983	CJ121_00631	CJ122_00915	CJ123_00614	CJ124_00632	CJ125_00620	CJ126_00600	CJ127_00637	CJ128_00645	CJ129_00190	CJ13_01531	CJ130_01782
truC		tRNA pseudouridine synthase C	234	234	1	1	8207				158	752	748	CJ1_00697	CJ10_00756	CJ100_00695	CJ101_00809	CJ102_00679	CJ103_00580	CJ104_00740	CJ105_00661	CJ106_00685	CJ107_00722	CJ108_00735	CJ109_00738	CJ11_00693	CJ110_00809	CJ111_00683	CJ112_00683	CJ113_00702	CJ114_00703	CJ115_00702	CJ116_00684	CJ117_00683	CJ118_00708	CJ119_00886	CJ12_00697	CJ120_00913	CJ121_00702	CJ122_00836	CJ123_00680	CJ124_00701	CJ125_00688	CJ126_00665	CJ127_00707	CJ128_00715	CJ129_00316	CJ13_01604	CJ130_01710
napG		Ferredoxin-type protein NapG	234	234	1	1	7990			Hypothetical protein with no hits to refseq/uniprot/clusters/cdd/tigrfams/pfam overlapping another protein with hits	155	740	726	CJ1_00765	CJ10_00826	CJ100_00813	CJ101_00873	CJ102_00752	CJ103_01053	CJ104_00806	CJ105_00731	CJ106_00755	CJ107_00792	CJ108_00797	CJ109_00803	CJ11_00761	CJ110_00877	CJ111_00734	CJ112_00734	CJ113_00770	CJ114_00771	CJ115_00770	CJ116_00745	CJ117_00744	CJ118_00776	CJ119_00962	CJ12_00765	CJ120_00845	CJ121_00769	CJ122_00774	CJ123_00755	CJ124_00773	CJ125_00758	CJ126_00785	CJ127_00776	CJ128_00789	CJ129_00384	CJ13_01675	CJ130_01644
ddl		D-alanine--D-alanine ligase	234	234	1	1	7947				209	1040	1035	CJ1_00782	CJ10_00843	CJ100_00830	CJ101_00891	CJ102_00769	CJ103_01070	CJ104_00823	CJ105_00748	CJ106_00772	CJ107_00812	CJ108_00814	CJ109_00820	CJ11_00778	CJ110_00894	CJ111_00751	CJ112_00751	CJ113_00787	CJ114_00788	CJ115_00787	CJ116_00762	CJ117_00761	CJ118_00793	CJ119_00979	CJ12_00782	CJ120_00828	CJ121_00787	CJ122_00757	CJ123_00772	CJ124_00790	CJ125_00775	CJ126_00802	CJ127_00793	CJ128_00807	CJ129_00402	CJ13_01692	CJ130_01627
uup		ABC transporter ATP-binding protein uup	234	234	1	1	7780				266	1931	1920	CJ1_00868	CJ10_00925	CJ100_00910	CJ101_00972	CJ102_00848	CJ103_01093	CJ104_00904	CJ105_00830	CJ106_00853	CJ107_00899	CJ108_00896	CJ109_00902	CJ11_00861	CJ110_00978	CJ111_00829	CJ112_00829	CJ113_00873	CJ114_00874	CJ115_00873	CJ116_00844	CJ117_00844	CJ118_00876	CJ119_01058	CJ12_00868	CJ120_00742	CJ121_00867	CJ122_00679	CJ123_00852	CJ124_00877	CJ125_00858	CJ126_00880	CJ127_00877	CJ128_00899	CJ129_00480	CJ13_01775	CJ130_01543
glnH		ABC transporter glutamine-binding protein GlnH	234	234	1	1	2920				389	839	835	CJ1_00965	CJ10_01029	CJ100_01013	CJ101_01073	CJ102_00945	CJ103_01194	CJ104_01008	CJ105_00931	CJ106_00953	CJ107_01001	CJ108_00997	CJ109_01003	CJ11_00954	CJ110_01075	CJ111_00932	CJ112_00932	CJ113_00970	CJ114_00971	CJ115_00970	CJ116_00941	CJ117_00941	CJ118_00973	CJ119_01164	CJ12_00965	CJ120_00645	CJ121_00969	CJ122_00572	CJ123_00954	CJ124_00974	CJ125_00963	CJ126_00984	CJ127_00989	CJ128_00998	CJ129_00581	CJ13_00082	CJ130_01446
zntB		Zinc transport protein ZntB	234	234	1	1	2854				107	767	763	CJ1_00992	CJ10_01056	CJ100_01041	CJ101_01100	CJ102_00973	CJ103_01222	CJ104_01035	CJ105_00958	CJ106_00980	CJ107_01028	CJ108_01024	CJ109_01030	CJ11_00982	CJ110_01103	CJ111_00959	CJ112_00959	CJ113_00998	CJ114_00999	CJ115_00998	CJ116_00968	CJ117_00968	CJ118_01000	CJ119_01195	CJ12_00992	CJ120_00618	CJ121_00998	CJ122_00545	CJ123_00982	CJ124_01001	CJ125_00991	CJ126_01011	CJ127_01017	CJ128_01025	CJ129_00609	CJ13_00109	CJ130_01419
group_4663		hypothetical protein	234	234	1	1	2189				146	503	321	CJ1_01007	CJ10_01071	CJ100_01056	CJ101_01204	CJ102_00988	CJ103_01237	CJ104_01150	CJ105_01039	CJ106_01080	CJ107_01044	CJ108_01140	CJ109_01146	CJ11_00997	CJ110_01118	CJ111_00974	CJ112_00974	CJ113_01013	CJ114_01014	CJ115_01013	CJ116_00983	CJ117_00983	CJ118_01015	CJ119_01337	CJ12_01007	CJ120_00603	CJ121_01013	CJ122_00530	CJ123_00997	CJ124_01016	CJ125_01006	CJ126_01026	CJ127_01033	CJ128_01041	CJ129_00624	CJ13_00124	CJ130_01404
tenI		Thiazole tautomerase	234	234	1	1	2149				206	611	603	CJ1_01025	CJ10_01089	CJ100_01075	CJ101_01223	CJ102_01007	CJ103_01255	CJ104_01169	CJ105_01058	CJ106_01098	CJ107_01062	CJ108_01158	CJ109_01164	CJ11_01016	CJ110_01137	CJ111_00994	CJ112_00994	CJ113_01031	CJ114_01032	CJ115_01031	CJ116_01001	CJ117_01001	CJ118_01033	CJ119_01355	CJ12_01025	CJ120_00585	CJ121_01032	CJ122_00512	CJ123_01016	CJ124_01034	CJ125_01026	CJ126_01044	CJ127_01053	CJ128_01059	CJ129_00644	CJ13_00143	CJ130_01385
thiG		Thiazole synthase	234	234	1	1	2141				401	800	774	CJ1_01027	CJ10_01091	CJ100_01077	CJ101_01225	CJ102_01009	CJ103_01257	CJ104_01171	CJ105_01060	CJ106_01100	CJ107_01064	CJ108_01160	CJ109_01166	CJ11_01018	CJ110_01139	CJ111_00996	CJ112_00996	CJ113_01033	CJ114_01034	CJ115_01033	CJ116_01003	CJ117_01003	CJ118_01035	CJ119_01359	CJ12_01027	CJ120_00583	CJ121_01034	CJ122_00510	CJ123_01018	CJ124_01036	CJ125_01028	CJ126_01046	CJ127_01055	CJ128_01061	CJ129_00646	CJ13_00145	CJ130_01383
thiD		Hydroxymethylpyrimidine/phosphomethylpyrimidine kinase	234	234	1	1	2008				119	839	832	CJ1_01064	CJ10_01126	CJ100_01116	CJ101_01264	CJ102_01044	CJ103_01293	CJ104_01210	CJ105_01097	CJ106_01138	CJ107_01102	CJ108_01198	CJ109_01205	CJ11_01054	CJ110_01237	CJ111_01036	CJ112_01036	CJ113_01071	CJ114_01072	CJ115_01071	CJ116_01041	CJ117_01041	CJ118_01073	CJ119_01399	CJ12_01064	CJ120_00546	CJ121_01070	CJ122_00470	CJ123_01053	CJ124_01073	CJ125_01064	CJ126_01087	CJ127_01091	CJ128_01102	CJ129_00730	CJ13_00229	CJ130_01340
dnaX		DNA polymerase III subunit tau	234	234	1	1	8923				275	1535	1524	CJ1_01138	CJ10_01196	CJ100_01188	CJ101_01336	CJ102_01117	CJ103_01360	CJ104_01284	CJ105_01173	CJ106_01212	CJ107_01178	CJ108_01272	CJ109_01279	CJ11_01127	CJ110_01310	CJ111_01105	CJ112_01105	CJ113_01145	CJ114_01147	CJ115_01145	CJ116_01110	CJ117_01110	CJ118_01149	CJ119_01476	CJ12_01138	CJ120_00472	CJ121_01143	CJ122_00391	CJ123_01126	CJ124_01147	CJ125_01139	CJ126_01165	CJ127_01167	CJ128_01177	CJ129_00804	CJ13_00301	CJ130_01266
group_4684		hypothetical protein	234	234	1	1	8936				206	329	262	CJ1_01144	CJ10_01202	CJ100_01193	CJ101_01342	CJ102_01122	CJ103_01365	CJ104_01290	CJ105_01179	CJ106_01218	CJ107_01184	CJ108_01278	CJ109_01285	CJ11_01133	CJ110_01315	CJ111_01110	CJ112_01110	CJ113_01150	CJ114_01152	CJ115_01150	CJ116_01115	CJ117_01115	CJ118_01154	CJ119_01481	CJ12_01144	CJ120_00466	CJ121_01149	CJ122_00386	CJ123_01131	CJ124_01153	CJ125_01144	CJ126_01170	CJ127_01173	CJ128_01183	CJ129_00809	CJ13_00307	CJ130_01260
group_4709		hypothetical protein	234	234	1	1	9172				638	1232	1228	CJ1_01258	CJ10_01317	CJ100_01307	CJ101_01455	CJ102_01236	CJ103_01478	CJ104_01403	CJ105_01292	CJ106_01331	CJ107_01303	CJ108_01392	CJ109_01398	CJ11_01246	CJ110_01428	CJ111_01225	CJ112_01225	CJ113_01263	CJ114_01265	CJ115_01263	CJ116_01230	CJ117_01231	CJ118_01268	CJ119_01597	CJ12_01258	CJ120_00352	CJ121_01262	CJ122_00272	CJ123_01245	CJ124_01268	CJ125_01261	CJ126_01284	CJ127_01296	CJ128_01301	CJ129_00922	CJ13_00420	CJ130_01146
mobA		putative molybdenum cofactor guanylyltransferase	234	234	1	1	9460				113	575	573	CJ1_01330	CJ10_01440	CJ100_01375	CJ101_01525	CJ102_01291	CJ103_01534	CJ104_01476	CJ105_01412	CJ106_01453	CJ107_01428	CJ108_01460	CJ109_01471	CJ11_01316	CJ110_01553	CJ111_01289	CJ112_01289	CJ113_01331	CJ114_01335	CJ115_01335	CJ116_01292	CJ117_01294	CJ118_01459	CJ119_01671	CJ12_01330	CJ120_00279	CJ121_01334	CJ122_00227	CJ123_01299	CJ124_01341	CJ125_01318	CJ126_01353	CJ127_01355	CJ128_01375	CJ129_00996	CJ13_00494	CJ130_01071
ppk		Polyphosphate kinase	234	234	1	1	9501				191	2084	2075	CJ1_01340	CJ10_01450	CJ100_01385	CJ101_01535	CJ102_01303	CJ103_01544	CJ104_01487	CJ105_01422	CJ106_01463	CJ107_01438	CJ108_01470	CJ109_01481	CJ11_01326	CJ110_01563	CJ111_01301	CJ112_01301	CJ113_01341	CJ114_01345	CJ115_01345	CJ116_01302	CJ117_01304	CJ118_01469	CJ119_01681	CJ12_01340	CJ120_00269	CJ121_01344	CJ122_00215	CJ123_01311	CJ124_01351	CJ125_01330	CJ126_01365	CJ127_01369	CJ128_01386	CJ129_01006	CJ13_00504	CJ130_01061
yabJ_2		2-iminobutanoate/2-iminopropanoate deaminase	234	234	1	1	9557				218	362	361	CJ1_01369	CJ10_01482	CJ100_01417	CJ101_01567	CJ102_01332	CJ103_01575	CJ104_01518	CJ105_01453	CJ106_01494	CJ107_01468	CJ108_01502	CJ109_01513	CJ11_01355	CJ110_01592	CJ111_01330	CJ112_01330	CJ113_01370	CJ114_01374	CJ115_01374	CJ116_01332	CJ117_01334	CJ118_01554	CJ119_01714	CJ12_01369	CJ120_00240	CJ121_01376	CJ122_00187	CJ123_01340	CJ124_01380	CJ125_01359	CJ126_01393	CJ127_01400	CJ128_01417	CJ129_01039	CJ13_00535	CJ130_01031
rsfS		Ribosomal silencing factor RsfS	234	234	1	1	9584				155	326	325	CJ1_01386	CJ10_01497	CJ100_01431	CJ101_01585	CJ102_01345	CJ103_01590	CJ104_01533	CJ105_01471	CJ106_01511	CJ107_01485	CJ108_01516	CJ109_01527	CJ11_01373	CJ110_01609	CJ111_01343	CJ112_01343	CJ113_01387	CJ114_01391	CJ115_01391	CJ116_01345	CJ117_01347	CJ118_01571	CJ119_01732	CJ12_01386	CJ120_00223	CJ121_01389	CJ122_00174	CJ123_01353	CJ124_01397	CJ125_01372	CJ126_01406	CJ127_01413	CJ128_01434	CJ129_01053	CJ13_00548	CJ130_01012
group_4736		hypothetical protein	234	234	1	1	4696				236	341	340	CJ1_01443	CJ10_01540	CJ100_01498	CJ101_01642	CJ102_01459	CJ103_01639	CJ104_01587	CJ105_01521	CJ106_01569	CJ107_01543	CJ108_01578	CJ109_01588	CJ11_01426	CJ110_01667	CJ111_01394	CJ112_01393	CJ113_01446	CJ114_01449	CJ115_01450	CJ116_01394	CJ117_01398	CJ118_01632	CJ119_01795	CJ12_01443	CJ120_00164	CJ121_01441	CJ122_00124	CJ123_01411	CJ124_01457	CJ125_01424	CJ126_01455	CJ127_01467	CJ128_01500	CJ129_01118	CJ13_00616	CJ130_00953
group_4737		hypothetical protein	234	234	1	1	4762				140	428	426	CJ1_01477	CJ10_01573	CJ100_01531	CJ101_01675	CJ102_01493	CJ103_01673	CJ104_01620	CJ105_01554	CJ106_01602	CJ107_01577	CJ108_01611	CJ109_01621	CJ11_01459	CJ110_01700	CJ111_01427	CJ112_01426	CJ113_01479	CJ114_01482	CJ115_01483	CJ116_01427	CJ117_01431	CJ118_01665	CJ119_01829	CJ12_01477	CJ120_00131	CJ121_01475	CJ122_00091	CJ123_01444	CJ124_01491	CJ125_01457	CJ126_01488	CJ127_01503	CJ128_01535	CJ129_01151	CJ13_00650	CJ130_00920
selD		Selenide, water dikinase	234	234	1	1	4787				335	926	922	CJ1_01484	CJ10_01580	CJ100_01538	CJ101_01682	CJ102_01500	CJ103_01680	CJ104_01627	CJ105_01561	CJ106_01609	CJ107_01584	CJ108_01618	CJ109_01628	CJ11_01466	CJ110_01707	CJ111_01434	CJ112_01433	CJ113_01486	CJ114_01489	CJ115_01490	CJ116_01434	CJ117_01438	CJ118_01672	CJ119_01839	CJ12_01484	CJ120_00124	CJ121_01482	CJ122_00084	CJ123_01451	CJ124_01498	CJ125_01464	CJ126_01495	CJ127_01511	CJ128_01543	CJ129_01158	CJ13_00657	CJ130_00913
group_4740		hypothetical protein	234	234	1	1	4788				113	572	570	CJ1_01485	CJ10_01581	CJ100_01539	CJ101_01683	CJ102_01501	CJ103_01681	CJ104_01628	CJ105_01562	CJ106_01610	CJ107_01585	CJ108_01619	CJ109_01629	CJ11_01467	CJ110_01708	CJ111_01435	CJ112_01434	CJ113_01487	CJ114_01490	CJ115_01491	CJ116_01435	CJ117_01439	CJ118_01673	CJ119_01840	CJ12_01485	CJ120_00123	CJ121_01483	CJ122_00083	CJ123_01452	CJ124_01499	CJ125_01465	CJ126_01496	CJ127_01512	CJ128_01544	CJ129_01159	CJ13_00658	CJ130_00912
hisF_2		Imidazole glycerol phosphate synthase subunit HisF	234	234	1	1	5097				221	767	764	CJ1_01574	CJ10_01677	CJ100_01634	CJ101_01783	CJ102_01594	CJ103_01779	CJ104_01723	CJ105_01655	CJ106_01703	CJ107_01676	CJ108_01721	CJ109_01725	CJ11_01558	CJ110_01799	CJ111_01530	CJ112_01529	CJ113_01577	CJ114_01580	CJ115_01581	CJ116_01530	CJ117_01534	CJ118_01761	CJ119_00057	CJ12_01574	CJ120_00034	CJ121_01575	CJ122_01660	CJ123_01546	CJ124_01588	CJ125_01560	CJ126_01591	CJ127_01603	CJ128_01635	CJ129_01250	CJ13_00754	CJ130_00823
tmk		Thymidylate kinase	234	234	1	1	8024				188	581	575	CJ1_00750	CJ10_00811	CJ100_00798	CJ101_00858	CJ102_00737	CJ103_01038	CJ104_00791	CJ105_00716	CJ106_00740	CJ107_00777	CJ108_00782	CJ109_00788	CJ11_00746	CJ110_00862	CJ111_00719	CJ112_00719	CJ113_00755	CJ114_00756	CJ115_00755	CJ116_00730	CJ117_00729	CJ118_00761	CJ119_00947	CJ12_00750	CJ120_00860	CJ121_00754	CJ122_00789	CJ123_00740	CJ124_00758	CJ125_00743	CJ126_00770	CJ127_00761	CJ128_00774	CJ129_00369	CJ13_01660	CJ130_01659
group_4882		hypothetical protein	234	234	1	1	6367				251	902	894	CJ1_00391	CJ10_00392	CJ100_00393	CJ101_00448	CJ102_00391	CJ103_00689	CJ104_00367	CJ105_00362	CJ106_00387	CJ107_00406	CJ108_00363	CJ109_00366	CJ11_00390	CJ110_00499	CJ111_00384	CJ112_00384	CJ113_00396	CJ114_00396	CJ115_00395	CJ116_00393	CJ117_00392	CJ118_00400	CJ119_00596	CJ12_00391	CJ120_01220	CJ121_00392	CJ122_01139	CJ123_00395	CJ124_00395	CJ125_00393	CJ126_00378	CJ127_00405	CJ128_00402	CJ129_01784	CJ13_01294	CJ130_00289
group_4892		hypothetical protein	234	234	1	1	4847				104	734	728	CJ1_01508	CJ10_01605	CJ100_01563	CJ101_01707	CJ102_01523	CJ103_01704	CJ104_01653	CJ105_01587	CJ106_01636	CJ107_01609	CJ108_01642	CJ109_01652	CJ11_01491	CJ110_01731	CJ111_01458	CJ112_01457	CJ113_01510	CJ114_01513	CJ115_01514	CJ116_01457	CJ117_01461	CJ118_01695	CJ119_01865	CJ12_01508	CJ120_00100	CJ121_01506	CJ122_00060	CJ123_01474	CJ124_01522	CJ125_01489	CJ126_01519	CJ127_01532	CJ128_01568	CJ129_01182	CJ13_00681	CJ130_00889
dnaA		Chromosomal replication initiator protein DnaA	234	234	1	1	5380				257	1322	1316	CJ1_00001	CJ10_00001	CJ100_00001	CJ101_00001	CJ102_00001	CJ103_00107	CJ104_01864	CJ105_01858	CJ106_00001	CJ107_00001	CJ108_01857	CJ109_01865	CJ11_00001	CJ110_00001	CJ111_00001	CJ112_00001	CJ113_00001	CJ114_00001	CJ115_00001	CJ116_00001	CJ117_00001	CJ118_00001	CJ119_00197	CJ12_00001	CJ120_01608	CJ121_01721	CJ122_01521	CJ123_00001	CJ124_00001	CJ125_00001	CJ126_00001	CJ127_00001	CJ128_00001	CJ129_01386	CJ13_00891	CJ130_00686
dnaN		Beta sliding clamp	234	234	1	1	5384				254	1136	1059	CJ1_00002	CJ10_00002	CJ100_00002	CJ101_00002	CJ102_00002	CJ103_00108	CJ104_01865	CJ105_01859	CJ106_00002	CJ107_00002	CJ108_01858	CJ109_01866	CJ11_00002	CJ110_00002	CJ111_00002	CJ112_00002	CJ113_00002	CJ114_00002	CJ115_00002	CJ116_00002	CJ117_00002	CJ118_00002	CJ119_00198	CJ12_00002	CJ120_01607	CJ121_00001	CJ122_01520	CJ123_00002	CJ124_00002	CJ125_00002	CJ126_00002	CJ127_00002	CJ128_00002	CJ129_01387	CJ13_00892	CJ130_00685
group_4918		hypothetical protein	234	234	1	1	5394				452	1301	1297	CJ1_00006	CJ10_00006	CJ100_00006	CJ101_00006	CJ102_00006	CJ103_00112	CJ104_01869	CJ105_01863	CJ106_00006	CJ107_00006	CJ108_01862	CJ109_01870	CJ11_00006	CJ110_00006	CJ111_00006	CJ112_00006	CJ113_00006	CJ114_00006	CJ115_00006	CJ116_00006	CJ117_00006	CJ118_00006	CJ119_00202	CJ12_00006	CJ120_01603	CJ121_00005	CJ122_01516	CJ123_00006	CJ124_00006	CJ125_00006	CJ126_00006	CJ127_00006	CJ128_00006	CJ129_01391	CJ13_00896	CJ130_00681
folK		2-amino-4-hydroxy-6-hydroxymethyldihydropteridine pyrophosphokinase	234	234	1	1	5581				221	473	464	CJ1_00065	CJ10_00066	CJ100_00066	CJ101_00121	CJ102_00072	CJ103_00229	CJ104_00037	CJ105_00036	CJ106_00064	CJ107_00067	CJ108_00035	CJ109_00039	CJ11_00065	CJ110_00066	CJ111_00063	CJ112_00063	CJ113_00068	CJ114_00068	CJ115_00067	CJ116_00070	CJ117_00069	CJ118_00070	CJ119_00263	CJ12_00065	CJ120_01545	CJ121_00066	CJ122_01457	CJ123_00072	CJ124_00067	CJ125_00072	CJ126_00060	CJ127_00075	CJ128_00067	CJ129_01449	CJ13_00958	CJ130_00621
atpC		ATP synthase epsilon chain	234	234	1	1	5666				317	389	388	CJ1_00105	CJ10_00107	CJ100_00108	CJ101_00161	CJ102_00112	CJ103_00270	CJ104_00079	CJ105_00076	CJ106_00104	CJ107_00108	CJ108_00077	CJ109_00082	CJ11_00105	CJ110_00106	CJ111_00108	CJ112_00108	CJ113_00108	CJ114_00108	CJ115_00107	CJ116_00111	CJ117_00110	CJ118_00110	CJ119_00308	CJ12_00105	CJ120_01505	CJ121_00107	CJ122_01415	CJ123_00112	CJ124_00107	CJ125_00113	CJ126_00102	CJ127_00117	CJ128_00109	CJ129_01490	CJ13_00999	CJ130_00581
group_4943		hypothetical protein	234	234	1	1	5675				134	947	938	CJ1_00111	CJ10_00113	CJ100_00114	CJ101_00167	CJ102_00118	CJ103_00276	CJ104_00085	CJ105_00082	CJ106_00110	CJ107_00115	CJ108_00083	CJ109_00089	CJ11_00111	CJ110_00112	CJ111_00114	CJ112_00114	CJ113_00114	CJ114_00114	CJ115_00113	CJ116_00117	CJ117_00116	CJ118_00116	CJ119_00314	CJ12_00111	CJ120_01499	CJ121_00113	CJ122_01409	CJ123_00118	CJ124_00113	CJ125_00119	CJ126_00108	CJ127_00124	CJ128_00115	CJ129_01496	CJ13_01005	CJ130_00575
uppP		Undecaprenyl-diphosphatase	234	234	1	1	5926				254	803	800	CJ1_00202	CJ10_00202	CJ100_00203	CJ101_00260	CJ102_00205	CJ103_00368	CJ104_00176	CJ105_00233	CJ106_00202	CJ107_00210	CJ108_00170	CJ109_00175	CJ11_00202	CJ110_00255	CJ111_00198	CJ112_00198	CJ113_00206	CJ114_00206	CJ115_00205	CJ116_00201	CJ117_00200	CJ118_00195	CJ119_00402	CJ12_00202	CJ120_01420	CJ121_00204	CJ122_01321	CJ123_00210	CJ124_00205	CJ125_00207	CJ126_00194	CJ127_00212	CJ128_00208	CJ129_01588	CJ13_01098	CJ130_00482
pncB2		Nicotinate phosphoribosyltransferase pncB2	234	234	1	1	5965				197	1370	1361	CJ1_00220	CJ10_00219	CJ100_00220	CJ101_00279	CJ102_00221	CJ103_00383	CJ104_00192	CJ105_00250	CJ106_00219	CJ107_00228	CJ108_00186	CJ109_00191	CJ11_00219	CJ110_00273	CJ111_00212	CJ112_00212	CJ113_00224	CJ114_00224	CJ115_00223	CJ116_00220	CJ117_00219	CJ118_00177	CJ119_00416	CJ12_00220	CJ120_01438	CJ121_00222	CJ122_01307	CJ123_00226	CJ124_00223	CJ125_00223	CJ126_00209	CJ127_00228	CJ128_00226	CJ129_01604	CJ13_01115	CJ130_00464
frr		Ribosome-recycling factor	234	234	1	1	5969				218	557	555	CJ1_00224	CJ10_00223	CJ100_00224	CJ101_00283	CJ102_00225	CJ103_00387	CJ104_00196	CJ105_00254	CJ106_00223	CJ107_00232	CJ108_00190	CJ109_00195	CJ11_00223	CJ110_00277	CJ111_00216	CJ112_00216	CJ113_00228	CJ114_00228	CJ115_00227	CJ116_00224	CJ117_00223	CJ118_00173	CJ119_00420	CJ12_00224	CJ120_01442	CJ121_00226	CJ122_01303	CJ123_00230	CJ124_00227	CJ125_00227	CJ126_00213	CJ127_00232	CJ128_00230	CJ129_01608	CJ13_01119	CJ130_00460
ynaI		Low conductance mechanosensitive channel YnaI	234	234	1	1	5976				368	1883	1876	CJ1_00228	CJ10_00227	CJ100_00228	CJ101_00287	CJ102_00229	CJ103_00391	CJ104_00200	CJ105_00258	CJ106_00227	CJ107_00236	CJ108_00194	CJ109_00199	CJ11_00227	CJ110_00281	CJ111_00220	CJ112_00220	CJ113_00232	CJ114_00232	CJ115_00231	CJ116_00228	CJ117_00227	CJ118_00169	CJ119_00424	CJ12_00228	CJ120_01446	CJ121_00230	CJ122_01299	CJ123_00234	CJ124_00231	CJ125_00231	CJ126_00217	CJ127_00236	CJ128_00234	CJ129_01612	CJ13_01123	CJ130_00456
group_4977		hypothetical protein	234	234	1	1	6000				296	857	854	CJ1_00237	CJ10_00236	CJ100_00237	CJ101_00295	CJ102_00238	CJ103_00401	CJ104_00209	CJ105_00266	CJ106_00236	CJ107_00245	CJ108_00204	CJ109_00208	CJ11_00236	CJ110_00290	CJ111_00229	CJ112_00229	CJ113_00241	CJ114_00241	CJ115_00240	CJ116_00236	CJ117_00235	CJ118_00160	CJ119_00435	CJ12_00237	CJ120_01455	CJ121_00239	CJ122_01290	CJ123_00243	CJ124_00240	CJ125_00241	CJ126_00226	CJ127_00246	CJ128_00243	CJ129_01621	CJ13_01132	CJ130_00447
bcp		Putative peroxiredoxin bcp	234	234	1	1	6074				119	455	453	CJ1_00260	CJ10_00259	CJ100_00257	CJ101_00315	CJ102_00261	CJ103_00421	CJ104_00230	CJ105_00165	CJ106_00256	CJ107_00268	CJ108_00224	CJ109_00228	CJ11_00259	CJ110_00364	CJ111_00252	CJ112_00252	CJ113_00264	CJ114_00264	CJ115_00263	CJ116_00259	CJ117_00258	CJ118_00268	CJ119_00460	CJ12_00260	CJ120_01351	CJ121_00259	CJ122_01268	CJ123_00266	CJ124_00263	CJ125_00264	CJ126_00249	CJ127_00269	CJ128_00266	CJ129_01644	CJ13_01155	CJ130_00424
group_4981		hypothetical protein	234	234	1	1	6090				197	749	746	CJ1_00266	CJ10_00265	CJ100_00263	CJ101_00321	CJ102_00267	CJ103_00427	CJ104_00236	CJ105_00159	CJ106_00262	CJ107_00274	CJ108_00230	CJ109_00234	CJ11_00265	CJ110_00370	CJ111_00258	CJ112_00258	CJ113_00270	CJ114_00270	CJ115_00269	CJ116_00265	CJ117_00264	CJ118_00274	CJ119_00466	CJ12_00266	CJ120_01345	CJ121_00265	CJ122_01262	CJ123_00272	CJ124_00269	CJ125_00270	CJ126_00255	CJ127_00276	CJ128_00272	CJ129_01650	CJ13_01161	CJ130_00418
serB		Phosphoserine phosphatase	234	234	1	1	6105				149	623	620	CJ1_00270	CJ10_00269	CJ100_00268	CJ101_00325	CJ102_00271	CJ103_00431	CJ104_00240	CJ105_00155	CJ106_00267	CJ107_00280	CJ108_00234	CJ109_00238	CJ11_00269	CJ110_00374	CJ111_00262	CJ112_00262	CJ113_00274	CJ114_00274	CJ115_00273	CJ116_00269	CJ117_00268	CJ118_00278	CJ119_00472	CJ12_00270	CJ120_01341	CJ121_00269	CJ122_01258	CJ123_00276	CJ124_00273	CJ125_00274	CJ126_00259	CJ127_00280	CJ128_00276	CJ129_01654	CJ13_01165	CJ130_00414
lysA		Diaminopimelate decarboxylase	234	234	1	1	6184				158	1208	1203	CJ1_00301	CJ10_00298	CJ100_00300	CJ101_00357	CJ102_00302	CJ103_00466	CJ104_00272	CJ105_00122	CJ106_00296	CJ107_00314	CJ108_00267	CJ109_00271	CJ11_00300	CJ110_00409	CJ111_00295	CJ112_00295	CJ113_00305	CJ114_00305	CJ115_00304	CJ116_00304	CJ117_00303	CJ118_00310	CJ119_00506	CJ12_00301	CJ120_01310	CJ121_00300	CJ122_01228	CJ123_00306	CJ124_00304	CJ125_00302	CJ126_00289	CJ127_00309	CJ128_00308	CJ129_01691	CJ13_01200	CJ130_00379
group_5003		hypothetical protein	234	234	1	1	6211				119	353	351	CJ1_00318	CJ10_00315	CJ100_00317	CJ101_00374	CJ102_00319	CJ103_00614	CJ104_00289	CJ105_00288	CJ106_00313	CJ107_00331	CJ108_00285	CJ109_00288	CJ11_00317	CJ110_00426	CJ111_00312	CJ112_00312	CJ113_00322	CJ114_00322	CJ115_00321	CJ116_00321	CJ117_00320	CJ118_00327	CJ119_00523	CJ12_00318	CJ120_01293	CJ121_00317	CJ122_01211	CJ123_00323	CJ124_00322	CJ125_00319	CJ126_00306	CJ127_00328	CJ128_00326	CJ129_01709	CJ13_01217	CJ130_00362
serS		Serine--tRNA ligase	234	234	1	1	6326				233	1235	1229	CJ1_00374	CJ10_00375	CJ100_00376	CJ101_00431	CJ102_00374	CJ103_00672	CJ104_00350	CJ105_00345	CJ106_00370	CJ107_00389	CJ108_00346	CJ109_00349	CJ11_00373	CJ110_00482	CJ111_00367	CJ112_00367	CJ113_00379	CJ114_00379	CJ115_00378	CJ116_00376	CJ117_00375	CJ118_00383	CJ119_00579	CJ12_00374	CJ120_01237	CJ121_00375	CJ122_01156	CJ123_00378	CJ124_00378	CJ125_00376	CJ126_00361	CJ127_00387	CJ128_00385	CJ129_01767	CJ13_01277	CJ130_00306
group_5018		hypothetical protein	234	234	1	1	6349				95	572	561	CJ1_00384	CJ10_00385	CJ100_00386	CJ101_00441	CJ102_00384	CJ103_00682	CJ104_00360	CJ105_00355	CJ106_00380	CJ107_00399	CJ108_00356	CJ109_00359	CJ11_00383	CJ110_00492	CJ111_00377	CJ112_00377	CJ113_00389	CJ114_00389	CJ115_00388	CJ116_00386	CJ117_00385	CJ118_00393	CJ119_00589	CJ12_00384	CJ120_01227	CJ121_00385	CJ122_01146	CJ123_00388	CJ124_00388	CJ125_00386	CJ126_00371	CJ127_00397	CJ128_00395	CJ129_01777	CJ13_01287	CJ130_00296
group_5019		Bacterial dynamin-like protein	234	234	1	1	6387				347	1829	1822	CJ1_00397	CJ10_00398	CJ100_00399	CJ101_00454	CJ102_00397	CJ103_00696	CJ104_00373	CJ105_00368	CJ106_00393	CJ107_00412	CJ108_00369	CJ109_00372	CJ11_00396	CJ110_00505	CJ111_00390	CJ112_00390	CJ113_00402	CJ114_00402	CJ115_00401	CJ116_00399	CJ117_00398	CJ118_00406	CJ119_00602	CJ12_00397	CJ120_01214	CJ121_00398	CJ122_01133	CJ123_00401	CJ124_00401	CJ125_00399	CJ126_00384	CJ127_00411	CJ128_00408	CJ129_01790	CJ13_01300	CJ130_00283
yigZ		IMPACT family member YigZ	234	234	1	1	6425				101	584	581	CJ1_00413	CJ10_00414	CJ100_00416	CJ101_00471	CJ102_00409	CJ103_00712	CJ104_00391	CJ105_00384	CJ106_00409	CJ107_00429	CJ108_00387	CJ109_00390	CJ11_00412	CJ110_00521	CJ111_00405	CJ112_00405	CJ113_00418	CJ114_00418	CJ115_00417	CJ116_00410	CJ117_00409	CJ118_00422	CJ119_00619	CJ12_00413	CJ120_01198	CJ121_00415	CJ122_01117	CJ123_00413	CJ124_00417	CJ125_00411	CJ126_00400	CJ127_00423	CJ128_00424	CJ129_01808	CJ13_01317	CJ130_00267
ctpB		Carboxy-terminal processing protease CtpB	234	234	1	1	7198				116	1325	1313	CJ1_00503	CJ10_00506	CJ100_00504	CJ101_00617	CJ102_00492	CJ103_00803	CJ104_00545	CJ105_00460	CJ106_00489	CJ107_00523	CJ108_00545	CJ109_00547	CJ11_00502	CJ110_00611	CJ111_00486	CJ112_00486	CJ113_00507	CJ114_00507	CJ115_00507	CJ116_00499	CJ117_00498	CJ118_00510	CJ119_00696	CJ12_00503	CJ120_01108	CJ121_00503	CJ122_01036	CJ123_00491	CJ124_00507	CJ125_00494	CJ126_00480	CJ127_00510	CJ128_00516	CJ129_00062	CJ13_01405	CJ130_00176
group_5037		hypothetical protein	234	234	1	1	7187				161	317	316	CJ1_00511	CJ10_00514	CJ100_00512	CJ101_00625	CJ102_00500	CJ103_00811	CJ104_00553	CJ105_00468	CJ106_00497	CJ107_00531	CJ108_00553	CJ109_00555	CJ11_00510	CJ110_00619	CJ111_00494	CJ112_00494	CJ113_00515	CJ114_00515	CJ115_00515	CJ116_00507	CJ117_00506	CJ118_00518	CJ119_00704	CJ12_00511	CJ120_01100	CJ121_00511	CJ122_01028	CJ123_00499	CJ124_00515	CJ125_00502	CJ126_00488	CJ127_00518	CJ128_00524	CJ129_00070	CJ13_01413	CJ130_00168
czcO		Ferredoxin--NADP reductase	234	234	1	1	7103				398	935	930	CJ1_00550	CJ10_00551	CJ100_00549	CJ101_00662	CJ102_00537	CJ103_00849	CJ104_00591	CJ105_00506	CJ106_00535	CJ107_00571	CJ108_00591	CJ109_00593	CJ11_00548	CJ110_00658	CJ111_00531	CJ112_00531	CJ113_00554	CJ114_00554	CJ115_00554	CJ116_00544	CJ117_00543	CJ118_00557	CJ119_00741	CJ12_00550	CJ120_01061	CJ121_00550	CJ122_00991	CJ123_00536	CJ124_00554	CJ125_00540	CJ126_00525	CJ127_00556	CJ128_00566	CJ129_00109	CJ13_01452	CJ130_00129
cmoA		Carboxy-S-adenosyl-L-methionine synthase	234	234	1	1	7013				188	707	704	CJ1_00583	CJ10_00584	CJ100_00581	CJ101_00694	CJ102_00571	CJ103_00876	CJ104_00627	CJ105_00543	CJ106_00570	CJ107_00604	CJ108_00622	CJ109_00624	CJ11_00581	CJ110_00691	CJ111_00563	CJ112_00563	CJ113_00588	CJ114_00588	CJ115_00588	CJ116_00575	CJ117_00574	CJ118_00591	CJ119_00772	CJ12_00583	CJ120_01028	CJ121_00586	CJ122_00957	CJ123_00570	CJ124_00587	CJ125_00574	CJ126_00557	CJ127_00591	CJ128_00600	CJ129_00144	CJ13_01487	CJ130_00040
hypA		Hydrogenase/urease maturation factor HypA	234	234	1	1	6910				194	344	343	CJ1_00620	CJ10_00621	CJ100_00617	CJ101_00730	CJ102_00607	CJ103_00912	CJ104_00663	CJ105_00580	CJ106_00607	CJ107_00644	CJ108_00658	CJ109_00661	CJ11_00617	CJ110_00729	CJ111_00599	CJ112_00599	CJ113_00625	CJ114_00625	CJ115_00624	CJ116_00610	CJ117_00609	CJ118_00628	CJ119_00810	CJ12_00620	CJ120_00991	CJ121_00623	CJ122_00922	CJ123_00607	CJ124_00624	CJ125_00613	CJ126_00593	CJ127_00630	CJ128_00638	CJ129_00182	CJ13_01524	CJ130_00003
recN		DNA repair protein RecN	234	234	1	1	6881				101	1523	1516	CJ1_00635	CJ10_00636	CJ100_00631	CJ101_00744	CJ102_00621	CJ103_00926	CJ104_00678	CJ105_00595	CJ106_00621	CJ107_00658	CJ108_00672	CJ109_00675	CJ11_00631	CJ110_00744	CJ111_00612	CJ112_00612	CJ113_00640	CJ114_00640	CJ115_00639	CJ116_00624	CJ117_00623	CJ118_00642	CJ119_00824	CJ12_00635	CJ120_00976	CJ121_00638	CJ122_00908	CJ123_00621	CJ124_00639	CJ125_00627	CJ126_00607	CJ127_00644	CJ128_00652	CJ129_00197	CJ13_01538	CJ130_01775
group_5079		hypothetical protein	234	234	1	1	6871				188	515	513	CJ1_00641	CJ10_00642	CJ100_00637	CJ101_00750	CJ102_00627	CJ103_00932	CJ104_00684	CJ105_00601	CJ106_00627	CJ107_00664	CJ108_00678	CJ109_00681	CJ11_00637	CJ110_00750	CJ111_00618	CJ112_00618	CJ113_00646	CJ114_00646	CJ115_00645	CJ116_00630	CJ117_00629	CJ118_00648	CJ119_00830	CJ12_00641	CJ120_00970	CJ121_00644	CJ122_00902	CJ123_00627	CJ124_00645	CJ125_00633	CJ126_00613	CJ127_00650	CJ128_00658	CJ129_00203	CJ13_01544	CJ130_01769
group_5080		putative protein	234	234	1	1	6812				245	284	280	CJ1_00657	CJ10_00659	CJ100_00654	CJ101_00767	CJ102_00643	CJ103_00483	CJ104_00701	CJ105_00618	CJ106_00644	CJ107_00681	CJ108_00695	CJ109_00698	CJ11_00653	CJ110_00766	CJ111_00633	CJ112_00633	CJ113_00662	CJ114_00662	CJ115_00661	CJ116_00646	CJ117_00645	CJ118_00664	CJ119_00846	CJ12_00657	CJ120_00954	CJ121_00660	CJ122_00887	CJ123_00643	CJ124_00661	CJ125_00650	CJ126_00628	CJ127_00667	CJ128_00674	CJ129_00220	CJ13_01560	CJ130_01753
lptB_1		Lipopolysaccharide export system ATP-binding protein LptB	234	234	1	1	6809				371	788	740	CJ1_00659	CJ10_00661	CJ100_00656	CJ101_00769	CJ102_00645	CJ103_00485	CJ104_00703	CJ105_00620	CJ106_00646	CJ107_00683	CJ108_00697	CJ109_00700	CJ11_00655	CJ110_00768	CJ111_00635	CJ112_00635	CJ113_00664	CJ114_00664	CJ115_00663	CJ116_00648	CJ117_00647	CJ118_00666	CJ119_00848	CJ12_00659	CJ120_00952	CJ121_00662	CJ122_00885	CJ123_00645	CJ124_00663	CJ125_00652	CJ126_00630	CJ127_00669	CJ128_00676	CJ129_00222	CJ13_01562	CJ130_01751
rsmH		Ribosomal RNA small subunit methyltransferase H	234	234	1	1	8239				449	932	929	CJ1_00682	CJ10_00741	CJ100_00680	CJ101_00794	CJ102_00664	CJ103_00565	CJ104_00725	CJ105_00646	CJ106_00670	CJ107_00707	CJ108_00720	CJ109_00723	CJ11_00678	CJ110_00794	CJ111_00668	CJ112_00668	CJ113_00687	CJ114_00688	CJ115_00687	CJ116_00669	CJ117_00668	CJ118_00693	CJ119_00871	CJ12_00682	CJ120_00928	CJ121_00687	CJ122_00851	CJ123_00665	CJ124_00686	CJ125_00673	CJ126_00650	CJ127_00692	CJ128_00699	CJ129_00301	CJ13_01589	CJ130_01725
group_5100		hypothetical protein	234	234	1	1	8045				158	341	340	CJ1_00745	CJ10_00806	CJ100_00793	CJ101_00853	CJ102_00732	CJ103_01033	CJ104_00786	CJ105_00711	CJ106_00735	CJ107_00772	CJ108_00777	CJ109_00783	CJ11_00741	CJ110_00857	CJ111_00714	CJ112_00714	CJ113_00750	CJ114_00751	CJ115_00750	CJ116_00725	CJ117_00724	CJ118_00756	CJ119_00942	CJ12_00745	CJ120_00865	CJ121_00748	CJ122_00794	CJ123_00735	CJ124_00753	CJ125_00738	CJ126_00765	CJ127_00756	CJ128_00769	CJ129_00364	CJ13_01655	CJ130_01664
bsdB		putative UbiX-like flavin prenyltransferase	234	234	1	1	8022				251	563	561	CJ1_00752	CJ10_00813	CJ100_00800	CJ101_00860	CJ102_00739	CJ103_01040	CJ104_00793	CJ105_00718	CJ106_00742	CJ107_00779	CJ108_00784	CJ109_00790	CJ11_00748	CJ110_00864	CJ111_00721	CJ112_00721	CJ113_00757	CJ114_00758	CJ115_00757	CJ116_00732	CJ117_00731	CJ118_00763	CJ119_00949	CJ12_00752	CJ120_00858	CJ121_00756	CJ122_00787	CJ123_00742	CJ124_00760	CJ125_00745	CJ126_00772	CJ127_00763	CJ128_00776	CJ129_00371	CJ13_01662	CJ130_01657
murF		UDP-N-acetylmuramoyl-tripeptide--D-alanyl-D-alanine ligase	234	234	1	1	7960				287	1427	1421	CJ1_00779	CJ10_00840	CJ100_00827	CJ101_00888	CJ102_00766	CJ103_01067	CJ104_00820	CJ105_00745	CJ106_00769	CJ107_00809	CJ108_00811	CJ109_00817	CJ11_00775	CJ110_00891	CJ111_00748	CJ112_00748	CJ113_00784	CJ114_00785	CJ115_00784	CJ116_00759	CJ117_00758	CJ118_00790	CJ119_00976	CJ12_00779	CJ120_00831	CJ121_00784	CJ122_00760	CJ123_00769	CJ124_00787	CJ125_00772	CJ126_00799	CJ127_00790	CJ128_00804	CJ129_00399	CJ13_01689	CJ130_01630
group_5110		hypothetical protein	234	234	1	1	7890				110	617	614	CJ1_00806	CJ10_00864	CJ100_00851	CJ101_00913	CJ102_00791	CJ103_00179	CJ104_00844	CJ105_00770	CJ106_00793	CJ107_00837	CJ108_00835	CJ109_00841	CJ11_00801	CJ110_00917	CJ111_00772	CJ112_00772	CJ113_00811	CJ114_00812	CJ115_00811	CJ116_00783	CJ117_00783	CJ118_00816	CJ119_01000	CJ12_00806	CJ120_00804	CJ121_00809	CJ122_00736	CJ123_00794	CJ124_00814	CJ125_00798	CJ126_00823	CJ127_00816	CJ128_00833	CJ129_00423	CJ13_01714	CJ130_01604
lepB		Signal peptidase I	234	234	1	1	7834				359	851	845	CJ1_00839	CJ10_00897	CJ100_00884	CJ101_00946	CJ102_00824	CJ103_00146	CJ104_00877	CJ105_00803	CJ106_00826	CJ107_00871	CJ108_00868	CJ109_00874	CJ11_00834	CJ110_00950	CJ111_00805	CJ112_00805	CJ113_00844	CJ114_00845	CJ115_00844	CJ116_00818	CJ117_00818	CJ118_00849	CJ119_01033	CJ12_00839	CJ120_00771	CJ121_00842	CJ122_00703	CJ123_00827	CJ124_00848	CJ125_00833	CJ126_00856	CJ127_00852	CJ128_00870	CJ129_00456	CJ13_01747	CJ130_01571
group_5125		hypothetical protein	234	234	1	1	7793				140	266	241	CJ1_00859	CJ10_00916	CJ100_00901	CJ101_00963	CJ102_00839	CJ103_00129	CJ104_00895	CJ105_00821	CJ106_00844	CJ107_00889	CJ108_00887	CJ109_00893	CJ11_00852	CJ110_00969	CJ111_00820	CJ112_00820	CJ113_00864	CJ114_00865	CJ115_00864	CJ116_00835	CJ117_00835	CJ118_00867	CJ119_01049	CJ12_00859	CJ120_00751	CJ121_00858	CJ122_00688	CJ123_00843	CJ124_00868	CJ125_00849	CJ126_00871	CJ127_00868	CJ128_00890	CJ129_00471	CJ13_01766	CJ130_01552
ywlF		Putative sugar phosphate isomerase YwlF	234	234	1	1	7670				95	437	435	CJ1_00904	CJ10_00962	CJ100_00946	CJ101_01008	CJ102_00884	CJ103_01129	CJ104_00940	CJ105_00865	CJ106_00888	CJ107_00937	CJ108_00932	CJ109_00938	CJ11_00897	CJ110_01014	CJ111_00865	CJ112_00865	CJ113_00909	CJ114_00910	CJ115_00909	CJ116_00880	CJ117_00880	CJ118_00912	CJ119_01094	CJ12_00904	CJ120_00706	CJ121_00903	CJ122_00643	CJ123_00888	CJ124_00913	CJ125_00894	CJ126_00916	CJ127_00916	CJ128_00935	CJ129_00516	CJ13_00017	CJ130_01507
group_5133		N-carbamoyl-D-amino acid hydrolase	234	234	1	1	7297				269	872	869	CJ1_00934	CJ10_00992	CJ100_00976	CJ101_01038	CJ102_00916	CJ103_01161	CJ104_00971	CJ105_00893	CJ106_00915	CJ107_00968	CJ108_00960	CJ109_00966	CJ11_00924	CJ110_01044	CJ111_00901	CJ112_00901	CJ113_00939	CJ114_00940	CJ115_00939	CJ116_00911	CJ117_00911	CJ118_00942	CJ119_01128	CJ12_00934	CJ120_00676	CJ121_00934	CJ122_00606	CJ123_00924	CJ124_00943	CJ125_00931	CJ126_00953	CJ127_00954	CJ128_00966	CJ129_00546	CJ13_00047	CJ130_01477
purL		Phosphoribosylformylglycinamidine synthase subunit PurL	234	234	1	1	7282				413	2186	2177	CJ1_00942	CJ10_01001	CJ100_00986	CJ101_01047	CJ102_00923	CJ103_01170	CJ104_00980	CJ105_00902	CJ106_00924	CJ107_00977	CJ108_00969	CJ109_00975	CJ11_00931	CJ110_01052	CJ111_00908	CJ112_00908	CJ113_00947	CJ114_00948	CJ115_00947	CJ116_00918	CJ117_00918	CJ118_00950	CJ119_01136	CJ12_00942	CJ120_00668	CJ121_00943	CJ122_00599	CJ123_00931	CJ124_00951	CJ125_00938	CJ126_00960	CJ127_00962	CJ128_00974	CJ129_00555	CJ13_00056	CJ130_01469
rsmG		Ribosomal RNA small subunit methyltransferase G	234	234	1	1	2887				128	566	564	CJ1_00978	CJ10_01042	CJ100_01027	CJ101_01086	CJ102_00959	CJ103_01208	CJ104_01021	CJ105_00944	CJ106_00966	CJ107_01014	CJ108_01010	CJ109_01016	CJ11_00968	CJ110_01089	CJ111_00945	CJ112_00945	CJ113_00984	CJ114_00985	CJ115_00984	CJ116_00954	CJ117_00954	CJ118_00986	CJ119_01181	CJ12_00978	CJ120_00632	CJ121_00984	CJ122_00559	CJ123_00968	CJ124_00987	CJ125_00977	CJ126_00997	CJ127_01003	CJ128_01011	CJ129_00595	CJ13_00095	CJ130_01433
mtaB		Threonylcarbamoyladenosine tRNA methylthiotransferase MtaB	234	234	1	1	2870				236	1250	1245	CJ1_00987	CJ10_01051	CJ100_01036	CJ101_01095	CJ102_00968	CJ103_01217	CJ104_01030	CJ105_00953	CJ106_00975	CJ107_01023	CJ108_01019	CJ109_01025	CJ11_00977	CJ110_01098	CJ111_00954	CJ112_00954	CJ113_00993	CJ114_00994	CJ115_00993	CJ116_00963	CJ117_00963	CJ118_00995	CJ119_01190	CJ12_00987	CJ120_00623	CJ121_00993	CJ122_00550	CJ123_00977	CJ124_00996	CJ125_00986	CJ126_01006	CJ127_01012	CJ128_01020	CJ129_00604	CJ13_00104	CJ130_01424
group_5143		hypothetical protein	234	234	1	1	2864			Hypothetical protein with no hits to refseq/uniprot/clusters/cdd/tigrfams/pfam overlapping another protein with hits	272	1625	1565	CJ1_00988	CJ10_01052	CJ100_01037	CJ101_01096	CJ102_00969	CJ103_01218	CJ104_01031	CJ105_00954	CJ106_00976	CJ107_01024	CJ108_01020	CJ109_01026	CJ11_00978	CJ110_01099	CJ111_00955	CJ112_00955	CJ113_00994	CJ114_00995	CJ115_00994	CJ116_00964	CJ117_00964	CJ118_00996	CJ119_01191	CJ12_00988	CJ120_00622	CJ121_00994	CJ122_00549	CJ123_00978	CJ124_00997	CJ125_00987	CJ126_01007	CJ127_01013	CJ128_01021	CJ129_00605	CJ13_00105	CJ130_01423
livH_2		High-affinity branched-chain amino acid transport system permease protein LivH	234	234	1	1	2197				170	896	892	CJ1_00999	CJ10_01063	CJ100_01048	CJ101_01196	CJ102_00980	CJ103_01229	CJ104_01142	CJ105_01031	CJ106_01072	CJ107_01035	CJ108_01132	CJ109_01138	CJ11_00989	CJ110_01110	CJ111_00966	CJ112_00966	CJ113_01005	CJ114_01006	CJ115_01005	CJ116_00975	CJ117_00975	CJ118_01007	CJ119_01329	CJ12_00999	CJ120_00611	CJ121_01005	CJ122_00538	CJ123_00989	CJ124_01008	CJ125_00998	CJ126_01018	CJ127_01025	CJ128_01033	CJ129_00616	CJ13_00116	CJ130_01412
clpS		ATP-dependent Clp protease adapter protein ClpS	234	234	1	1	1940				290	539	291	CJ1_01089	CJ10_01151	CJ100_01141	CJ101_01289	CJ102_01069	CJ103_01318	CJ104_01235	CJ105_01122	CJ106_01164	CJ107_01128	CJ108_01223	CJ109_01230	CJ11_01079	CJ110_01262	CJ111_01061	CJ112_01061	CJ113_01096	CJ114_01097	CJ115_01096	CJ116_01066	CJ117_01066	CJ118_01098	CJ119_01424	CJ12_01089	CJ120_00521	CJ121_01095	CJ122_00445	CJ123_01078	CJ124_01098	CJ125_01090	CJ126_01112	CJ127_01117	CJ128_01128	CJ129_00755	CJ13_00254	CJ130_01315
group_5158		hypothetical protein	234	234	1	1	1921				413	833	795	CJ1_01095	CJ10_01157	CJ100_01147	CJ101_01295	CJ102_01075	CJ103_01324	CJ104_01241	CJ105_01128	CJ106_01170	CJ107_01134	CJ108_01229	CJ109_01236	CJ11_01085	CJ110_01268	CJ111_01067	CJ112_01067	CJ113_01102	CJ114_01103	CJ115_01102	CJ116_01072	CJ117_01072	CJ118_01104	CJ119_01430	CJ12_01095	CJ120_00515	CJ121_01101	CJ122_00439	CJ123_01084	CJ124_01104	CJ125_01096	CJ126_01118	CJ127_01123	CJ128_01134	CJ129_00761	CJ13_00260	CJ130_01309
pglJ		N-acetylgalactosamine-N,N'-diacetylbacillosaminyl-diphospho-undecaprenol 4-alpha-N-acetylgalactosaminyltransferase	234	234	1	1	1883				206	1097	1093	CJ1_01109	CJ10_01170	CJ100_01160	CJ101_01308	CJ102_01089	CJ103_01337	CJ104_01254	CJ105_01141	CJ106_01183	CJ107_01149	CJ108_01242	CJ109_01249	CJ11_01099	CJ110_01282	CJ111_01080	CJ112_01080	CJ113_01116	CJ114_01117	CJ115_01116	CJ116_01085	CJ117_01085	CJ118_01118	CJ119_01443	CJ12_01109	CJ120_00501	CJ121_01115	CJ122_00426	CJ123_01098	CJ124_01118	CJ125_01109	CJ126_01131	CJ127_01137	CJ128_01148	CJ129_00775	CJ13_00274	CJ130_01295
hldD		ADP-L-glycero-D-manno-heptose-6-epimerase	234	234	1	1	8915				116	953	949	CJ1_01132	CJ10_01190	CJ100_01182	CJ101_01330	CJ102_01111	CJ103_01354	CJ104_01278	CJ105_01167	CJ106_01206	CJ107_01172	CJ108_01266	CJ109_01273	CJ11_01121	CJ110_01304	CJ111_01099	CJ112_01099	CJ113_01139	CJ114_01141	CJ115_01139	CJ116_01104	CJ117_01104	CJ118_01143	CJ119_01470	CJ12_01132	CJ120_00478	CJ121_01137	CJ122_00397	CJ123_01120	CJ124_01141	CJ125_01133	CJ126_01159	CJ127_01161	CJ128_01171	CJ129_00798	CJ13_00295	CJ130_01272
czcD		Cadmium, cobalt and zinc/H(+)-K(+) antiporter	234	234	1	1	8935				413	950	947	CJ1_01143	CJ10_01201	CJ100_01192	CJ101_01341	CJ102_01121	CJ103_01364	CJ104_01289	CJ105_01178	CJ106_01217	CJ107_01183	CJ108_01277	CJ109_01284	CJ11_01132	CJ110_01314	CJ111_01109	CJ112_01109	CJ113_01149	CJ114_01151	CJ115_01149	CJ116_01114	CJ117_01114	CJ118_01153	CJ119_01480	CJ12_01143	CJ120_00467	CJ121_01148	CJ122_00387	CJ123_01130	CJ124_01152	CJ125_01143	CJ126_01169	CJ127_01172	CJ128_01182	CJ129_00808	CJ13_00306	CJ130_01261
mdtI		Spermidine export protein MdtI	234	234	1	1	8960				149	308	306	CJ1_01154	CJ10_01212	CJ100_01203	CJ101_01352	CJ102_01132	CJ103_01375	CJ104_01300	CJ105_01189	CJ106_01228	CJ107_01194	CJ108_01288	CJ109_01295	CJ11_01143	CJ110_01325	CJ111_01120	CJ112_01120	CJ113_01160	CJ114_01162	CJ115_01160	CJ116_01125	CJ117_01125	CJ118_01164	CJ119_01491	CJ12_01154	CJ120_00456	CJ121_01159	CJ122_00376	CJ123_01141	CJ124_01163	CJ125_01154	CJ126_01180	CJ127_01183	CJ128_01193	CJ129_00819	CJ13_00317	CJ130_01250
psbV		Cytochrome c-550	234	234	1	1	8995				245	1124	1120	CJ1_01164	CJ10_01222	CJ100_01213	CJ101_01362	CJ102_01142	CJ103_01385	CJ104_01310	CJ105_01199	CJ106_01238	CJ107_01205	CJ108_01298	CJ109_01305	CJ11_01153	CJ110_01335	CJ111_01130	CJ112_01130	CJ113_01170	CJ114_01172	CJ115_01170	CJ116_01135	CJ117_01135	CJ118_01174	CJ119_01501	CJ12_01164	CJ120_00446	CJ121_01169	CJ122_00366	CJ123_01151	CJ124_01173	CJ125_01164	CJ126_01190	CJ127_01193	CJ128_01203	CJ129_00829	CJ13_00327	CJ130_01240
queE_2		7-carboxy-7-deazaguanine synthase	234	234	1	1	9086				140	902	897	CJ1_01223	CJ10_01283	CJ100_01273	CJ101_01421	CJ102_01201	CJ103_01444	CJ104_01369	CJ105_01258	CJ106_01297	CJ107_01265	CJ108_01357	CJ109_01364	CJ11_01212	CJ110_01394	CJ111_01191	CJ112_01191	CJ113_01229	CJ114_01231	CJ115_01229	CJ116_01195	CJ117_01196	CJ118_01233	CJ119_01562	CJ12_01223	CJ120_00387	CJ121_01228	CJ122_00307	CJ123_01210	CJ124_01233	CJ125_01225	CJ126_01250	CJ127_01258	CJ128_01265	CJ129_00888	CJ13_00386	CJ130_01181
yfkJ		Low molecular weight protein-tyrosine-phosphatase YfkJ	234	234	1	1	9122				158	455	453	CJ1_01237	CJ10_01296	CJ100_01286	CJ101_01434	CJ102_01215	CJ103_01457	CJ104_01382	CJ105_01271	CJ106_01310	CJ107_01281	CJ108_01371	CJ109_01377	CJ11_01225	CJ110_01407	CJ111_01204	CJ112_01204	CJ113_01242	CJ114_01244	CJ115_01242	CJ116_01209	CJ117_01210	CJ118_01247	CJ119_01576	CJ12_01237	CJ120_00373	CJ121_01241	CJ122_00293	CJ123_01224	CJ124_01247	CJ125_01239	CJ126_01263	CJ127_01273	CJ128_01280	CJ129_00901	CJ13_00399	CJ130_01167
basS		Sensor protein BasS	234	234	1	1	9126				212	1235	1230	CJ1_01241	CJ10_01300	CJ100_01290	CJ101_01438	CJ102_01219	CJ103_01461	CJ104_01386	CJ105_01275	CJ106_01314	CJ107_01286	CJ108_01375	CJ109_01381	CJ11_01229	CJ110_01411	CJ111_01208	CJ112_01208	CJ113_01246	CJ114_01248	CJ115_01246	CJ116_01213	CJ117_01214	CJ118_01251	CJ119_01580	CJ12_01241	CJ120_00369	CJ121_01245	CJ122_00289	CJ123_01228	CJ124_01251	CJ125_01243	CJ126_01267	CJ127_01277	CJ128_01284	CJ129_00905	CJ13_00403	CJ130_01163
surA		Chaperone SurA	234	234	1	1	9309				158	815	812	CJ1_01269	CJ10_01382	CJ100_01318	CJ101_01467	CJ102_01247	CJ103_01489	CJ104_01414	CJ105_01357	CJ106_01395	CJ107_01367	CJ108_01403	CJ109_01409	CJ11_01257	CJ110_01439	CJ111_01236	CJ112_01236	CJ113_01274	CJ114_01276	CJ115_01274	CJ116_01241	CJ117_01242	CJ118_01399	CJ119_01608	CJ12_01269	CJ120_00341	CJ121_01273	CJ122_00261	CJ123_01256	CJ124_01279	CJ125_01272	CJ126_01295	CJ127_01307	CJ128_01312	CJ129_00933	CJ13_00431	CJ130_01135
pseB		UDP-N-acetylglucosamine 4,6-dehydratase (inverting)	234	234	1	1	9315				326	1004	1001	CJ1_01273	CJ10_01386	CJ100_01322	CJ101_01471	CJ102_01251	CJ103_01493	CJ104_01418	CJ105_01361	CJ106_01399	CJ107_01371	CJ108_01407	CJ109_01413	CJ11_01261	CJ110_01443	CJ111_01240	CJ112_01240	CJ113_01278	CJ114_01280	CJ115_01278	CJ116_01245	CJ117_01246	CJ118_01403	CJ119_01612	CJ12_01273	CJ120_00337	CJ121_01277	CJ122_00257	CJ123_01260	CJ124_01283	CJ125_01276	CJ126_01299	CJ127_01311	CJ128_01316	CJ129_00937	CJ13_00435	CJ130_01131
ptlI		Pentalenene oxygenase	234	234	1	1	9596				146	1370	1351	CJ1_01392	CJ10_01503	CJ100_01437	CJ101_01591	CJ102_01407	CJ103_01596	CJ104_01539	CJ105_01477	CJ106_01517	CJ107_01491	CJ108_01522	CJ109_01533	CJ11_01379	CJ110_01615	CJ111_01349	CJ112_01349	CJ113_01393	CJ114_01397	CJ115_01397	CJ116_01351	CJ117_01353	CJ118_01577	CJ119_01738	CJ12_01392	CJ120_00217	CJ121_01395	CJ122_00168	CJ123_01359	CJ124_01403	CJ125_01378	CJ126_01412	CJ127_01419	CJ128_01440	CJ129_01059	CJ13_00554	CJ130_01006
fdoI		Formate dehydrogenase, cytochrome b556(fdo) subunit	234	234	1	1	4807				188	932	928	CJ1_01489	CJ10_01585	CJ100_01543	CJ101_01687	CJ102_01505	CJ103_01685	CJ104_01632	CJ105_01566	CJ106_01614	CJ107_01589	CJ108_01623	CJ109_01633	CJ11_01471	CJ110_01712	CJ111_01439	CJ112_01438	CJ113_01491	CJ114_01494	CJ115_01495	CJ116_01439	CJ117_01443	CJ118_01677	CJ119_01844	CJ12_01489	CJ120_00119	CJ121_01487	CJ122_00079	CJ123_01456	CJ124_01503	CJ125_01469	CJ126_01500	CJ127_01516	CJ128_01548	CJ129_01163	CJ13_00662	CJ130_00908
nuoN		NADH-quinone oxidoreductase subunit N	234	234	1	1	4980				209	1388	1382	CJ1_01538	CJ10_01640	CJ100_01597	CJ101_01738	CJ102_01552	CJ103_01741	CJ104_01686	CJ105_01619	CJ106_01667	CJ107_01639	CJ108_01684	CJ109_01688	CJ11_01522	CJ110_01762	CJ111_01490	CJ112_01489	CJ113_01540	CJ114_01543	CJ115_01544	CJ116_01492	CJ117_01496	CJ118_01725	CJ119_00015	CJ12_01538	CJ120_00070	CJ121_01539	CJ122_00027	CJ123_01505	CJ124_01552	CJ125_01520	CJ126_01551	CJ127_01564	CJ128_01599	CJ129_01214	CJ13_00717	CJ130_00859
yojI		ABC transporter ATP-binding/permease protein YojI	234	234	1	1	5066				179	1631	1623	CJ1_01559	CJ10_01661	CJ100_01618	CJ101_01766	CJ102_01578	CJ103_01763	CJ104_01707	CJ105_01640	CJ106_01688	CJ107_01660	CJ108_01705	CJ109_01709	CJ11_01543	CJ110_01783	CJ111_01515	CJ112_01514	CJ113_01561	CJ114_01564	CJ115_01565	CJ116_01516	CJ117_01520	CJ118_01746	CJ119_00036	CJ12_01559	CJ120_00049	CJ121_01560	CJ122_00002	CJ123_01531	CJ124_01573	CJ125_01544	CJ126_01576	CJ127_01588	CJ128_01620	CJ129_01235	CJ13_00738	CJ130_00838
hisI		Phosphoribosyl-AMP cyclohydrolase	234	234	1	1	5099				164	623	621	CJ1_01575	CJ10_01678	CJ100_01635	CJ101_01784	CJ102_01595	CJ103_01780	CJ104_01724	CJ105_01656	CJ106_01704	CJ107_01677	CJ108_01722	CJ109_01726	CJ11_01559	CJ110_01800	CJ111_01531	CJ112_01530	CJ113_01578	CJ114_01581	CJ115_01582	CJ116_01531	CJ117_01535	CJ118_01762	CJ119_00058	CJ12_01575	CJ120_00033	CJ121_01576	CJ122_01659	CJ123_01547	CJ124_01589	CJ125_01561	CJ126_01592	CJ127_01604	CJ128_01636	CJ129_01251	CJ13_00755	CJ130_00822
group_5241		putative protein	234	234	1	1	5115				167	755	751	CJ1_01584	CJ10_01687	CJ100_01644	CJ101_01793	CJ102_01604	CJ103_01789	CJ104_01733	CJ105_01665	CJ106_01713	CJ107_01686	CJ108_01731	CJ109_01735	CJ11_01568	CJ110_01809	CJ111_01540	CJ112_01539	CJ113_01587	CJ114_01590	CJ115_01591	CJ116_01540	CJ117_01544	CJ118_01771	CJ119_00067	CJ12_01584	CJ120_00024	CJ121_01585	CJ122_01650	CJ123_01556	CJ124_01598	CJ125_01570	CJ126_01601	CJ127_01614	CJ128_01645	CJ129_01260	CJ13_00764	CJ130_00813
rnj		Ribonuclease J	234	234	1	1	5316				176	1988	1978	CJ1_01687	CJ10_01788	CJ100_01747	CJ101_01894	CJ102_01705	CJ103_00084	CJ104_01842	CJ105_01836	CJ106_01832	CJ107_01793	CJ108_01838	CJ109_01843	CJ11_01670	CJ110_01962	CJ111_01648	CJ112_01647	CJ113_01716	CJ114_01719	CJ115_01694	CJ116_01643	CJ117_01647	CJ118_01875	CJ119_00171	CJ12_01687	CJ120_01631	CJ121_01690	CJ122_01542	CJ123_01657	CJ124_01701	CJ125_01677	CJ126_01709	CJ127_01723	CJ128_01749	CJ129_01364	CJ13_00869	CJ130_00709
obg		GTPase Obg	234	234	1	1	5636				332	1070	1043	CJ1_00093	CJ10_00095	CJ100_00096	CJ101_00149	CJ102_00100	CJ103_00258	CJ104_00067	CJ105_00064	CJ106_00092	CJ107_00096	CJ108_00065	CJ109_00069	CJ11_00093	CJ110_00094	CJ111_00096	CJ112_00096	CJ113_00096	CJ114_00096	CJ115_00095	CJ116_00099	CJ117_00098	CJ118_00098	CJ119_00293	CJ12_00093	CJ120_01517	CJ121_00095	CJ122_01427	CJ123_00100	CJ124_00095	CJ125_00100	CJ126_00090	CJ127_00103	CJ128_00095	CJ129_01478	CJ13_00987	CJ130_00593
slyD		FKBP-type peptidyl-prolyl cis-trans isomerase SlyD	234	234	1	1	5676				110	575	567	CJ1_00112	CJ10_00114	CJ100_00115	CJ101_00168	CJ102_00119	CJ103_00277	CJ104_00086	CJ105_00083	CJ106_00111	CJ107_00116	CJ108_00084	CJ109_00090	CJ11_00112	CJ110_00113	CJ111_00115	CJ112_00115	CJ113_00115	CJ114_00115	CJ115_00114	CJ116_00118	CJ117_00117	CJ118_00117	CJ119_00315	CJ12_00112	CJ120_01498	CJ121_00114	CJ122_01408	CJ123_00119	CJ124_00114	CJ125_00120	CJ126_00109	CJ127_00125	CJ128_00116	CJ129_01497	CJ13_01006	CJ130_00574
ylxH		Flagellum site-determining protein YlxH	234	234	1	1	5573				188	866	863	CJ1_00063	CJ10_00064	CJ100_00064	CJ101_00119	CJ102_00070	CJ103_00227	CJ104_00035	CJ105_00034	CJ106_00062	CJ107_00065	CJ108_00033	CJ109_00037	CJ11_00063	CJ110_00064	CJ111_00061	CJ112_00061	CJ113_00066	CJ114_00066	CJ115_00065	CJ116_00068	CJ117_00067	CJ118_00068	CJ119_00261	CJ12_00063	CJ120_01547	CJ121_00064	CJ122_01459	CJ123_00070	CJ124_00065	CJ125_00070	CJ126_00058	CJ127_00073	CJ128_00065	CJ129_01447	CJ13_00956	CJ130_00623
lutB		Lactate utilization protein B	234	234	1	1	5598				170	1439	1433	CJ1_00073	CJ10_00074	CJ100_00075	CJ101_00129	CJ102_00080	CJ103_00237	CJ104_00045	CJ105_00044	CJ106_00072	CJ107_00075	CJ108_00043	CJ109_00047	CJ11_00073	CJ110_00074	CJ111_00075	CJ112_00075	CJ113_00076	CJ114_00076	CJ115_00075	CJ116_00078	CJ117_00077	CJ118_00078	CJ119_00270	CJ12_00073	CJ120_01537	CJ121_00074	CJ122_01448	CJ123_00080	CJ124_00075	CJ125_00080	CJ126_00070	CJ127_00083	CJ128_00075	CJ129_01457	CJ13_00966	CJ130_00613
mepM_1		hypothetical protein	234	234	1	1	5716				407	1427	1369	CJ1_00128	CJ10_00130	CJ100_00131	CJ101_00185	CJ102_00135	CJ103_00293	CJ104_00102	CJ105_00099	CJ106_00127	CJ107_00132	CJ108_00100	CJ109_00106	CJ11_00128	CJ110_00129	CJ111_00131	CJ112_00131	CJ113_00131	CJ114_00131	CJ115_00130	CJ116_00134	CJ117_00133	CJ118_00133	CJ119_00332	CJ12_00128	CJ120_01482	CJ121_00130	CJ122_01392	CJ123_00135	CJ124_00130	CJ125_00136	CJ126_00125	CJ127_00141	CJ128_00132	CJ129_01514	CJ13_01023	CJ130_00558
queE_1		7-carboxy-7-deazaguanine synthase	234	234	1	1	3339				158	743	740	CJ1_00157	CJ10_00159	CJ100_00160	CJ101_00214	CJ102_00164	CJ103_00322	CJ104_00132	CJ105_00188	CJ106_00155	CJ107_00163	CJ108_00131	CJ109_00136	CJ11_00157	CJ110_00209	CJ111_00160	CJ112_00160	CJ113_00161	CJ114_00161	CJ115_00160	CJ116_00163	CJ117_00162	CJ118_00243	CJ119_00361	CJ12_00157	CJ120_01376	CJ121_00159	CJ122_01359	CJ123_00164	CJ124_00160	CJ125_00167	CJ126_00154	CJ127_00172	CJ128_00162	CJ129_01543	CJ13_01053	CJ130_00527
plqA		4-hydroxybenzoate solanesyltransferase	234	234	1	1	3333				239	884	881	CJ1_00161	CJ10_00163	CJ100_00164	CJ101_00218	CJ102_00168	CJ103_00326	CJ104_00136	CJ105_00192	CJ106_00159	CJ107_00167	CJ108_00135	CJ109_00140	CJ11_00161	CJ110_00213	CJ111_00164	CJ112_00164	CJ113_00165	CJ114_00165	CJ115_00164	CJ116_00167	CJ117_00166	CJ118_00239	CJ119_00365	CJ12_00161	CJ120_01380	CJ121_00163	CJ122_01355	CJ123_00168	CJ124_00164	CJ125_00171	CJ126_00158	CJ127_00176	CJ128_00167	CJ129_01547	CJ13_01057	CJ130_00523
group_5500		putative tautomerase	234	234	1	1	6073				206	206	206	CJ1_00259	CJ10_00258	CJ100_00256	CJ101_00314	CJ102_00260	CJ103_00420	CJ104_00229	CJ105_00166	CJ106_00255	CJ107_00267	CJ108_00223	CJ109_00227	CJ11_00258	CJ110_00363	CJ111_00251	CJ112_00251	CJ113_00263	CJ114_00263	CJ115_00262	CJ116_00258	CJ117_00257	CJ118_00267	CJ119_00459	CJ12_00259	CJ120_01352	CJ121_00258	CJ122_01269	CJ123_00265	CJ124_00262	CJ125_00263	CJ126_00248	CJ127_00268	CJ128_00265	CJ129_01643	CJ13_01154	CJ130_00425
menG		Demethylmenaquinone methyltransferase	234	234	1	1	6198				122	707	704	CJ1_00311	CJ10_00308	CJ100_00310	CJ101_00367	CJ102_00312	CJ103_00607	CJ104_00282	CJ105_00281	CJ106_00306	CJ107_00324	CJ108_00278	CJ109_00281	CJ11_00310	CJ110_00419	CJ111_00305	CJ112_00305	CJ113_00315	CJ114_00315	CJ115_00314	CJ116_00314	CJ117_00313	CJ118_00320	CJ119_00516	CJ12_00311	CJ120_01300	CJ121_00310	CJ122_01218	CJ123_00316	CJ124_00314	CJ125_00312	CJ126_00299	CJ127_00321	CJ128_00319	CJ129_01702	CJ13_01210	CJ130_00369
rpmF		50S ribosomal protein L32	234	234	1	1	6210				146	146	146	CJ1_00317	CJ10_00314	CJ100_00316	CJ101_00373	CJ102_00318	CJ103_00613	CJ104_00288	CJ105_00287	CJ106_00312	CJ107_00330	CJ108_00284	CJ109_00287	CJ11_00316	CJ110_00425	CJ111_00311	CJ112_00311	CJ113_00321	CJ114_00321	CJ115_00320	CJ116_00320	CJ117_00319	CJ118_00326	CJ119_00522	CJ12_00317	CJ120_01294	CJ121_00316	CJ122_01212	CJ123_00322	CJ124_00321	CJ125_00318	CJ126_00305	CJ127_00327	CJ128_00325	CJ129_01708	CJ13_01216	CJ130_00363
group_5512		hypothetical protein	234	234	1	1	6305				188	491	489	CJ1_00359	CJ10_00360	CJ100_00361	CJ101_00416	CJ102_00360	CJ103_00655	CJ104_00335	CJ105_00330	CJ106_00355	CJ107_00373	CJ108_00331	CJ109_00334	CJ11_00358	CJ110_00467	CJ111_00353	CJ112_00353	CJ113_00363	CJ114_00363	CJ115_00362	CJ116_00362	CJ117_00361	CJ118_00368	CJ119_00565	CJ12_00359	CJ120_01252	CJ121_00360	CJ122_01170	CJ123_00364	CJ124_00363	CJ125_00362	CJ126_00347	CJ127_00372	CJ128_00369	CJ129_01752	CJ13_01262	CJ130_00321
pyrF		Orotidine 5'-phosphate decarboxylase	234	234	1	1	6311				125	839	762	CJ1_00366	CJ10_00367	CJ100_00368	CJ101_00423	CJ102_00366	CJ103_00664	CJ104_00342	CJ105_00337	CJ106_00362	CJ107_00381	CJ108_00338	CJ109_00341	CJ11_00365	CJ110_00474	CJ111_00359	CJ112_00359	CJ113_00371	CJ114_00371	CJ115_00370	CJ116_00368	CJ117_00367	CJ118_00375	CJ119_00571	CJ12_00366	CJ120_01245	CJ121_00367	CJ122_01164	CJ123_00370	CJ124_00370	CJ125_00368	CJ126_00353	CJ127_00379	CJ128_00376	CJ129_01759	CJ13_01269	CJ130_00314
glnQ_1		Glutamine transport ATP-binding protein GlnQ	234	234	1	1	6510				137	761	739	CJ1_00457	CJ10_00459	CJ100_00460	CJ101_00518	CJ102_00451	CJ103_00758	CJ104_00436	CJ105_00425	CJ106_00454	CJ107_00476	CJ108_00432	CJ109_00435	CJ11_00456	CJ110_00565	CJ111_00447	CJ112_00447	CJ113_00462	CJ114_00462	CJ115_00461	CJ116_00452	CJ117_00451	CJ118_00466	CJ119_00661	CJ12_00457	CJ120_01154	CJ121_00458	CJ122_01075	CJ123_00455	CJ124_00461	CJ125_00453	CJ126_00442	CJ127_00466	CJ128_00470	CJ129_00017	CJ13_01359	CJ130_00223
rsmC		Ribosomal RNA small subunit methyltransferase C	234	234	1	1	6569				176	701	698	CJ1_00488	CJ10_00490	CJ100_00489	CJ101_00602	CJ102_00472	CJ103_00788	CJ104_00530	CJ105_00445	CJ106_00474	CJ107_00508	CJ108_00530	CJ109_00532	CJ11_00487	CJ110_00596	CJ111_00468	CJ112_00468	CJ113_00492	CJ114_00492	CJ115_00492	CJ116_00484	CJ117_00483	CJ118_00495	CJ119_00681	CJ12_00488	CJ120_01123	CJ121_00488	CJ122_01055	CJ123_00476	CJ124_00492	CJ125_00473	CJ126_00462	CJ127_00488	CJ128_00501	CJ129_00047	CJ13_01389	CJ130_00191
group_5536		hypothetical protein	234	234	1	1	6570				125	374	372	CJ1_00489	CJ10_00491	CJ100_00490	CJ101_00603	CJ102_00473	CJ103_00789	CJ104_00531	CJ105_00446	CJ106_00475	CJ107_00509	CJ108_00531	CJ109_00533	CJ11_00488	CJ110_00597	CJ111_00469	CJ112_00469	CJ113_00493	CJ114_00493	CJ115_00493	CJ116_00485	CJ117_00484	CJ118_00496	CJ119_00682	CJ12_00489	CJ120_01122	CJ121_00489	CJ122_01054	CJ123_00477	CJ124_00493	CJ125_00474	CJ126_00463	CJ127_00489	CJ128_00502	CJ129_00048	CJ13_01390	CJ130_00190
purS		Phosphoribosylformylglycinamidine synthase subunit PurS	234	234	1	1	7193				140	245	244	CJ1_00505	CJ10_00508	CJ100_00506	CJ101_00619	CJ102_00494	CJ103_00805	CJ104_00547	CJ105_00462	CJ106_00491	CJ107_00525	CJ108_00547	CJ109_00549	CJ11_00504	CJ110_00613	CJ111_00488	CJ112_00488	CJ113_00509	CJ114_00509	CJ115_00509	CJ116_00501	CJ117_00500	CJ118_00512	CJ119_00698	CJ12_00505	CJ120_01106	CJ121_00505	CJ122_01034	CJ123_00493	CJ124_00509	CJ125_00496	CJ126_00482	CJ127_00512	CJ128_00518	CJ129_00064	CJ13_01407	CJ130_00174
flgB		Flagellar basal body rod protein FlgB	234	234	1	1	7174				236	431	430	CJ1_00519	CJ10_00520	CJ100_00518	CJ101_00631	CJ102_00506	CJ103_00818	CJ104_00559	CJ105_00475	CJ106_00504	CJ107_00539	CJ108_00559	CJ109_00561	CJ11_00517	CJ110_00627	CJ111_00500	CJ112_00500	CJ113_00523	CJ114_00523	CJ115_00523	CJ116_00513	CJ117_00512	CJ118_00526	CJ119_00710	CJ12_00519	CJ120_01092	CJ121_00519	CJ122_01022	CJ123_00505	CJ124_00523	CJ125_00508	CJ126_00494	CJ127_00524	CJ128_00532	CJ129_00078	CJ13_01421	CJ130_00160
hemA		Glutamyl-tRNA reductase	234	234	1	1	7134				206	1298	1293	CJ1_00533	CJ10_00534	CJ100_00532	CJ101_00645	CJ102_00520	CJ103_00832	CJ104_00573	CJ105_00489	CJ106_00518	CJ107_00554	CJ108_00573	CJ109_00575	CJ11_00531	CJ110_00641	CJ111_00514	CJ112_00514	CJ113_00537	CJ114_00537	CJ115_00537	CJ116_00527	CJ117_00526	CJ118_00540	CJ119_00724	CJ12_00533	CJ120_01078	CJ121_00533	CJ122_01008	CJ123_00519	CJ124_00537	CJ125_00522	CJ126_00508	CJ127_00538	CJ128_00547	CJ129_00092	CJ13_01435	CJ130_00146
rmpM		Outer membrane protein class 4	234	234	1	1	6998				152	953	949	CJ1_00592	CJ10_00593	CJ100_00590	CJ101_00703	CJ102_00580	CJ103_00885	CJ104_00636	CJ105_00552	CJ106_00579	CJ107_00613	CJ108_00631	CJ109_00633	CJ11_00590	CJ110_00700	CJ111_00572	CJ112_00572	CJ113_00597	CJ114_00597	CJ115_00597	CJ116_00584	CJ117_00583	CJ118_00600	CJ119_00782	CJ12_00592	CJ120_01019	CJ121_00595	CJ122_00948	CJ123_00579	CJ124_00596	CJ125_00583	CJ126_00566	CJ127_00600	CJ128_00610	CJ129_00153	CJ13_01496	CJ130_00031
pleD		Response regulator PleD	234	234	1	1	6877				434	1244	1240	CJ1_00636	CJ10_00637	CJ100_00632	CJ101_00745	CJ102_00622	CJ103_00927	CJ104_00679	CJ105_00596	CJ106_00622	CJ107_00659	CJ108_00673	CJ109_00676	CJ11_00632	CJ110_00745	CJ111_00613	CJ112_00613	CJ113_00641	CJ114_00641	CJ115_00640	CJ116_00625	CJ117_00624	CJ118_00643	CJ119_00825	CJ12_00636	CJ120_00975	CJ121_00639	CJ122_00907	CJ123_00622	CJ124_00640	CJ125_00628	CJ126_00608	CJ127_00645	CJ128_00653	CJ129_00198	CJ13_01539	CJ130_01774
ycfH		putative metal-dependent hydrolase YcfH	234	234	1	1	6876				278	815	812	CJ1_00637	CJ10_00638	CJ100_00633	CJ101_00746	CJ102_00623	CJ103_00928	CJ104_00680	CJ105_00597	CJ106_00623	CJ107_00660	CJ108_00674	CJ109_00677	CJ11_00633	CJ110_00746	CJ111_00614	CJ112_00614	CJ113_00642	CJ114_00642	CJ115_00641	CJ116_00626	CJ117_00625	CJ118_00644	CJ119_00826	CJ12_00637	CJ120_00974	CJ121_00640	CJ122_00906	CJ123_00623	CJ124_00641	CJ125_00629	CJ126_00609	CJ127_00646	CJ128_00654	CJ129_00199	CJ13_01540	CJ130_01773
argG		Argininosuccinate synthase	234	234	1	1	6813				371	1235	1214	CJ1_00656	CJ10_00658	CJ100_00653	CJ101_00766	CJ102_00642	CJ103_00482	CJ104_00700	CJ105_00617	CJ106_00643	CJ107_00680	CJ108_00694	CJ109_00697	CJ11_00652	CJ110_00765	CJ111_00632	CJ112_00632	CJ113_00661	CJ114_00661	CJ115_00660	CJ116_00645	CJ117_00644	CJ118_00663	CJ119_00845	CJ12_00656	CJ120_00955	CJ121_00659	CJ122_00888	CJ123_00642	CJ124_00660	CJ125_00649	CJ126_00627	CJ127_00666	CJ128_00673	CJ129_00219	CJ13_01559	CJ130_01754
group_5585		hypothetical protein	234	234	1	1	8217				92	695	690	CJ1_00689	CJ10_00748	CJ100_00687	CJ101_00801	CJ102_00671	CJ103_00572	CJ104_00732	CJ105_00653	CJ106_00677	CJ107_00714	CJ108_00727	CJ109_00730	CJ11_00685	CJ110_00801	CJ111_00675	CJ112_00675	CJ113_00694	CJ114_00695	CJ115_00694	CJ116_00676	CJ117_00675	CJ118_00700	CJ119_00878	CJ12_00689	CJ120_00921	CJ121_00694	CJ122_00844	CJ123_00672	CJ124_00693	CJ125_00680	CJ126_00657	CJ127_00699	CJ128_00706	CJ129_00308	CJ13_01596	CJ130_01718
purE		N5-carboxyaminoimidazole ribonucleotide mutase	234	234	1	1	8215				311	494	493	CJ1_00691	CJ10_00750	CJ100_00689	CJ101_00803	CJ102_00673	CJ103_00574	CJ104_00734	CJ105_00655	CJ106_00679	CJ107_00716	CJ108_00729	CJ109_00732	CJ11_00687	CJ110_00803	CJ111_00677	CJ112_00677	CJ113_00696	CJ114_00697	CJ115_00696	CJ116_00678	CJ117_00677	CJ118_00702	CJ119_00880	CJ12_00691	CJ120_00919	CJ121_00696	CJ122_00842	CJ123_00674	CJ124_00695	CJ125_00682	CJ126_00659	CJ127_00701	CJ128_00708	CJ129_00310	CJ13_01598	CJ130_01716
metP		Methionine import system permease protein MetP	234	234	1	1	8014				545	911	908	CJ1_00757	CJ10_00818	CJ100_00805	CJ101_00865	CJ102_00744	CJ103_01045	CJ104_00798	CJ105_00723	CJ106_00747	CJ107_00784	CJ108_00789	CJ109_00795	CJ11_00753	CJ110_00869	CJ111_00726	CJ112_00726	CJ113_00762	CJ114_00763	CJ115_00762	CJ116_00737	CJ117_00736	CJ118_00768	CJ119_00954	CJ12_00757	CJ120_00853	CJ121_00761	CJ122_00782	CJ123_00747	CJ124_00765	CJ125_00750	CJ126_00777	CJ127_00768	CJ128_00781	CJ129_00376	CJ13_01667	CJ130_01652
group_5605		hypothetical protein	234	234	1	1	7981				104	338	336	CJ1_00769	CJ10_00830	CJ100_00817	CJ101_00877	CJ102_00756	CJ103_01057	CJ104_00810	CJ105_00735	CJ106_00759	CJ107_00796	CJ108_00801	CJ109_00807	CJ11_00765	CJ110_00881	CJ111_00738	CJ112_00738	CJ113_00774	CJ114_00775	CJ115_00774	CJ116_00749	CJ117_00748	CJ118_00780	CJ119_00966	CJ12_00769	CJ120_00841	CJ121_00773	CJ122_00770	CJ123_00759	CJ124_00777	CJ125_00762	CJ126_00789	CJ127_00780	CJ128_00793	CJ129_00388	CJ13_01679	CJ130_01640
group_5606		hypothetical protein	234	234	1	1	7980				113	173	172	CJ1_00770	CJ10_00831	CJ100_00818	CJ101_00878	CJ102_00757	CJ103_01058	CJ104_00811	CJ105_00736	CJ106_00760	CJ107_00797	CJ108_00802	CJ109_00808	CJ11_00766	CJ110_00882	CJ111_00739	CJ112_00739	CJ113_00775	CJ114_00776	CJ115_00775	CJ116_00750	CJ117_00749	CJ118_00781	CJ119_00967	CJ12_00770	CJ120_00840	CJ121_00774	CJ122_00769	CJ123_00760	CJ124_00778	CJ125_00763	CJ126_00790	CJ127_00781	CJ128_00794	CJ129_00389	CJ13_01680	CJ130_01639
ruvA		Holliday junction ATP-dependent DNA helicase RuvA	234	234	1	1	7945				227	551	549	CJ1_00783	CJ10_00844	CJ100_00831	CJ101_00892	CJ102_00770	CJ103_01071	CJ104_00824	CJ105_00749	CJ106_00773	CJ107_00813	CJ108_00815	CJ109_00821	CJ11_00779	CJ110_00895	CJ111_00752	CJ112_00752	CJ113_00788	CJ114_00789	CJ115_00788	CJ116_00763	CJ117_00762	CJ118_00794	CJ119_00980	CJ12_00783	CJ120_00827	CJ121_00788	CJ122_00756	CJ123_00773	CJ124_00791	CJ125_00776	CJ126_00803	CJ127_00794	CJ128_00808	CJ129_00403	CJ13_01693	CJ130_01626
tdcB		L-threonine ammonia-lyase	234	234	1	1	7883				578	1211	1207	CJ1_00811	CJ10_00869	CJ100_00856	CJ101_00918	CJ102_00796	CJ103_00174	CJ104_00849	CJ105_00775	CJ106_00798	CJ107_00842	CJ108_00840	CJ109_00846	CJ11_00806	CJ110_00922	CJ111_00777	CJ112_00777	CJ113_00816	CJ114_00817	CJ115_00816	CJ116_00789	CJ117_00789	CJ118_00821	CJ119_01005	CJ12_00811	CJ120_00799	CJ121_00814	CJ122_00731	CJ123_00799	CJ124_00819	CJ125_00804	CJ126_00828	CJ127_00821	CJ128_00839	CJ129_00428	CJ13_01719	CJ130_01599
slt		Soluble lytic murein transglycosylase	234	234	1	1	7856				230	1625	1619	CJ1_00826	CJ10_00884	CJ100_00871	CJ101_00933	CJ102_00811	CJ103_00159	CJ104_00864	CJ105_00790	CJ106_00813	CJ107_00858	CJ108_00855	CJ109_00861	CJ11_00821	CJ110_00937	CJ111_00792	CJ112_00792	CJ113_00831	CJ114_00832	CJ115_00831	CJ116_00805	CJ117_00805	CJ118_00836	CJ119_01020	CJ12_00826	CJ120_00784	CJ121_00829	CJ122_00716	CJ123_00814	CJ124_00834	CJ125_00820	CJ126_00843	CJ127_00836	CJ128_00854	CJ129_00443	CJ13_01734	CJ130_01584
group_5623		hypothetical protein	234	234	1	1	7853				146	281	280	CJ1_00827	CJ10_00885	CJ100_00872	CJ101_00934	CJ102_00812	CJ103_00158	CJ104_00865	CJ105_00791	CJ106_00814	CJ107_00859	CJ108_00856	CJ109_00862	CJ11_00822	CJ110_00938	CJ111_00793	CJ112_00793	CJ113_00832	CJ114_00833	CJ115_00832	CJ116_00806	CJ117_00806	CJ118_00837	CJ119_01021	CJ12_00827	CJ120_00783	CJ121_00830	CJ122_00715	CJ123_00815	CJ124_00835	CJ125_00821	CJ126_00844	CJ127_00837	CJ128_00855	CJ129_00444	CJ13_01735	CJ130_01583
group_5624		3',5'-cyclic-nucleotide phosphodiesterase	234	234	1	1	7791				104	1046	1038	CJ1_00860	CJ10_00917	CJ100_00902	CJ101_00964	CJ102_00840	CJ103_00128	CJ104_00896	CJ105_00822	CJ106_00845	CJ107_00890	CJ108_00888	CJ109_00894	CJ11_00853	CJ110_00970	CJ111_00821	CJ112_00821	CJ113_00865	CJ114_00866	CJ115_00865	CJ116_00836	CJ117_00836	CJ118_00868	CJ119_01050	CJ12_00860	CJ120_00750	CJ121_00859	CJ122_00687	CJ123_00844	CJ124_00869	CJ125_00850	CJ126_00872	CJ127_00869	CJ128_00891	CJ129_00472	CJ13_01767	CJ130_01551
serA		D-3-phosphoglycerate dehydrogenase	234	234	1	1	7771				206	1583	1577	CJ1_00871	CJ10_00928	CJ100_00913	CJ101_00975	CJ102_00851	CJ103_01096	CJ104_00907	CJ105_00833	CJ106_00856	CJ107_00902	CJ108_00899	CJ109_00905	CJ11_00864	CJ110_00981	CJ111_00832	CJ112_00832	CJ113_00876	CJ114_00877	CJ115_00876	CJ116_00847	CJ117_00847	CJ118_00879	CJ119_01061	CJ12_00871	CJ120_00739	CJ121_00870	CJ122_00676	CJ123_00855	CJ124_00880	CJ125_00861	CJ126_00883	CJ127_00881	CJ128_00902	CJ129_00483	CJ13_01778	CJ130_01540
rpsA		30S ribosomal protein S1	234	234	1	1	7769				305	1670	1664	CJ1_00873	CJ10_00930	CJ100_00915	CJ101_00977	CJ102_00853	CJ103_01098	CJ104_00909	CJ105_00835	CJ106_00858	CJ107_00904	CJ108_00901	CJ109_00907	CJ11_00866	CJ110_00983	CJ111_00834	CJ112_00834	CJ113_00878	CJ114_00879	CJ115_00878	CJ116_00849	CJ117_00849	CJ118_00881	CJ119_01063	CJ12_00873	CJ120_00737	CJ121_00872	CJ122_00674	CJ123_00857	CJ124_00882	CJ125_00863	CJ126_00885	CJ127_00883	CJ128_00904	CJ129_00485	CJ13_01780	CJ130_01538
ychF		Ribosome-binding ATPase YchF	234	234	1	1	7661				311	1103	1099	CJ1_00909	CJ10_00967	CJ100_00951	CJ101_01013	CJ102_00889	CJ103_01134	CJ104_00945	CJ105_00870	CJ106_00893	CJ107_00942	CJ108_00937	CJ109_00943	CJ11_00902	CJ110_01019	CJ111_00870	CJ112_00870	CJ113_00914	CJ114_00915	CJ115_00914	CJ116_00885	CJ117_00885	CJ118_00917	CJ119_01099	CJ12_00909	CJ120_00701	CJ121_00908	CJ122_00638	CJ123_00893	CJ124_00918	CJ125_00899	CJ126_00921	CJ127_00921	CJ128_00940	CJ129_00521	CJ13_00022	CJ130_01502
group_5652		hypothetical protein	234	234	1	1	2936				134	179	172	CJ1_00961	CJ10_01025	CJ100_01009	CJ101_01069	CJ102_00941	CJ103_01190	CJ104_01004	CJ105_00927	CJ106_00949	CJ107_00997	CJ108_00993	CJ109_00999	CJ11_00950	CJ110_01071	CJ111_00928	CJ112_00928	CJ113_00966	CJ114_00967	CJ115_00966	CJ116_00937	CJ117_00937	CJ118_00969	CJ119_01160	CJ12_00961	CJ120_00649	CJ121_00965	CJ122_00576	CJ123_00950	CJ124_00970	CJ125_00959	CJ126_00980	CJ127_00985	CJ128_00994	CJ129_00577	CJ13_00078	CJ130_01450
ribA		GTP cyclohydrolase-2	234	234	1	1	2888				503	560	559	CJ1_00977	CJ10_01041	CJ100_01026	CJ101_01085	CJ102_00958	CJ103_01207	CJ104_01020	CJ105_00943	CJ106_00965	CJ107_01013	CJ108_01009	CJ109_01015	CJ11_00967	CJ110_01088	CJ111_00944	CJ112_00944	CJ113_00983	CJ114_00984	CJ115_00983	CJ116_00953	CJ117_00953	CJ118_00985	CJ119_01180	CJ12_00977	CJ120_00633	CJ121_00983	CJ122_00560	CJ123_00967	CJ124_00986	CJ125_00976	CJ126_00996	CJ127_01002	CJ128_01010	CJ129_00594	CJ13_00094	CJ130_01434
asd		Aspartate-semialdehyde dehydrogenase	234	234	1	1	2191				368	1031	1028	CJ1_01005	CJ10_01069	CJ100_01054	CJ101_01202	CJ102_00986	CJ103_01235	CJ104_01148	CJ105_01037	CJ106_01078	CJ107_01042	CJ108_01138	CJ109_01144	CJ11_00995	CJ110_01116	CJ111_00972	CJ112_00972	CJ113_01011	CJ114_01012	CJ115_01011	CJ116_00981	CJ117_00981	CJ118_01013	CJ119_01335	CJ12_01005	CJ120_00605	CJ121_01011	CJ122_00532	CJ123_00995	CJ124_01014	CJ125_01004	CJ126_01024	CJ127_01031	CJ128_01039	CJ129_00622	CJ13_00122	CJ130_01406
pyrE_2		Orotate phosphoribosyltransferase	234	234	1	1	2179				116	575	570	CJ1_01010	CJ10_01074	CJ100_01059	CJ101_01207	CJ102_00991	CJ103_01240	CJ104_01153	CJ105_01042	CJ106_01083	CJ107_01047	CJ108_01143	CJ109_01149	CJ11_01000	CJ110_01121	CJ111_00977	CJ112_00977	CJ113_01016	CJ114_01017	CJ115_01016	CJ116_00986	CJ117_00986	CJ118_01018	CJ119_01340	CJ12_01010	CJ120_00600	CJ121_01016	CJ122_00527	CJ123_01000	CJ124_01019	CJ125_01009	CJ126_01029	CJ127_01036	CJ128_01044	CJ129_00627	CJ13_00127	CJ130_01401
group_5680		hypothetical protein	234	234	1	1	1877				572	827	793	CJ1_01114	CJ10_01175	CJ100_01165	CJ101_01313	CJ102_01094	CJ103_01342	CJ104_01259	CJ105_01146	CJ106_01188	CJ107_01154	CJ108_01247	CJ109_01254	CJ11_01104	CJ110_01287	CJ111_01085	CJ112_01085	CJ113_01121	CJ114_01122	CJ115_01121	CJ116_01090	CJ117_01090	CJ118_01123	CJ119_01448	CJ12_01114	CJ120_00496	CJ121_01120	CJ122_00421	CJ123_01103	CJ124_01123	CJ125_01114	CJ126_01136	CJ127_01142	CJ128_01153	CJ129_00780	CJ13_00279	CJ130_01290
ribE		Riboflavin synthase	234	234	1	1	9042				479	611	610	CJ1_01196	CJ10_01254	CJ100_01246	CJ101_01394	CJ102_01174	CJ103_01417	CJ104_01342	CJ105_01231	CJ106_01270	CJ107_01237	CJ108_01330	CJ109_01337	CJ11_01185	CJ110_01367	CJ111_01163	CJ112_01163	CJ113_01202	CJ114_01204	CJ115_01202	CJ116_01167	CJ117_01167	CJ118_01206	CJ119_01533	CJ12_01196	CJ120_00414	CJ121_01201	CJ122_00334	CJ123_01183	CJ124_01205	CJ125_01196	CJ126_01223	CJ127_01229	CJ128_01236	CJ129_00861	CJ13_00359	CJ130_01208
mprA_1		Response regulator MprA	234	234	1	1	9054				314	665	661	CJ1_01201	CJ10_01259	CJ100_01251	CJ101_01399	CJ102_01179	CJ103_01422	CJ104_01347	CJ105_01236	CJ106_01275	CJ107_01242	CJ108_01335	CJ109_01342	CJ11_01190	CJ110_01372	CJ111_01168	CJ112_01168	CJ113_01207	CJ114_01209	CJ115_01207	CJ116_01172	CJ117_01172	CJ118_01211	CJ119_01538	CJ12_01201	CJ120_00409	CJ121_01206	CJ122_00329	CJ123_01188	CJ124_01210	CJ125_01201	CJ126_01228	CJ127_01234	CJ128_01242	CJ129_00866	CJ13_00364	CJ130_01203
group_5695		Bacteriohemerythrin	234	234	1	1	9055				281	599	587	CJ1_01202	CJ10_01260	CJ100_01252	CJ101_01400	CJ102_01180	CJ103_01423	CJ104_01348	CJ105_01237	CJ106_01276	CJ107_01243	CJ108_01336	CJ109_01343	CJ11_01191	CJ110_01373	CJ111_01169	CJ112_01169	CJ113_01208	CJ114_01210	CJ115_01208	CJ116_01173	CJ117_01173	CJ118_01212	CJ119_01539	CJ12_01202	CJ120_00408	CJ121_01207	CJ122_00328	CJ123_01189	CJ124_01211	CJ125_01202	CJ126_01229	CJ127_01235	CJ128_01243	CJ129_00867	CJ13_00365	CJ130_01202
degP		Periplasmic serine endoprotease DegP	234	234	1	1	9061				452	1418	1413	CJ1_01207	CJ10_01265	CJ100_01257	CJ101_01405	CJ102_01185	CJ103_01428	CJ104_01353	CJ105_01242	CJ106_01281	CJ107_01248	CJ108_01341	CJ109_01348	CJ11_01196	CJ110_01378	CJ111_01174	CJ112_01174	CJ113_01213	CJ114_01215	CJ115_01213	CJ116_01178	CJ117_01178	CJ118_01217	CJ119_01544	CJ12_01207	CJ120_00403	CJ121_01212	CJ122_00323	CJ123_01194	CJ124_01216	CJ125_01207	CJ126_01234	CJ127_01240	CJ128_01248	CJ129_00872	CJ13_00370	CJ130_01197
hemE		Uroporphyrinogen decarboxylase	234	234	1	1	9085				110	1043	1018	CJ1_01222	CJ10_01282	CJ100_01272	CJ101_01420	CJ102_01200	CJ103_01443	CJ104_01368	CJ105_01257	CJ106_01296	CJ107_01264	CJ108_01356	CJ109_01363	CJ11_01211	CJ110_01393	CJ111_01190	CJ112_01190	CJ113_01228	CJ114_01230	CJ115_01228	CJ116_01194	CJ117_01195	CJ118_01232	CJ119_01561	CJ12_01222	CJ120_00388	CJ121_01227	CJ122_00308	CJ123_01209	CJ124_01232	CJ125_01224	CJ126_01249	CJ127_01257	CJ128_01264	CJ129_00887	CJ13_00385	CJ130_01182
group_5701		hypothetical protein	234	234	1	1	9093				164	494	492	CJ1_01226	CJ10_01286	CJ100_01276	CJ101_01424	CJ102_01204	CJ103_01447	CJ104_01372	CJ105_01261	CJ106_01300	CJ107_01268	CJ108_01360	CJ109_01367	CJ11_01215	CJ110_01397	CJ111_01194	CJ112_01194	CJ113_01232	CJ114_01234	CJ115_01232	CJ116_01199	CJ117_01200	CJ118_01236	CJ119_01565	CJ12_01226	CJ120_00384	CJ121_01231	CJ122_00304	CJ123_01213	CJ124_01236	CJ125_01228	CJ126_01253	CJ127_01262	CJ128_01268	CJ129_00891	CJ13_00389	CJ130_01178
rluD		Ribosomal large subunit pseudouridine synthase D	234	234	1	1	9173				350	968	965	CJ1_01259	CJ10_01318	CJ100_01308	CJ101_01456	CJ102_01237	CJ103_01479	CJ104_01404	CJ105_01293	CJ106_01332	CJ107_01304	CJ108_01393	CJ109_01399	CJ11_01247	CJ110_01429	CJ111_01226	CJ112_01226	CJ113_01264	CJ114_01266	CJ115_01264	CJ116_01231	CJ117_01232	CJ118_01269	CJ119_01598	CJ12_01259	CJ120_00351	CJ121_01263	CJ122_00271	CJ123_01246	CJ124_01269	CJ125_01262	CJ126_01285	CJ127_01297	CJ128_01302	CJ129_00923	CJ13_00421	CJ130_01145
group_5713		hypothetical protein	234	234	1	1	9492				149	563	552	CJ1_01337	CJ10_01447	CJ100_01382	CJ101_01532	CJ102_01300	CJ103_01541	CJ104_01484	CJ105_01419	CJ106_01460	CJ107_01435	CJ108_01467	CJ109_01478	CJ11_01323	CJ110_01560	CJ111_01298	CJ112_01298	CJ113_01338	CJ114_01342	CJ115_01342	CJ116_01299	CJ117_01301	CJ118_01466	CJ119_01678	CJ12_01337	CJ120_00272	CJ121_01341	CJ122_00218	CJ123_01308	CJ124_01348	CJ125_01327	CJ126_01362	CJ127_01366	CJ128_01383	CJ129_01003	CJ13_00501	CJ130_01064
glmS		Glutamine--fructose-6-phosphate aminotransferase [isomerizing]	234	234	1	1	9515				359	1796	1789	CJ1_01347	CJ10_01461	CJ100_01396	CJ101_01546	CJ102_01310	CJ103_01554	CJ104_01497	CJ105_01432	CJ106_01473	CJ107_01445	CJ108_01481	CJ109_01492	CJ11_01333	CJ110_01570	CJ111_01309	CJ112_01309	CJ113_01348	CJ114_01352	CJ115_01352	CJ116_01311	CJ117_01313	CJ118_01476	CJ119_01692	CJ12_01347	CJ120_00262	CJ121_01354	CJ122_00208	CJ123_01318	CJ124_01358	CJ125_01337	CJ126_01372	CJ127_01376	CJ128_01393	CJ129_01016	CJ13_00514	CJ130_01054
mqnE		Aminodeoxyfutalosine synthase	234	234	1	1	9517				149	1064	1060	CJ1_01349	CJ10_01463	CJ100_01398	CJ101_01548	CJ102_01312	CJ103_01556	CJ104_01499	CJ105_01434	CJ106_01475	CJ107_01447	CJ108_01483	CJ109_01494	CJ11_01335	CJ110_01572	CJ111_01311	CJ112_01311	CJ113_01350	CJ114_01354	CJ115_01354	CJ116_01313	CJ117_01315	CJ118_01478	CJ119_01694	CJ12_01349	CJ120_00260	CJ121_01356	CJ122_00206	CJ123_01320	CJ124_01360	CJ125_01339	CJ126_01374	CJ127_01378	CJ128_01395	CJ129_01018	CJ13_00516	CJ130_01052
group_5734		hypothetical protein	234	234	1	1	4697				191	197	196	CJ1_01444	CJ10_01541	CJ100_01499	CJ101_01643	CJ102_01460	CJ103_01640	CJ104_01588	CJ105_01522	CJ106_01570	CJ107_01544	CJ108_01579	CJ109_01589	CJ11_01427	CJ110_01668	CJ111_01395	CJ112_01394	CJ113_01447	CJ114_01450	CJ115_01451	CJ116_01395	CJ117_01399	CJ118_01633	CJ119_01796	CJ12_01444	CJ120_00163	CJ121_01442	CJ122_00123	CJ123_01412	CJ124_01458	CJ125_01425	CJ126_01456	CJ127_01468	CJ128_01501	CJ129_01119	CJ13_00617	CJ130_00952
group_5743		hypothetical protein	234	234	1	1	4790				194	758	735	CJ1_01487	CJ10_01583	CJ100_01541	CJ101_01685	CJ102_01503	CJ103_01683	CJ104_01630	CJ105_01564	CJ106_01612	CJ107_01587	CJ108_01621	CJ109_01631	CJ11_01469	CJ110_01710	CJ111_01437	CJ112_01436	CJ113_01489	CJ114_01492	CJ115_01493	CJ116_01437	CJ117_01441	CJ118_01675	CJ119_01842	CJ12_01487	CJ120_00121	CJ121_01485	CJ122_00081	CJ123_01454	CJ124_01501	CJ125_01467	CJ126_01498	CJ127_01514	CJ128_01546	CJ129_01161	CJ13_00660	CJ130_00910
fdhA		Formate dehydrogenase subunit alpha	234	234	1	1	4809				512	2240	2225	CJ1_01491	CJ10_01587	CJ100_01545	CJ101_01689	CJ102_01507	CJ103_01687	CJ104_01634	CJ105_01568	CJ106_01616	CJ107_01591	CJ108_01625	CJ109_01635	CJ11_01473	CJ110_01714	CJ111_01441	CJ112_01440	CJ113_01493	CJ114_01496	CJ115_01497	CJ116_01441	CJ117_01445	CJ118_01679	CJ119_01846	CJ12_01491	CJ120_00117	CJ121_01489	CJ122_00077	CJ123_01458	CJ124_01505	CJ125_01471	CJ126_01502	CJ127_01518	CJ128_01550	CJ129_01165	CJ13_00664	CJ130_00906
purM		Phosphoribosylformylglycinamidine cyclo-ligase	234	234	1	1	4835				236	989	985	CJ1_01505	CJ10_01602	CJ100_01560	CJ101_01704	CJ102_01520	CJ103_01701	CJ104_01650	CJ105_01584	CJ106_01633	CJ107_01606	CJ108_01639	CJ109_01649	CJ11_01488	CJ110_01728	CJ111_01455	CJ112_01454	CJ113_01507	CJ114_01510	CJ115_01511	CJ116_01454	CJ117_01458	CJ118_01692	CJ119_01862	CJ12_01505	CJ120_00103	CJ121_01503	CJ122_00063	CJ123_01471	CJ124_01519	CJ125_01486	CJ126_01516	CJ127_01529	CJ128_01565	CJ129_01179	CJ13_00678	CJ130_00892
tupA		Tungstate-binding protein TupA	234	234	1	1	4865				248	809	806	CJ1_01516	CJ10_01613	CJ100_01571	CJ101_01715	CJ102_01531	CJ103_01712	CJ104_01661	CJ105_01595	CJ106_01644	CJ107_01617	CJ108_01650	CJ109_01661	CJ11_01499	CJ110_01739	CJ111_01466	CJ112_01465	CJ113_01518	CJ114_01521	CJ115_01522	CJ116_01465	CJ117_01469	CJ118_01703	CJ119_01873	CJ12_01516	CJ120_00092	CJ121_01514	CJ122_00052	CJ123_01482	CJ124_01530	CJ125_01497	CJ126_01527	CJ127_01541	CJ128_01576	CJ129_01191	CJ13_00689	CJ130_00881
nuoJ		NADH-quinone oxidoreductase subunit J	234	234	1	1	4991				233	518	516	CJ1_01542	CJ10_01644	CJ100_01601	CJ101_01742	CJ102_01556	CJ103_01745	CJ104_01690	CJ105_01623	CJ106_01671	CJ107_01643	CJ108_01688	CJ109_01692	CJ11_01526	CJ110_01766	CJ111_01494	CJ112_01493	CJ113_01544	CJ114_01547	CJ115_01548	CJ116_01496	CJ117_01500	CJ118_01729	CJ119_00019	CJ12_01542	CJ120_00066	CJ121_01543	CJ122_00023	CJ123_01509	CJ124_01556	CJ125_01524	CJ126_01555	CJ127_01568	CJ128_01603	CJ129_01218	CJ13_00721	CJ130_00855
sat		Sulfate adenylyltransferase	234	234	1	1	5110				200	1160	1151	CJ1_01580	CJ10_01683	CJ100_01640	CJ101_01789	CJ102_01600	CJ103_01785	CJ104_01729	CJ105_01661	CJ106_01709	CJ107_01682	CJ108_01727	CJ109_01731	CJ11_01564	CJ110_01805	CJ111_01536	CJ112_01535	CJ113_01583	CJ114_01586	CJ115_01587	CJ116_01536	CJ117_01540	CJ118_01767	CJ119_00063	CJ12_01580	CJ120_00028	CJ121_01581	CJ122_01654	CJ123_01552	CJ124_01594	CJ125_01566	CJ126_01597	CJ127_01609	CJ128_01641	CJ129_01256	CJ13_00760	CJ130_00817
hmuU		Hemin transport system permease protein HmuU	234	234	1	1	5117				254	1001	987	CJ1_01586	CJ10_01689	CJ100_01646	CJ101_01795	CJ102_01606	CJ103_01791	CJ104_01735	CJ105_01667	CJ106_01715	CJ107_01688	CJ108_01733	CJ109_01737	CJ11_01570	CJ110_01811	CJ111_01542	CJ112_01541	CJ113_01589	CJ114_01592	CJ115_01593	CJ116_01542	CJ117_01546	CJ118_01773	CJ119_00069	CJ12_01586	CJ120_00022	CJ121_01587	CJ122_01648	CJ123_01558	CJ124_01600	CJ125_01572	CJ126_01603	CJ127_01616	CJ128_01647	CJ129_01262	CJ13_00767	CJ130_00811
murE		UDP-N-acetylmuramoyl-L-alanyl-D-glutamate--2,6-diaminopimelate ligase	234	234	1	1	5179				527	1283	1278	CJ1_01616	CJ10_01720	CJ100_01679	CJ101_01826	CJ102_01635	CJ103_00015	CJ104_01765	CJ105_01751	CJ106_01747	CJ107_01720	CJ108_01762	CJ109_01766	CJ11_01600	CJ110_01841	CJ111_01572	CJ112_01571	CJ113_01619	CJ114_01622	CJ115_01623	CJ116_01572	CJ117_01576	CJ118_01803	CJ119_00099	CJ12_01616	CJ120_01702	CJ121_01617	CJ122_01618	CJ123_01587	CJ124_01630	CJ125_01602	CJ126_01633	CJ127_01648	CJ128_01677	CJ129_01292	CJ13_00797	CJ130_00780
mlaE		putative phospholipid ABC transporter permease protein MlaE	234	234	1	1	5193				356	1109	1105	CJ1_01621	CJ10_01725	CJ100_01684	CJ101_01831	CJ102_01640	CJ103_00020	CJ104_01770	CJ105_01756	CJ106_01752	CJ107_01725	CJ108_01767	CJ109_01771	CJ11_01605	CJ110_01846	CJ111_01577	CJ112_01576	CJ113_01624	CJ114_01627	CJ115_01628	CJ116_01577	CJ117_01581	CJ118_01808	CJ119_00104	CJ12_01621	CJ120_01697	CJ121_01622	CJ122_01613	CJ123_01592	CJ124_01635	CJ125_01607	CJ126_01638	CJ127_01653	CJ128_01682	CJ129_01297	CJ13_00802	CJ130_00775
group_5773		hypothetical protein	234	234	1	1	5212				182	182	182	CJ1_01631	CJ10_01735	CJ100_01694	CJ101_01841	CJ102_01650	CJ103_00030	CJ104_01780	CJ105_01766	CJ106_01762	CJ107_01736	CJ108_01777	CJ109_01781	CJ11_01615	CJ110_01856	CJ111_01587	CJ112_01586	CJ113_01634	CJ114_01637	CJ115_01638	CJ116_01587	CJ117_01591	CJ118_01818	CJ119_00114	CJ12_01631	CJ120_01687	CJ121_01632	CJ122_01603	CJ123_01602	CJ124_01645	CJ125_01618	CJ126_01648	CJ127_01664	CJ128_01693	CJ129_01307	CJ13_00812	CJ130_00765
group_5779		hypothetical protein	234	234	1	1	5268				269	326	269	CJ1_01653	CJ10_01757	CJ100_01716	CJ101_01863	CJ102_01672	CJ103_00053	CJ104_01802	CJ105_01805	CJ106_01801	CJ107_01758	CJ108_01799	CJ109_01803	CJ11_01637	CJ110_01878	CJ111_01610	CJ112_01609	CJ113_01682	CJ114_01685	CJ115_01660	CJ116_01610	CJ117_01614	CJ118_01840	CJ119_00136	CJ12_01653	CJ120_01665	CJ121_01655	CJ122_01580	CJ123_01624	CJ124_01667	CJ125_01641	CJ126_01671	CJ127_01687	CJ128_01715	CJ129_01330	CJ13_00835	CJ130_00743
ttcA		tRNA-cytidine(32) 2-sulfurtransferase	234	234	1	1	5680				110	761	753	CJ1_00115	CJ10_00117	CJ100_00118	CJ101_00171	CJ102_00122	CJ103_00280	CJ104_00089	CJ105_00086	CJ106_00114	CJ107_00119	CJ108_00087	CJ109_00093	CJ11_00115	CJ110_00116	CJ111_00118	CJ112_00118	CJ113_00118	CJ114_00118	CJ115_00117	CJ116_00121	CJ117_00120	CJ118_00120	CJ119_00318	CJ12_00115	CJ120_01495	CJ121_00117	CJ122_01405	CJ123_00122	CJ124_00117	CJ125_00123	CJ126_00112	CJ127_00128	CJ128_00119	CJ129_01500	CJ13_01009	CJ130_00571
group_5932		hypothetical protein	234	234	1	1	5225				95	521	501	CJ1_01639	CJ10_01743	CJ100_01702	CJ101_01849	CJ102_01658	CJ103_00038	CJ104_01788	CJ105_01775	CJ106_01771	CJ107_01744	CJ108_01785	CJ109_01789	CJ11_01623	CJ110_01864	CJ111_01596	CJ112_01595	CJ113_01642	CJ114_01645	CJ115_01646	CJ116_01596	CJ117_01600	CJ118_01826	CJ119_00122	CJ12_01639	CJ120_01679	CJ121_01641	CJ122_01594	CJ123_01610	CJ124_01653	CJ125_01627	CJ126_01657	CJ127_01673	CJ128_01701	CJ129_01316	CJ13_00821	CJ130_00757
lptD		LPS-assembly protein LptD	234	234	1	1	9106				554	2051	2035	CJ1_01231	CJ10_01291	CJ100_01281	CJ101_01429	CJ102_01209	CJ103_01452	CJ104_01377	CJ105_01266	CJ106_01305	CJ107_01275	CJ108_01365	CJ109_01372	CJ11_01220	CJ110_01402	CJ111_01199	CJ112_01199	CJ113_01237	CJ114_01239	CJ115_01237	CJ116_01204	CJ117_01205	CJ118_01241	CJ119_01570	CJ12_01231	CJ120_00379	CJ121_01236	CJ122_00299	CJ123_01218	CJ124_01241	CJ125_01233	CJ126_01258	CJ127_01267	CJ128_01274	CJ129_00896	CJ13_00394	CJ130_01173
group_5973		hypothetical protein	234	234	1	1	6491				377	968	951	CJ1_00444	CJ10_00446	CJ100_00447	CJ101_00505	CJ102_00438	CJ103_00745	CJ104_00423	CJ105_00412	CJ106_00441	CJ107_00462	CJ108_00419	CJ109_00422	CJ11_00443	CJ110_00552	CJ111_00434	CJ112_00434	CJ113_00449	CJ114_00449	CJ115_00448	CJ116_00439	CJ117_00438	CJ118_00453	CJ119_00648	CJ12_00444	CJ120_01167	CJ121_00445	CJ122_01088	CJ123_00442	CJ124_00448	CJ125_00440	CJ126_00429	CJ127_00453	CJ128_00457	CJ129_00004	CJ13_01346	CJ130_00236
trpGD		Bifunctional protein TrpGD	234	234	1	1	6261				254	1625	1595	CJ1_00332	CJ10_00333	CJ100_00334	CJ101_00389	CJ102_00333	CJ103_00628	CJ104_00308	CJ105_00303	CJ106_00328	CJ107_00345	CJ108_00304	CJ109_00307	CJ11_00331	CJ110_00440	CJ111_00326	CJ112_00326	CJ113_00336	CJ114_00336	CJ115_00335	CJ116_00335	CJ117_00334	CJ118_00341	CJ119_00538	CJ12_00332	CJ120_01279	CJ121_00333	CJ122_01197	CJ123_00337	CJ124_00336	CJ125_00334	CJ126_00320	CJ127_00344	CJ128_00341	CJ129_01725	CJ13_01235	CJ130_00348
group_5982		hypothetical protein	234	234	1	1	8982				152	1016	764	CJ1_01159	CJ10_01217	CJ100_01208	CJ101_01357	CJ102_01137	CJ103_01380	CJ104_01305	CJ105_01194	CJ106_01233	CJ107_01199	CJ108_01293	CJ109_01300	CJ11_01148	CJ110_01330	CJ111_01125	CJ112_01125	CJ113_01165	CJ114_01167	CJ115_01165	CJ116_01130	CJ117_01130	CJ118_01169	CJ119_01496	CJ12_01159	CJ120_00451	CJ121_01164	CJ122_00371	CJ123_01146	CJ124_01168	CJ125_01159	CJ126_01185	CJ127_01188	CJ128_01198	CJ129_00824	CJ13_00322	CJ130_01245
aroH		Phospho-2-dehydro-3-deoxyheptonate aldolase	234	234	1	1	8194				206	1355	1335	CJ1_00705	CJ10_00764	CJ100_00703	CJ101_00817	CJ102_00687	CJ103_00588	CJ104_00748	CJ105_00669	CJ106_00693	CJ107_00731	CJ108_00743	CJ109_00746	CJ11_00701	CJ110_00817	CJ111_00691	CJ112_00691	CJ113_00710	CJ114_00711	CJ115_00710	CJ116_00692	CJ117_00691	CJ118_00716	CJ119_00894	CJ12_00705	CJ120_00905	CJ121_00710	CJ122_00828	CJ123_00688	CJ124_00709	CJ125_00696	CJ126_00673	CJ127_00715	CJ128_00723	CJ129_00324	CJ13_01612	CJ130_01702
speA		Biosynthetic arginine decarboxylase	234	234	1	1	8028				269	1835	1824	CJ1_00748	CJ10_00809	CJ100_00796	CJ101_00856	CJ102_00735	CJ103_01036	CJ104_00789	CJ105_00714	CJ106_00738	CJ107_00775	CJ108_00780	CJ109_00786	CJ11_00744	CJ110_00860	CJ111_00717	CJ112_00717	CJ113_00753	CJ114_00754	CJ115_00753	CJ116_00728	CJ117_00727	CJ118_00759	CJ119_00945	CJ12_00748	CJ120_00862	CJ121_00752	CJ122_00791	CJ123_00738	CJ124_00756	CJ125_00741	CJ126_00768	CJ127_00759	CJ128_00772	CJ129_00367	CJ13_01658	CJ130_01661
pyrG		CTP synthase	234	234	1	1	5449				257	1631	1625	CJ1_00027	CJ10_00026	CJ100_00027	CJ101_00027	CJ102_00026	CJ103_00190	CJ104_01889	CJ105_01883	CJ106_00026	CJ107_00026	CJ108_01882	CJ109_01890	CJ11_00026	CJ110_00027	CJ111_00026	CJ112_00026	CJ113_00027	CJ114_00027	CJ115_00027	CJ116_00026	CJ117_00026	CJ118_00026	CJ119_00225	CJ12_00027	CJ120_01582	CJ121_00026	CJ122_01496	CJ123_00026	CJ124_00028	CJ125_00027	CJ126_00026	CJ127_00027	CJ128_00027	CJ129_01410	CJ13_00917	CJ130_00660
cydA		Cytochrome bd-I ubiquinol oxidase subunit 1	234	234	1	1	5611				236	1562	1556	CJ1_00080	CJ10_00081	CJ100_00082	CJ101_00136	CJ102_00087	CJ103_00244	CJ104_00052	CJ105_00051	CJ106_00079	CJ107_00082	CJ108_00050	CJ109_00054	CJ11_00080	CJ110_00081	CJ111_00083	CJ112_00083	CJ113_00083	CJ114_00083	CJ115_00082	CJ116_00085	CJ117_00084	CJ118_00085	CJ119_00279	CJ12_00080	CJ120_01530	CJ121_00081	CJ122_01441	CJ123_00087	CJ124_00082	CJ125_00087	CJ126_00077	CJ127_00090	CJ128_00082	CJ129_01464	CJ13_00974	CJ130_00606
exbD_1		Biopolymer transport protein ExbD	234	234	1	1	5670				203	389	388	CJ1_00107	CJ10_00109	CJ100_00110	CJ101_00163	CJ102_00114	CJ103_00272	CJ104_00081	CJ105_00078	CJ106_00106	CJ107_00110	CJ108_00079	CJ109_00084	CJ11_00107	CJ110_00108	CJ111_00110	CJ112_00110	CJ113_00110	CJ114_00110	CJ115_00109	CJ116_00113	CJ117_00112	CJ118_00112	CJ119_00310	CJ12_00107	CJ120_01503	CJ121_00109	CJ122_01413	CJ123_00114	CJ124_00109	CJ125_00115	CJ126_00104	CJ127_00120	CJ128_00111	CJ129_01492	CJ13_01001	CJ130_00579
pfs		Aminodeoxyfutalosine nucleosidase	234	234	1	1	5679				299	686	684	CJ1_00114	CJ10_00116	CJ100_00117	CJ101_00170	CJ102_00121	CJ103_00279	CJ104_00088	CJ105_00085	CJ106_00113	CJ107_00118	CJ108_00086	CJ109_00092	CJ11_00114	CJ110_00115	CJ111_00117	CJ112_00117	CJ113_00117	CJ114_00117	CJ115_00116	CJ116_00120	CJ117_00119	CJ118_00119	CJ119_00317	CJ12_00114	CJ120_01496	CJ121_00116	CJ122_01406	CJ123_00121	CJ124_00116	CJ125_00122	CJ126_00111	CJ127_00127	CJ128_00118	CJ129_01499	CJ13_01008	CJ130_00572
group_6029		hypothetical protein	234	234	1	1	3358				197	806	803	CJ1_00148	CJ10_00150	CJ100_00151	CJ101_00205	CJ102_00155	CJ103_00313	CJ104_00123	CJ105_00179	CJ106_00147	CJ107_00154	CJ108_00122	CJ109_00127	CJ11_00148	CJ110_00200	CJ111_00151	CJ112_00151	CJ113_00152	CJ114_00152	CJ115_00151	CJ116_00154	CJ117_00153	CJ118_00252	CJ119_00352	CJ12_00148	CJ120_01367	CJ121_00150	CJ122_01368	CJ123_00155	CJ124_00151	CJ125_00158	CJ126_00145	CJ127_00163	CJ128_00153	CJ129_01534	CJ13_01044	CJ130_00536
pyrE_1		Orotate phosphoribosyltransferase	234	234	1	1	5968				188	608	606	CJ1_00223	CJ10_00222	CJ100_00223	CJ101_00282	CJ102_00224	CJ103_00386	CJ104_00195	CJ105_00253	CJ106_00222	CJ107_00231	CJ108_00189	CJ109_00194	CJ11_00222	CJ110_00276	CJ111_00215	CJ112_00215	CJ113_00227	CJ114_00227	CJ115_00226	CJ116_00223	CJ117_00222	CJ118_00174	CJ119_00419	CJ12_00223	CJ120_01441	CJ121_00225	CJ122_01304	CJ123_00229	CJ124_00226	CJ125_00226	CJ126_00212	CJ127_00231	CJ128_00229	CJ129_01607	CJ13_01118	CJ130_00461
iscS		Cysteine desulfurase IscS	234	234	1	1	5981				329	1181	1177	CJ1_00230	CJ10_00229	CJ100_00230	CJ101_00289	CJ102_00231	CJ103_00393	CJ104_00202	CJ105_00260	CJ106_00229	CJ107_00238	CJ108_00196	CJ109_00201	CJ11_00229	CJ110_00283	CJ111_00222	CJ112_00222	CJ113_00234	CJ114_00234	CJ115_00233	CJ116_00230	CJ117_00229	CJ118_00167	CJ119_00426	CJ12_00230	CJ120_01448	CJ121_00232	CJ122_01297	CJ123_00236	CJ124_00233	CJ125_00233	CJ126_00219	CJ127_00238	CJ128_00236	CJ129_01614	CJ13_01125	CJ130_00454
lpxA		Acyl-[acyl-carrier-protein]--UDP-N-acetylglucosamine O-acyltransferase	234	234	1	1	6080				245	791	788	CJ1_00263	CJ10_00262	CJ100_00260	CJ101_00318	CJ102_00264	CJ103_00424	CJ104_00233	CJ105_00162	CJ106_00259	CJ107_00271	CJ108_00227	CJ109_00231	CJ11_00262	CJ110_00367	CJ111_00255	CJ112_00255	CJ113_00267	CJ114_00267	CJ115_00266	CJ116_00262	CJ117_00261	CJ118_00271	CJ119_00463	CJ12_00263	CJ120_01348	CJ121_00262	CJ122_01265	CJ123_00269	CJ124_00266	CJ125_00267	CJ126_00252	CJ127_00272	CJ128_00269	CJ129_01647	CJ13_01158	CJ130_00421
cheV		Chemotaxis protein CheV	234	234	1	1	6111				350	956	953	CJ1_00273	CJ10_00272	CJ100_00271	CJ101_00328	CJ102_00274	CJ103_00434	CJ104_00243	CJ105_00152	CJ106_00270	CJ107_00283	CJ108_00237	CJ109_00241	CJ11_00272	CJ110_00377	CJ111_00265	CJ112_00265	CJ113_00277	CJ114_00277	CJ115_00276	CJ116_00272	CJ117_00271	CJ118_00281	CJ119_00475	CJ12_00273	CJ120_01338	CJ121_00272	CJ122_01255	CJ123_00279	CJ124_00276	CJ125_00277	CJ126_00262	CJ127_00283	CJ128_00279	CJ129_01657	CJ13_01168	CJ130_00411
ndk		Nucleoside diphosphate kinase	234	234	1	1	6212				155	413	411	CJ1_00319	CJ10_00316	CJ100_00318	CJ101_00375	CJ102_00320	CJ103_00615	CJ104_00290	CJ105_00289	CJ106_00314	CJ107_00332	CJ108_00286	CJ109_00289	CJ11_00318	CJ110_00427	CJ111_00313	CJ112_00313	CJ113_00323	CJ114_00323	CJ115_00322	CJ116_00322	CJ117_00321	CJ118_00328	CJ119_00524	CJ12_00319	CJ120_01292	CJ121_00318	CJ122_01210	CJ123_00324	CJ124_00323	CJ125_00320	CJ126_00307	CJ127_00329	CJ128_00327	CJ129_01710	CJ13_01218	CJ130_00361
group_6063		hypothetical protein	234	234	1	1	6259				206	785	782	CJ1_00330	CJ10_00331	CJ100_00332	CJ101_00387	CJ102_00331	CJ103_00626	CJ104_00306	CJ105_00301	CJ106_00326	CJ107_00343	CJ108_00302	CJ109_00305	CJ11_00329	CJ110_00438	CJ111_00324	CJ112_00324	CJ113_00334	CJ114_00334	CJ115_00333	CJ116_00333	CJ117_00332	CJ118_00339	CJ119_00536	CJ12_00330	CJ120_01281	CJ121_00331	CJ122_01199	CJ123_00335	CJ124_00334	CJ125_00332	CJ126_00318	CJ127_00342	CJ128_00339	CJ129_01723	CJ13_01233	CJ130_00350
gppA		Guanosine-5'-triphosphate,3'-diphosphate pyrophosphatase	234	234	1	1	6271				266	1460	1452	CJ1_00339	CJ10_00340	CJ100_00341	CJ101_00396	CJ102_00340	CJ103_00635	CJ104_00315	CJ105_00310	CJ106_00335	CJ107_00352	CJ108_00311	CJ109_00314	CJ11_00338	CJ110_00447	CJ111_00333	CJ112_00333	CJ113_00343	CJ114_00343	CJ115_00342	CJ116_00342	CJ117_00341	CJ118_00348	CJ119_00545	CJ12_00339	CJ120_01272	CJ121_00340	CJ122_01190	CJ123_00344	CJ124_00343	CJ125_00341	CJ126_00327	CJ127_00351	CJ128_00348	CJ129_01732	CJ13_01242	CJ130_00341
cusR		Transcriptional regulatory protein CusR	234	234	1	1	6274				203	671	668	CJ1_00341	CJ10_00342	CJ100_00343	CJ101_00398	CJ102_00342	CJ103_00637	CJ104_00317	CJ105_00312	CJ106_00337	CJ107_00354	CJ108_00313	CJ109_00316	CJ11_00340	CJ110_00449	CJ111_00335	CJ112_00335	CJ113_00345	CJ114_00345	CJ115_00344	CJ116_00344	CJ117_00343	CJ118_00350	CJ119_00547	CJ12_00341	CJ120_01270	CJ121_00342	CJ122_01188	CJ123_00346	CJ124_00345	CJ125_00343	CJ126_00329	CJ127_00353	CJ128_00350	CJ129_01734	CJ13_01244	CJ130_00339
plsY		Glycerol-3-phosphate acyltransferase	234	234	1	1	6283				251	608	605	CJ1_00343	CJ10_00344	CJ100_00345	CJ101_00400	CJ102_00344	CJ103_00639	CJ104_00319	CJ105_00314	CJ106_00339	CJ107_00356	CJ108_00315	CJ109_00318	CJ11_00342	CJ110_00451	CJ111_00337	CJ112_00337	CJ113_00347	CJ114_00347	CJ115_00346	CJ116_00346	CJ117_00345	CJ118_00352	CJ119_00549	CJ12_00343	CJ120_01268	CJ121_00344	CJ122_01186	CJ123_00348	CJ124_00347	CJ125_00345	CJ126_00331	CJ127_00355	CJ128_00352	CJ129_01736	CJ13_01246	CJ130_00337
group_6072		hypothetical protein	234	234	1	1	6290				371	452	451	CJ1_00347	CJ10_00348	CJ100_00349	CJ101_00404	CJ102_00348	CJ103_00643	CJ104_00323	CJ105_00318	CJ106_00343	CJ107_00360	CJ108_00319	CJ109_00322	CJ11_00346	CJ110_00455	CJ111_00341	CJ112_00341	CJ113_00351	CJ114_00351	CJ115_00350	CJ116_00350	CJ117_00349	CJ118_00356	CJ119_00553	CJ12_00347	CJ120_01264	CJ121_00348	CJ122_01182	CJ123_00352	CJ124_00351	CJ125_00349	CJ126_00335	CJ127_00360	CJ128_00357	CJ129_01740	CJ13_01250	CJ130_00333
group_6073		hypothetical protein	234	234	1	1	6302				239	605	603	CJ1_00356	CJ10_00357	CJ100_00358	CJ101_00413	CJ102_00357	CJ103_00652	CJ104_00332	CJ105_00327	CJ106_00352	CJ107_00370	CJ108_00328	CJ109_00331	CJ11_00355	CJ110_00464	CJ111_00350	CJ112_00350	CJ113_00360	CJ114_00360	CJ115_00359	CJ116_00359	CJ117_00358	CJ118_00365	CJ119_00562	CJ12_00356	CJ120_01255	CJ121_00357	CJ122_01173	CJ123_00361	CJ124_00360	CJ125_00358	CJ126_00344	CJ127_00369	CJ128_00366	CJ129_01749	CJ13_01259	CJ130_00324
ygiC		Putative acid--amine ligase YgiC	234	234	1	1	6303				428	1169	1165	CJ1_00357	CJ10_00358	CJ100_00359	CJ101_00414	CJ102_00358	CJ103_00653	CJ104_00333	CJ105_00328	CJ106_00353	CJ107_00371	CJ108_00329	CJ109_00332	CJ11_00356	CJ110_00465	CJ111_00351	CJ112_00351	CJ113_00361	CJ114_00361	CJ115_00360	CJ116_00360	CJ117_00359	CJ118_00366	CJ119_00563	CJ12_00357	CJ120_01254	CJ121_00358	CJ122_01172	CJ123_00362	CJ124_00361	CJ125_00359	CJ126_00345	CJ127_00370	CJ128_00367	CJ129_01750	CJ13_01260	CJ130_00323
group_6085		hypothetical protein	234	234	1	1	6358				188	779	544	CJ1_00388	CJ10_00389	CJ100_00390	CJ101_00445	CJ102_00388	CJ103_00686	CJ104_00364	CJ105_00359	CJ106_00384	CJ107_00403	CJ108_00360	CJ109_00363	CJ11_00387	CJ110_00496	CJ111_00381	CJ112_00381	CJ113_00393	CJ114_00393	CJ115_00392	CJ116_00390	CJ117_00389	CJ118_00397	CJ119_00593	CJ12_00388	CJ120_01223	CJ121_00389	CJ122_01142	CJ123_00392	CJ124_00392	CJ125_00390	CJ126_00375	CJ127_00402	CJ128_00399	CJ129_01781	CJ13_01291	CJ130_00292
frdC		Fumarate reductase cytochrome b subunit	234	234	1	1	6369				185	782	779	CJ1_00393	CJ10_00394	CJ100_00395	CJ101_00450	CJ102_00393	CJ103_00691	CJ104_00369	CJ105_00364	CJ106_00389	CJ107_00408	CJ108_00365	CJ109_00368	CJ11_00392	CJ110_00501	CJ111_00386	CJ112_00386	CJ113_00398	CJ114_00398	CJ115_00397	CJ116_00395	CJ117_00394	CJ118_00402	CJ119_00598	CJ12_00393	CJ120_01218	CJ121_00394	CJ122_01137	CJ123_00397	CJ124_00397	CJ125_00395	CJ126_00380	CJ127_00407	CJ128_00404	CJ129_01786	CJ13_01296	CJ130_00287
nudK		GDP-mannose pyrophosphatase NudK	234	234	1	1	6474				356	596	592	CJ1_00435	CJ10_00437	CJ100_00438	CJ101_00496	CJ102_00429	CJ103_00736	CJ104_00414	CJ105_00403	CJ106_00432	CJ107_00452	CJ108_00410	CJ109_00413	CJ11_00434	CJ110_00543	CJ111_00425	CJ112_00425	CJ113_00440	CJ114_00440	CJ115_00439	CJ116_00430	CJ117_00429	CJ118_00444	CJ119_00639	CJ12_00435	CJ120_01176	CJ121_00436	CJ122_01097	CJ123_00433	CJ124_00439	CJ125_00431	CJ126_00420	CJ127_00444	CJ128_00448	CJ129_01831	CJ13_01337	CJ130_00245
rpe		Ribulose-phosphate 3-epimerase	234	234	1	1	6485				218	647	645	CJ1_00439	CJ10_00441	CJ100_00442	CJ101_00500	CJ102_00433	CJ103_00740	CJ104_00418	CJ105_00407	CJ106_00436	CJ107_00456	CJ108_00414	CJ109_00417	CJ11_00438	CJ110_00547	CJ111_00429	CJ112_00429	CJ113_00444	CJ114_00444	CJ115_00443	CJ116_00434	CJ117_00433	CJ118_00448	CJ119_00643	CJ12_00439	CJ120_01172	CJ121_00440	CJ122_01093	CJ123_00437	CJ124_00443	CJ125_00435	CJ126_00424	CJ127_00448	CJ128_00452	CJ129_01835	CJ13_01341	CJ130_00241
group_6094		hypothetical protein	234	234	1	1	6489				161	518	516	CJ1_00442	CJ10_00444	CJ100_00445	CJ101_00503	CJ102_00436	CJ103_00743	CJ104_00421	CJ105_00410	CJ106_00439	CJ107_00460	CJ108_00417	CJ109_00420	CJ11_00441	CJ110_00550	CJ111_00432	CJ112_00432	CJ113_00447	CJ114_00447	CJ115_00446	CJ116_00437	CJ117_00436	CJ118_00451	CJ119_00646	CJ12_00442	CJ120_01169	CJ121_00443	CJ122_01090	CJ123_00440	CJ124_00446	CJ125_00438	CJ126_00427	CJ127_00451	CJ128_00455	CJ129_00002	CJ13_01344	CJ130_00238
group_6095		hypothetical protein	234	234	1	1	6492				425	650	642	CJ1_00445	CJ10_00447	CJ100_00448	CJ101_00506	CJ102_00439	CJ103_00746	CJ104_00424	CJ105_00413	CJ106_00442	CJ107_00463	CJ108_00420	CJ109_00423	CJ11_00444	CJ110_00553	CJ111_00435	CJ112_00435	CJ113_00450	CJ114_00450	CJ115_00449	CJ116_00440	CJ117_00439	CJ118_00454	CJ119_00649	CJ12_00445	CJ120_01166	CJ121_00446	CJ122_01087	CJ123_00443	CJ124_00449	CJ125_00441	CJ126_00430	CJ127_00454	CJ128_00458	CJ129_00005	CJ13_01347	CJ130_00235
group_6096		hypothetical protein	234	234	1	1	6497				293	1187	1183	CJ1_00449	CJ10_00451	CJ100_00452	CJ101_00510	CJ102_00443	CJ103_00750	CJ104_00428	CJ105_00417	CJ106_00446	CJ107_00467	CJ108_00424	CJ109_00427	CJ11_00448	CJ110_00557	CJ111_00439	CJ112_00439	CJ113_00454	CJ114_00454	CJ115_00453	CJ116_00444	CJ117_00443	CJ118_00458	CJ119_00653	CJ12_00449	CJ120_01162	CJ121_00450	CJ122_01083	CJ123_00447	CJ124_00453	CJ125_00445	CJ126_00434	CJ127_00458	CJ128_00462	CJ129_00009	CJ13_01351	CJ130_00231
trpC_2		Indole-3-glycerol phosphate synthase	234	234	1	1	6574				188	776	773	CJ1_00491	CJ10_00493	CJ100_00492	CJ101_00605	CJ102_00475	CJ103_00791	CJ104_00533	CJ105_00448	CJ106_00477	CJ107_00511	CJ108_00533	CJ109_00535	CJ11_00490	CJ110_00599	CJ111_00471	CJ112_00471	CJ113_00495	CJ114_00495	CJ115_00495	CJ116_00487	CJ117_00486	CJ118_00498	CJ119_00684	CJ12_00491	CJ120_01120	CJ121_00491	CJ122_01052	CJ123_00479	CJ124_00495	CJ125_00476	CJ126_00465	CJ127_00491	CJ128_00504	CJ129_00050	CJ13_01392	CJ130_00188
maf		Septum formation protein Maf	234	234	1	1	7230				167	551	549	CJ1_00499	CJ10_00502	CJ100_00500	CJ101_00613	CJ102_00488	CJ103_00799	CJ104_00541	CJ105_00456	CJ106_00485	CJ107_00519	CJ108_00541	CJ109_00543	CJ11_00498	CJ110_00607	CJ111_00482	CJ112_00482	CJ113_00503	CJ114_00503	CJ115_00503	CJ116_00495	CJ117_00494	CJ118_00506	CJ119_00692	CJ12_00499	CJ120_01112	CJ121_00499	CJ122_01040	CJ123_00487	CJ124_00503	CJ125_00490	CJ126_00476	CJ127_00506	CJ128_00512	CJ129_00058	CJ13_01401	CJ130_00180
flgC		Flagellar basal-body rod protein FlgC	234	234	1	1	7175				206	494	492	CJ1_00518	CJ10_00519	CJ100_00517	CJ101_00630	CJ102_00505	CJ103_00817	CJ104_00558	CJ105_00474	CJ106_00503	CJ107_00538	CJ108_00558	CJ109_00560	CJ11_00516	CJ110_00626	CJ111_00499	CJ112_00499	CJ113_00522	CJ114_00522	CJ115_00522	CJ116_00512	CJ117_00511	CJ118_00525	CJ119_00709	CJ12_00518	CJ120_01093	CJ121_00518	CJ122_01023	CJ123_00504	CJ124_00522	CJ125_00507	CJ126_00493	CJ127_00523	CJ128_00531	CJ129_00077	CJ13_01420	CJ130_00161
hemC		Porphobilinogen deaminase	234	234	1	1	7130				131	923	919	CJ1_00536	CJ10_00537	CJ100_00535	CJ101_00648	CJ102_00523	CJ103_00835	CJ104_00576	CJ105_00492	CJ106_00521	CJ107_00557	CJ108_00576	CJ109_00578	CJ11_00534	CJ110_00644	CJ111_00517	CJ112_00517	CJ113_00540	CJ114_00540	CJ115_00540	CJ116_00530	CJ117_00529	CJ118_00543	CJ119_00727	CJ12_00536	CJ120_01075	CJ121_00536	CJ122_01005	CJ123_00522	CJ124_00540	CJ125_00525	CJ126_00511	CJ127_00541	CJ128_00550	CJ129_00095	CJ13_01438	CJ130_00143
hybG		Hydrogenase maturation factor HybG	234	234	1	1	6913				182	281	280	CJ1_00617	CJ10_00618	CJ100_00614	CJ101_00727	CJ102_00604	CJ103_00909	CJ104_00660	CJ105_00577	CJ106_00604	CJ107_00641	CJ108_00655	CJ109_00658	CJ11_00614	CJ110_00726	CJ111_00596	CJ112_00596	CJ113_00622	CJ114_00622	CJ115_00621	CJ116_00607	CJ117_00606	CJ118_00625	CJ119_00807	CJ12_00617	CJ120_00994	CJ121_00620	CJ122_00925	CJ123_00604	CJ124_00621	CJ125_00610	CJ126_00590	CJ127_00627	CJ128_00635	CJ129_00179	CJ13_01521	CJ130_00006
adk		Adenylate kinase	234	234	1	1	6884				128	629	576	CJ1_00632	CJ10_00633	CJ100_00628	CJ101_00741	CJ102_00618	CJ103_00923	CJ104_00675	CJ105_00592	CJ106_00618	CJ107_00655	CJ108_00669	CJ109_00672	CJ11_00628	CJ110_00741	CJ111_00609	CJ112_00609	CJ113_00637	CJ114_00637	CJ115_00636	CJ116_00621	CJ117_00620	CJ118_00639	CJ119_00821	CJ12_00632	CJ120_00979	CJ121_00635	CJ122_00911	CJ123_00618	CJ124_00636	CJ125_00624	CJ126_00604	CJ127_00641	CJ128_00649	CJ129_00194	CJ13_01535	CJ130_01778
nadK		NAD kinase	234	234	1	1	6882				149	860	856	CJ1_00634	CJ10_00635	CJ100_00630	CJ101_00743	CJ102_00620	CJ103_00925	CJ104_00677	CJ105_00594	CJ106_00620	CJ107_00657	CJ108_00671	CJ109_00674	CJ11_00630	CJ110_00743	CJ111_00611	CJ112_00611	CJ113_00639	CJ114_00639	CJ115_00638	CJ116_00623	CJ117_00622	CJ118_00641	CJ119_00823	CJ12_00634	CJ120_00977	CJ121_00637	CJ122_00909	CJ123_00620	CJ124_00638	CJ125_00626	CJ126_00606	CJ127_00643	CJ128_00651	CJ129_00196	CJ13_01537	CJ130_01776
mltD		Membrane-bound lytic murein transglycosylase D	234	234	1	1	6874				356	1118	1114	CJ1_00638	CJ10_00639	CJ100_00634	CJ101_00747	CJ102_00624	CJ103_00929	CJ104_00681	CJ105_00598	CJ106_00624	CJ107_00661	CJ108_00675	CJ109_00678	CJ11_00634	CJ110_00747	CJ111_00615	CJ112_00615	CJ113_00643	CJ114_00643	CJ115_00642	CJ116_00627	CJ117_00626	CJ118_00645	CJ119_00827	CJ12_00638	CJ120_00973	CJ121_00641	CJ122_00905	CJ123_00624	CJ124_00642	CJ125_00630	CJ126_00610	CJ127_00647	CJ128_00655	CJ129_00200	CJ13_01541	CJ130_01772
rplI		50S ribosomal protein L9	234	234	1	1	6814				215	443	441	CJ1_00655	CJ10_00657	CJ100_00652	CJ101_00765	CJ102_00641	CJ103_00481	CJ104_00699	CJ105_00616	CJ106_00642	CJ107_00679	CJ108_00693	CJ109_00696	CJ11_00651	CJ110_00764	CJ111_00631	CJ112_00631	CJ113_00660	CJ114_00660	CJ115_00659	CJ116_00644	CJ117_00643	CJ118_00662	CJ119_00844	CJ12_00655	CJ120_00956	CJ121_00658	CJ122_00889	CJ123_00641	CJ124_00659	CJ125_00648	CJ126_00626	CJ127_00665	CJ128_00672	CJ129_00218	CJ13_01558	CJ130_01755
group_6125		hypothetical protein	234	234	1	1	8306				263	437	436	CJ1_00672	CJ10_00677	CJ100_00670	CJ101_00783	CJ102_00655	CJ103_00554	CJ104_00715	CJ105_00635	CJ106_00660	CJ107_00695	CJ108_00710	CJ109_00713	CJ11_00667	CJ110_00784	CJ111_00645	CJ112_00645	CJ113_00677	CJ114_00677	CJ115_00676	CJ116_00659	CJ117_00658	CJ118_00682	CJ119_00861	CJ12_00672	CJ120_00939	CJ121_00676	CJ122_00875	CJ123_00655	CJ124_00675	CJ125_00662	CJ126_00640	CJ127_00680	CJ128_00689	CJ129_00291	CJ13_01579	CJ130_01737
ffh		Signal recognition particle protein	234	234	1	1	8202				218	1337	1332	CJ1_00698	CJ10_00757	CJ100_00696	CJ101_00810	CJ102_00680	CJ103_00581	CJ104_00741	CJ105_00662	CJ106_00686	CJ107_00723	CJ108_00736	CJ109_00739	CJ11_00694	CJ110_00810	CJ111_00684	CJ112_00684	CJ113_00703	CJ114_00704	CJ115_00703	CJ116_00685	CJ117_00684	CJ118_00709	CJ119_00887	CJ12_00698	CJ120_00912	CJ121_00703	CJ122_00835	CJ123_00681	CJ124_00702	CJ125_00689	CJ126_00666	CJ127_00708	CJ128_00716	CJ129_00317	CJ13_01605	CJ130_01709
rimM		Ribosome maturation factor RimM	234	234	1	1	8199				146	539	537	CJ1_00701	CJ10_00760	CJ100_00699	CJ101_00813	CJ102_00683	CJ103_00584	CJ104_00744	CJ105_00665	CJ106_00689	CJ107_00726	CJ108_00739	CJ109_00742	CJ11_00697	CJ110_00813	CJ111_00687	CJ112_00687	CJ113_00706	CJ114_00707	CJ115_00706	CJ116_00688	CJ117_00687	CJ118_00712	CJ119_00890	CJ12_00701	CJ120_00909	CJ121_00706	CJ122_00832	CJ123_00684	CJ124_00705	CJ125_00692	CJ126_00669	CJ127_00711	CJ128_00719	CJ129_00320	CJ13_01608	CJ130_01706
group_6136		hypothetical protein	234	234	1	1	8020				269	662	659	CJ1_00753	CJ10_00814	CJ100_00801	CJ101_00861	CJ102_00740	CJ103_01041	CJ104_00794	CJ105_00719	CJ106_00743	CJ107_00780	CJ108_00785	CJ109_00791	CJ11_00749	CJ110_00865	CJ111_00722	CJ112_00722	CJ113_00758	CJ114_00759	CJ115_00758	CJ116_00733	CJ117_00732	CJ118_00764	CJ119_00950	CJ12_00753	CJ120_00857	CJ121_00757	CJ122_00786	CJ123_00743	CJ124_00761	CJ125_00746	CJ126_00773	CJ127_00764	CJ128_00777	CJ129_00372	CJ13_01663	CJ130_01656
metN_1		Methionine import ATP-binding protein MetN	234	234	1	1	8011				152	1010	992	CJ1_00758	CJ10_00819	CJ100_00806	CJ101_00866	CJ102_00745	CJ103_01046	CJ104_00799	CJ105_00724	CJ106_00748	CJ107_00785	CJ108_00790	CJ109_00796	CJ11_00754	CJ110_00870	CJ111_00727	CJ112_00727	CJ113_00763	CJ114_00764	CJ115_00763	CJ116_00738	CJ117_00737	CJ118_00769	CJ119_00955	CJ12_00758	CJ120_00852	CJ121_00762	CJ122_00781	CJ123_00748	CJ124_00766	CJ125_00751	CJ126_00778	CJ127_00769	CJ128_00782	CJ129_00377	CJ13_01668	CJ130_01651
tpx		Thiol peroxidase	234	234	1	1	7996				287	527	525	CJ1_00763	CJ10_00824	CJ100_00811	CJ101_00871	CJ102_00750	CJ103_01051	CJ104_00804	CJ105_00729	CJ106_00753	CJ107_00790	CJ108_00795	CJ109_00801	CJ11_00759	CJ110_00875	CJ111_00732	CJ112_00732	CJ113_00768	CJ114_00769	CJ115_00768	CJ116_00743	CJ117_00742	CJ118_00774	CJ119_00960	CJ12_00763	CJ120_00847	CJ121_00767	CJ122_00776	CJ123_00753	CJ124_00771	CJ125_00756	CJ126_00783	CJ127_00774	CJ128_00787	CJ129_00382	CJ13_01673	CJ130_01646
group_6147		putative zinc protease	234	234	1	1	7937				188	1250	1245	CJ1_00789	CJ10_00850	CJ100_00837	CJ101_00898	CJ102_00776	CJ103_01077	CJ104_00830	CJ105_00755	CJ106_00779	CJ107_00820	CJ108_00821	CJ109_00827	CJ11_00785	CJ110_00901	CJ111_00758	CJ112_00758	CJ113_00794	CJ114_00795	CJ115_00794	CJ116_00769	CJ117_00768	CJ118_00800	CJ119_00986	CJ12_00789	CJ120_00821	CJ121_00794	CJ122_00750	CJ123_00779	CJ124_00797	CJ125_00782	CJ126_00809	CJ127_00801	CJ128_00815	CJ129_00409	CJ13_01699	CJ130_01620
xerH		Tyrosine recombinase XerH	234	234	1	1	7815				122	1064	1059	CJ1_00846	CJ10_00904	CJ100_00889	CJ101_00952	CJ102_00831	CJ103_00140	CJ104_00883	CJ105_00809	CJ106_00832	CJ107_00877	CJ108_00874	CJ109_00880	CJ11_00840	CJ110_00956	CJ111_00812	CJ112_00812	CJ113_00851	CJ114_00852	CJ115_00851	CJ116_00825	CJ117_00825	CJ118_00855	CJ119_01039	CJ12_00846	CJ120_00764	CJ121_00848	CJ122_00696	CJ123_00834	CJ124_00855	CJ125_00840	CJ126_00863	CJ127_00859	CJ128_00877	CJ129_00462	CJ13_01753	CJ130_01565
ompR		Transcriptional regulatory protein OmpR	234	234	1	1	7775				239	671	669	CJ1_00870	CJ10_00927	CJ100_00912	CJ101_00974	CJ102_00850	CJ103_01095	CJ104_00906	CJ105_00832	CJ106_00855	CJ107_00901	CJ108_00898	CJ109_00904	CJ11_00863	CJ110_00980	CJ111_00831	CJ112_00831	CJ113_00875	CJ114_00876	CJ115_00875	CJ116_00846	CJ117_00846	CJ118_00878	CJ119_01060	CJ12_00870	CJ120_00740	CJ121_00869	CJ122_00677	CJ123_00854	CJ124_00879	CJ125_00860	CJ126_00882	CJ127_00880	CJ128_00901	CJ129_00482	CJ13_01777	CJ130_01541
prs		Ribose-phosphate pyrophosphokinase	234	234	1	1	7686				233	929	926	CJ1_00897	CJ10_00955	CJ100_00939	CJ101_01001	CJ102_00877	CJ103_01122	CJ104_00933	CJ105_00858	CJ106_00881	CJ107_00928	CJ108_00925	CJ109_00931	CJ11_00890	CJ110_01007	CJ111_00858	CJ112_00858	CJ113_00902	CJ114_00903	CJ115_00902	CJ116_00873	CJ117_00873	CJ118_00905	CJ119_01087	CJ12_00897	CJ120_00713	CJ121_00896	CJ122_00650	CJ123_00881	CJ124_00906	CJ125_00887	CJ126_00909	CJ127_00908	CJ128_00928	CJ129_00509	CJ13_00010	CJ130_01514
group_6184		Leu/Ile/Val-binding protein	234	234	1	1	2195				467	1115	1112	CJ1_01001	CJ10_01065	CJ100_01050	CJ101_01198	CJ102_00982	CJ103_01231	CJ104_01144	CJ105_01033	CJ106_01074	CJ107_01037	CJ108_01134	CJ109_01140	CJ11_00991	CJ110_01112	CJ111_00968	CJ112_00968	CJ113_01007	CJ114_01008	CJ115_01007	CJ116_00977	CJ117_00977	CJ118_01009	CJ119_01331	CJ12_01001	CJ120_00609	CJ121_01007	CJ122_00536	CJ123_00991	CJ124_01010	CJ125_01000	CJ126_01020	CJ127_01027	CJ128_01035	CJ129_00618	CJ13_00118	CJ130_01410
group_6186		hypothetical protein	234	234	1	1	2188				188	515	513	CJ1_01008	CJ10_01072	CJ100_01057	CJ101_01205	CJ102_00989	CJ103_01238	CJ104_01151	CJ105_01040	CJ106_01081	CJ107_01045	CJ108_01141	CJ109_01147	CJ11_00998	CJ110_01119	CJ111_00975	CJ112_00975	CJ113_01014	CJ114_01015	CJ115_01014	CJ116_00984	CJ117_00984	CJ118_01016	CJ119_01338	CJ12_01008	CJ120_00602	CJ121_01014	CJ122_00529	CJ123_00998	CJ124_01017	CJ125_01007	CJ126_01027	CJ127_01034	CJ128_01042	CJ129_00625	CJ13_00125	CJ130_01403
rpsF		30S ribosomal protein S6	234	234	1	1	2038				131	626	376	CJ1_01052	CJ10_01114	CJ100_01104	CJ101_01252	CJ102_01032	CJ103_01281	CJ104_01198	CJ105_01085	CJ106_01126	CJ107_01090	CJ108_01186	CJ109_01193	CJ11_01042	CJ110_01167	CJ111_01024	CJ112_01024	CJ113_01059	CJ114_01060	CJ115_01059	CJ116_01029	CJ117_01029	CJ118_01061	CJ119_01387	CJ12_01052	CJ120_00558	CJ121_01058	CJ122_00482	CJ123_01041	CJ124_01061	CJ125_01052	CJ126_01075	CJ127_01079	CJ128_01090	CJ129_00718	CJ13_00217	CJ130_01352
metK		S-adenosylmethionine synthase	234	234	1	1	1970				287	1196	1192	CJ1_01078	CJ10_01140	CJ100_01130	CJ101_01278	CJ102_01058	CJ103_01307	CJ104_01224	CJ105_01111	CJ106_01152	CJ107_01117	CJ108_01212	CJ109_01219	CJ11_01068	CJ110_01251	CJ111_01050	CJ112_01050	CJ113_01085	CJ114_01086	CJ115_01085	CJ116_01055	CJ117_01055	CJ118_01087	CJ119_01413	CJ12_01078	CJ120_00532	CJ121_01084	CJ122_00456	CJ123_01067	CJ124_01087	CJ125_01079	CJ126_01101	CJ127_01106	CJ128_01117	CJ129_00744	CJ13_00243	CJ130_01326
group_6198		hypothetical protein	234	234	1	1	1954				422	437	436	CJ1_01082	CJ10_01144	CJ100_01134	CJ101_01282	CJ102_01062	CJ103_01311	CJ104_01228	CJ105_01115	CJ106_01156	CJ107_01121	CJ108_01216	CJ109_01223	CJ11_01072	CJ110_01255	CJ111_01054	CJ112_01054	CJ113_01089	CJ114_01090	CJ115_01089	CJ116_01059	CJ117_01059	CJ118_01091	CJ119_01417	CJ12_01082	CJ120_00528	CJ121_01088	CJ122_00452	CJ123_01071	CJ124_01091	CJ125_01083	CJ126_01105	CJ127_01110	CJ128_01121	CJ129_00748	CJ13_00247	CJ130_01322
group_6207		hypothetical protein	234	234	1	1	1910				185	893	889	CJ1_01101	CJ10_01163	CJ100_01153	CJ101_01301	CJ102_01081	CJ103_01330	CJ104_01247	CJ105_01134	CJ106_01176	CJ107_01140	CJ108_01235	CJ109_01242	CJ11_01091	CJ110_01274	CJ111_01073	CJ112_01073	CJ113_01108	CJ114_01109	CJ115_01108	CJ116_01078	CJ117_01078	CJ118_01110	CJ119_01436	CJ12_01101	CJ120_00509	CJ121_01107	CJ122_00433	CJ123_01090	CJ124_01110	CJ125_01102	CJ126_01124	CJ127_01129	CJ128_01140	CJ129_00767	CJ13_00266	CJ130_01303
galE		UDP-glucose 4-epimerase	234	234	1	1	1879				206	986	982	CJ1_01113	CJ10_01174	CJ100_01164	CJ101_01312	CJ102_01093	CJ103_01341	CJ104_01258	CJ105_01145	CJ106_01187	CJ107_01153	CJ108_01246	CJ109_01253	CJ11_01103	CJ110_01286	CJ111_01084	CJ112_01084	CJ113_01120	CJ114_01121	CJ115_01120	CJ116_01089	CJ117_01089	CJ118_01122	CJ119_01447	CJ12_01113	CJ120_00497	CJ121_01119	CJ122_00422	CJ123_01102	CJ124_01122	CJ125_01113	CJ126_01135	CJ127_01141	CJ128_01152	CJ129_00779	CJ13_00278	CJ130_01291
petB		Cytochrome b	234	234	1	1	8996				371	1250	1246	CJ1_01165	CJ10_01223	CJ100_01214	CJ101_01363	CJ102_01143	CJ103_01386	CJ104_01311	CJ105_01200	CJ106_01239	CJ107_01206	CJ108_01299	CJ109_01306	CJ11_01154	CJ110_01336	CJ111_01131	CJ112_01131	CJ113_01171	CJ114_01173	CJ115_01171	CJ116_01136	CJ117_01136	CJ118_01175	CJ119_01502	CJ12_01165	CJ120_00445	CJ121_01170	CJ122_00365	CJ123_01152	CJ124_01174	CJ125_01165	CJ126_01191	CJ127_01194	CJ128_01204	CJ129_00830	CJ13_00328	CJ130_01239
gpsA		Glycerol-3-phosphate dehydrogenase [NAD(P)+]	234	234	1	1	9015				179	914	890	CJ1_01176	CJ10_01234	CJ100_01225	CJ101_01374	CJ102_01154	CJ103_01397	CJ104_01322	CJ105_01211	CJ106_01250	CJ107_01217	CJ108_01310	CJ109_01317	CJ11_01165	CJ110_01347	CJ111_01143	CJ112_01143	CJ113_01182	CJ114_01184	CJ115_01182	CJ116_01147	CJ117_01147	CJ118_01186	CJ119_01513	CJ12_01176	CJ120_00434	CJ121_01181	CJ122_00354	CJ123_01163	CJ124_01185	CJ125_01176	CJ126_01202	CJ127_01207	CJ128_01216	CJ129_00841	CJ13_00339	CJ130_01228
atpB		ATP synthase subunit a	234	234	1	1	9018				305	680	678	CJ1_01183	CJ10_01241	CJ100_01232	CJ101_01381	CJ102_01161	CJ103_01404	CJ104_01329	CJ105_01218	CJ106_01257	CJ107_01224	CJ108_01317	CJ109_01324	CJ11_01172	CJ110_01354	CJ111_01150	CJ112_01150	CJ113_01189	CJ114_01191	CJ115_01189	CJ116_01154	CJ117_01154	CJ118_01193	CJ119_01520	CJ12_01183	CJ120_00427	CJ121_01188	CJ122_00347	CJ123_01170	CJ124_01192	CJ125_01183	CJ126_01210	CJ127_01214	CJ128_01223	CJ129_00848	CJ13_00346	CJ130_01221
yohD_2		Inner membrane protein YohD	234	234	1	1	9031				269	557	555	CJ1_01188	CJ10_01246	CJ100_01237	CJ101_01386	CJ102_01166	CJ103_01409	CJ104_01334	CJ105_01223	CJ106_01262	CJ107_01229	CJ108_01322	CJ109_01329	CJ11_01177	CJ110_01359	CJ111_01155	CJ112_01155	CJ113_01194	CJ114_01196	CJ115_01194	CJ116_01159	CJ117_01159	CJ118_01198	CJ119_01525	CJ12_01188	CJ120_00422	CJ121_01193	CJ122_00342	CJ123_01175	CJ124_01197	CJ125_01188	CJ126_01215	CJ127_01219	CJ128_01228	CJ129_00853	CJ13_00351	CJ130_01216
group_6225		hypothetical protein	234	234	1	1	9039				134	203	202	CJ1_01194	CJ10_01252	CJ100_01244	CJ101_01392	CJ102_01172	CJ103_01415	CJ104_01340	CJ105_01229	CJ106_01268	CJ107_01235	CJ108_01328	CJ109_01335	CJ11_01183	CJ110_01365	CJ111_01161	CJ112_01161	CJ113_01200	CJ114_01202	CJ115_01200	CJ116_01165	CJ117_01165	CJ118_01204	CJ119_01531	CJ12_01194	CJ120_00416	CJ121_01199	CJ122_00336	CJ123_01181	CJ124_01203	CJ125_01194	CJ126_01221	CJ127_01227	CJ128_01234	CJ129_00859	CJ13_00357	CJ130_01210
cpxA		Sensor histidine kinase CpxA	234	234	1	1	9057				146	1247	1242	CJ1_01205	CJ10_01263	CJ100_01255	CJ101_01403	CJ102_01183	CJ103_01426	CJ104_01351	CJ105_01240	CJ106_01279	CJ107_01246	CJ108_01339	CJ109_01346	CJ11_01194	CJ110_01376	CJ111_01172	CJ112_01172	CJ113_01211	CJ114_01213	CJ115_01211	CJ116_01176	CJ117_01176	CJ118_01215	CJ119_01542	CJ12_01205	CJ120_00405	CJ121_01210	CJ122_00325	CJ123_01192	CJ124_01214	CJ125_01205	CJ126_01232	CJ127_01238	CJ128_01246	CJ129_00870	CJ13_00368	CJ130_01199
purD		Phosphoribosylamine--glycine ligase	234	234	1	1	9101				131	1250	1245	CJ1_01229	CJ10_01289	CJ100_01279	CJ101_01427	CJ102_01207	CJ103_01450	CJ104_01375	CJ105_01264	CJ106_01303	CJ107_01273	CJ108_01363	CJ109_01370	CJ11_01218	CJ110_01400	CJ111_01197	CJ112_01197	CJ113_01235	CJ114_01237	CJ115_01235	CJ116_01202	CJ117_01203	CJ118_01239	CJ119_01568	CJ12_01229	CJ120_00381	CJ121_01234	CJ122_00301	CJ123_01216	CJ124_01239	CJ125_01231	CJ126_01256	CJ127_01265	CJ128_01272	CJ129_00894	CJ13_00392	CJ130_01175
group_6236		hypothetical protein	234	234	1	1	9105				254	452	451	CJ1_01230	CJ10_01290	CJ100_01280	CJ101_01428	CJ102_01208	CJ103_01451	CJ104_01376	CJ105_01265	CJ106_01304	CJ107_01274	CJ108_01364	CJ109_01371	CJ11_01219	CJ110_01401	CJ111_01198	CJ112_01198	CJ113_01236	CJ114_01238	CJ115_01236	CJ116_01203	CJ117_01204	CJ118_01240	CJ119_01569	CJ12_01230	CJ120_00380	CJ121_01235	CJ122_00300	CJ123_01217	CJ124_01240	CJ125_01232	CJ126_01257	CJ127_01266	CJ128_01273	CJ129_00895	CJ13_00393	CJ130_01174
group_6238		hypothetical protein	234	234	1	1	9168				356	806	802	CJ1_01255	CJ10_01314	CJ100_01304	CJ101_01452	CJ102_01233	CJ103_01475	CJ104_01400	CJ105_01289	CJ106_01328	CJ107_01300	CJ108_01389	CJ109_01395	CJ11_01243	CJ110_01425	CJ111_01222	CJ112_01222	CJ113_01260	CJ114_01262	CJ115_01260	CJ116_01227	CJ117_01228	CJ118_01265	CJ119_01594	CJ12_01255	CJ120_00355	CJ121_01259	CJ122_00275	CJ123_01242	CJ124_01265	CJ125_01258	CJ126_01281	CJ127_01293	CJ128_01298	CJ129_00919	CJ13_00417	CJ130_01149
mrdB		Peptidoglycan glycosyltransferase MrdB	234	234	1	1	9175				110	1100	1094	CJ1_01260	CJ10_01319	CJ100_01309	CJ101_01457	CJ102_01238	CJ103_01480	CJ104_01405	CJ105_01294	CJ106_01333	CJ107_01305	CJ108_01394	CJ109_01400	CJ11_01248	CJ110_01430	CJ111_01227	CJ112_01227	CJ113_01265	CJ114_01267	CJ115_01265	CJ116_01232	CJ117_01233	CJ118_01270	CJ119_01599	CJ12_01260	CJ120_00350	CJ121_01264	CJ122_00270	CJ123_01247	CJ124_01270	CJ125_01263	CJ126_01286	CJ127_01298	CJ128_01303	CJ129_00924	CJ13_00422	CJ130_01144
maeB		NADP-dependent malic enzyme	234	234	1	1	9305				431	1235	1230	CJ1_01267	CJ10_01380	CJ100_01316	CJ101_01465	CJ102_01245	CJ103_01487	CJ104_01412	CJ105_01355	CJ106_01393	CJ107_01365	CJ108_01401	CJ109_01407	CJ11_01255	CJ110_01437	CJ111_01234	CJ112_01234	CJ113_01272	CJ114_01274	CJ115_01272	CJ116_01239	CJ117_01240	CJ118_01397	CJ119_01606	CJ12_01267	CJ120_00343	CJ121_01271	CJ122_00263	CJ123_01254	CJ124_01277	CJ125_01270	CJ126_01293	CJ127_01305	CJ128_01310	CJ129_00931	CJ13_00429	CJ130_01137
accC		Biotin carboxylase	234	234	1	1	9310				254	1331	1326	CJ1_01270	CJ10_01383	CJ100_01319	CJ101_01468	CJ102_01248	CJ103_01490	CJ104_01415	CJ105_01358	CJ106_01396	CJ107_01368	CJ108_01404	CJ109_01410	CJ11_01258	CJ110_01440	CJ111_01237	CJ112_01237	CJ113_01275	CJ114_01277	CJ115_01275	CJ116_01242	CJ117_01243	CJ118_01400	CJ119_01609	CJ12_01270	CJ120_00340	CJ121_01274	CJ122_00260	CJ123_01257	CJ124_01280	CJ125_01273	CJ126_01296	CJ127_01308	CJ128_01313	CJ129_00934	CJ13_00432	CJ130_01134
dcd		dCTP deaminase	234	234	1	1	9313				218	560	557	CJ1_01272	CJ10_01385	CJ100_01321	CJ101_01470	CJ102_01250	CJ103_01492	CJ104_01417	CJ105_01360	CJ106_01398	CJ107_01370	CJ108_01406	CJ109_01412	CJ11_01260	CJ110_01442	CJ111_01239	CJ112_01239	CJ113_01277	CJ114_01279	CJ115_01277	CJ116_01244	CJ117_01245	CJ118_01402	CJ119_01611	CJ12_01272	CJ120_00338	CJ121_01276	CJ122_00258	CJ123_01259	CJ124_01282	CJ125_01275	CJ126_01298	CJ127_01310	CJ128_01315	CJ129_00936	CJ13_00434	CJ130_01132
adeQ		Adenine permease AdeQ	234	234	1	1	9519				365	1319	1314	CJ1_01350	CJ10_01464	CJ100_01399	CJ101_01549	CJ102_01313	CJ103_01557	CJ104_01500	CJ105_01435	CJ106_01476	CJ107_01448	CJ108_01484	CJ109_01495	CJ11_01336	CJ110_01573	CJ111_01312	CJ112_01312	CJ113_01351	CJ114_01355	CJ115_01355	CJ116_01314	CJ117_01316	CJ118_01479	CJ119_01695	CJ12_01350	CJ120_00259	CJ121_01357	CJ122_00205	CJ123_01321	CJ124_01361	CJ125_01341	CJ126_01375	CJ127_01380	CJ128_01396	CJ129_01020	CJ13_00517	CJ130_01051
nspC		Carboxynorspermidine/carboxyspermidine decarboxylase	234	234	1	1	4818				110	1148	1143	CJ1_01495	CJ10_01591	CJ100_01549	CJ101_01693	CJ102_01511	CJ103_01692	CJ104_01638	CJ105_01572	CJ106_01620	CJ107_01595	CJ108_01629	CJ109_01639	CJ11_01477	CJ110_01718	CJ111_01445	CJ112_01444	CJ113_01497	CJ114_01500	CJ115_01501	CJ116_01445	CJ117_01449	CJ118_01683	CJ119_01850	CJ12_01495	CJ120_00113	CJ121_01493	CJ122_00073	CJ123_01462	CJ124_01509	CJ125_01475	CJ126_01506	CJ127_01522	CJ128_01554	CJ129_01169	CJ13_00668	CJ130_00902
nqo5		NADH-quinone oxidoreductase chain 5	234	234	1	1	5009				113	794	789	CJ1_01549	CJ10_01651	CJ100_01608	CJ101_01749	CJ102_01563	CJ103_01752	CJ104_01697	CJ105_01630	CJ106_01678	CJ107_01650	CJ108_01695	CJ109_01699	CJ11_01533	CJ110_01773	CJ111_01501	CJ112_01500	CJ113_01551	CJ114_01554	CJ115_01555	CJ116_01503	CJ117_01507	CJ118_01736	CJ119_00026	CJ12_01549	CJ120_00059	CJ121_01550	CJ122_00016	CJ123_01516	CJ124_01563	CJ125_01531	CJ126_01562	CJ127_01575	CJ128_01610	CJ129_01225	CJ13_00728	CJ130_00848
rpoA		DNA-directed RNA polymerase subunit alpha	234	234	1	1	5078				254	1013	1009	CJ1_01566	CJ10_01669	CJ100_01626	CJ101_01775	CJ102_01586	CJ103_01771	CJ104_01715	CJ105_01647	CJ106_01695	CJ107_01668	CJ108_01713	CJ109_01717	CJ11_01550	CJ110_01791	CJ111_01522	CJ112_01521	CJ113_01569	CJ114_01572	CJ115_01573	CJ116_01523	CJ117_01527	CJ118_01753	CJ119_00047	CJ12_01566	CJ120_00042	CJ121_01567	CJ122_01667	CJ123_01538	CJ124_01580	CJ125_01552	CJ126_01583	CJ127_01595	CJ128_01627	CJ129_01242	CJ13_00746	CJ130_00831
tolQ		Protein TolQ	234	234	1	1	5150				335	425	424	CJ1_01603	CJ10_01706	CJ100_01664	CJ101_01812	CJ102_01623	CJ103_00001	CJ104_01752	CJ105_01737	CJ106_01733	CJ107_01705	CJ108_01750	CJ109_01754	CJ11_01587	CJ110_01828	CJ111_01559	CJ112_01558	CJ113_01606	CJ114_01609	CJ115_01610	CJ116_01559	CJ117_01563	CJ118_01790	CJ119_00086	CJ12_01603	CJ120_00005	CJ121_01604	CJ122_01631	CJ123_01575	CJ124_01617	CJ125_01589	CJ126_01620	CJ127_01634	CJ128_01664	CJ129_01279	CJ13_00784	CJ130_00793
group_6277		hypothetical protein	234	234	1	1	5178				155	575	549	CJ1_01615	CJ10_01719	CJ100_01678	CJ101_01825	CJ102_01634	CJ103_00014	CJ104_01764	CJ105_01750	CJ106_01746	CJ107_01719	CJ108_01761	CJ109_01765	CJ11_01599	CJ110_01840	CJ111_01571	CJ112_01570	CJ113_01618	CJ114_01621	CJ115_01622	CJ116_01571	CJ117_01575	CJ118_01802	CJ119_00098	CJ12_01615	CJ120_01703	CJ121_01616	CJ122_01619	CJ123_01586	CJ124_01629	CJ125_01601	CJ126_01632	CJ127_01647	CJ128_01676	CJ129_01291	CJ13_00796	CJ130_00781
map		Methionine aminopeptidase 1	234	234	1	1	5201				389	758	756	CJ1_01626	CJ10_01730	CJ100_01689	CJ101_01836	CJ102_01645	CJ103_00025	CJ104_01775	CJ105_01761	CJ106_01757	CJ107_01730	CJ108_01772	CJ109_01776	CJ11_01610	CJ110_01851	CJ111_01582	CJ112_01581	CJ113_01629	CJ114_01632	CJ115_01633	CJ116_01582	CJ117_01586	CJ118_01813	CJ119_00109	CJ12_01626	CJ120_01692	CJ121_01627	CJ122_01608	CJ123_01597	CJ124_01640	CJ125_01613	CJ126_01643	CJ127_01658	CJ128_01687	CJ129_01302	CJ13_00807	CJ130_00770
murI		Glutamate racemase	234	234	1	1	5203				236	752	742	CJ1_01627	CJ10_01731	CJ100_01690	CJ101_01837	CJ102_01646	CJ103_00026	CJ104_01776	CJ105_01762	CJ106_01758	CJ107_01731	CJ108_01773	CJ109_01777	CJ11_01611	CJ110_01852	CJ111_01583	CJ112_01582	CJ113_01630	CJ114_01633	CJ115_01634	CJ116_01583	CJ117_01587	CJ118_01814	CJ119_00110	CJ12_01627	CJ120_01691	CJ121_01628	CJ122_01607	CJ123_01598	CJ124_01641	CJ125_01614	CJ126_01644	CJ127_01659	CJ128_01688	CJ129_01303	CJ13_00808	CJ130_00769
rplD		50S ribosomal protein L4	234	234	1	1	5308				134	614	611	CJ1_01683	CJ10_01784	CJ100_01743	CJ101_01890	CJ102_01701	CJ103_00080	CJ104_01838	CJ105_01832	CJ106_01828	CJ107_01789	CJ108_01834	CJ109_01839	CJ11_01666	CJ110_01958	CJ111_01644	CJ112_01643	CJ113_01712	CJ114_01715	CJ115_01690	CJ116_01639	CJ117_01643	CJ118_01871	CJ119_00167	CJ12_01683	CJ120_01635	CJ121_01686	CJ122_01546	CJ123_01653	CJ124_01697	CJ125_01673	CJ126_01705	CJ127_01719	CJ128_01745	CJ129_01360	CJ13_00865	CJ130_00713
group_6375		hypothetical protein	234	234	1	1	4724				173	323	310	CJ1_01455	CJ10_01551	CJ100_01509	CJ101_01653	CJ102_01470	CJ103_01651	CJ104_01598	CJ105_01532	CJ106_01580	CJ107_01554	CJ108_01589	CJ109_01599	CJ11_01437	CJ110_01678	CJ111_01405	CJ112_01404	CJ113_01457	CJ114_01460	CJ115_01461	CJ116_01405	CJ117_01409	CJ118_01643	CJ119_01806	CJ12_01455	CJ120_00153	CJ121_01452	CJ122_00113	CJ123_01422	CJ124_01469	CJ125_01435	CJ126_01466	CJ127_01479	CJ128_01512	CJ129_01129	CJ13_00627	CJ130_00942
rnc		Ribonuclease 3	234	234	1	1	5173				125	677	671	CJ1_01610	CJ10_01714	CJ100_01673	CJ101_01820	CJ102_01629	CJ103_00009	CJ104_01759	CJ105_01745	CJ106_01741	CJ107_01713	CJ108_01756	CJ109_01760	CJ11_01594	CJ110_01835	CJ111_01566	CJ112_01565	CJ113_01613	CJ114_01616	CJ115_01617	CJ116_01566	CJ117_01570	CJ118_01797	CJ119_00093	CJ12_01610	CJ120_01708	CJ121_01611	CJ122_01624	CJ123_01581	CJ124_01624	CJ125_01596	CJ126_01627	CJ127_01642	CJ128_01671	CJ129_01286	CJ13_00791	CJ130_00786
atpG		ATP synthase gamma chain	234	234	1	1	5661				281	893	881	CJ1_00103	CJ10_00105	CJ100_00106	CJ101_00159	CJ102_00110	CJ103_00268	CJ104_00077	CJ105_00074	CJ106_00102	CJ107_00106	CJ108_00075	CJ109_00079	CJ11_00103	CJ110_00104	CJ111_00106	CJ112_00106	CJ113_00106	CJ114_00106	CJ115_00105	CJ116_00109	CJ117_00108	CJ118_00108	CJ119_00306	CJ12_00103	CJ120_01507	CJ121_00105	CJ122_01417	CJ123_00110	CJ124_00105	CJ125_00111	CJ126_00100	CJ127_00115	CJ128_00107	CJ129_01488	CJ13_00997	CJ130_00583
fba		Fructose-bisphosphate aldolase	234	234	1	1	7000				368	1073	1061	CJ1_00590	CJ10_00591	CJ100_00588	CJ101_00701	CJ102_00578	CJ103_00883	CJ104_00634	CJ105_00550	CJ106_00577	CJ107_00611	CJ108_00629	CJ109_00631	CJ11_00588	CJ110_00698	CJ111_00570	CJ112_00570	CJ113_00595	CJ114_00595	CJ115_00595	CJ116_00582	CJ117_00581	CJ118_00598	CJ119_00779	CJ12_00590	CJ120_01021	CJ121_00593	CJ122_00950	CJ123_00577	CJ124_00594	CJ125_00581	CJ126_00564	CJ127_00598	CJ128_00607	CJ129_00151	CJ13_01494	CJ130_00033
prmA		Ribosomal protein L11 methyltransferase	234	234	1	1	1913				164	851	843	CJ1_01099	CJ10_01161	CJ100_01151	CJ101_01299	CJ102_01079	CJ103_01328	CJ104_01245	CJ105_01132	CJ106_01174	CJ107_01138	CJ108_01233	CJ109_01240	CJ11_01089	CJ110_01272	CJ111_01071	CJ112_01071	CJ113_01106	CJ114_01107	CJ115_01106	CJ116_01076	CJ117_01076	CJ118_01108	CJ119_01434	CJ12_01099	CJ120_00511	CJ121_01105	CJ122_00435	CJ123_01088	CJ124_01108	CJ125_01100	CJ126_01122	CJ127_01127	CJ128_01138	CJ129_00765	CJ13_00264	CJ130_01305
hypD		Hydrogenase maturation factor HypD	234	234	1	1	6912				278	1094	1087	CJ1_00618	CJ10_00619	CJ100_00615	CJ101_00728	CJ102_00605	CJ103_00910	CJ104_00661	CJ105_00578	CJ106_00605	CJ107_00642	CJ108_00656	CJ109_00659	CJ11_00615	CJ110_00727	CJ111_00597	CJ112_00597	CJ113_00623	CJ114_00623	CJ115_00622	CJ116_00608	CJ117_00607	CJ118_00626	CJ119_00808	CJ12_00618	CJ120_00993	CJ121_00621	CJ122_00924	CJ123_00605	CJ124_00622	CJ125_00611	CJ126_00591	CJ127_00628	CJ128_00636	CJ129_00180	CJ13_01522	CJ130_00005
group_6540		hypothetical protein	234	234	1	1	5570			Hypothetical protein with no hits to refseq/uniprot/clusters/cdd/tigrfams/pfam overlapping another protein with hits	320	356	355	CJ1_00062	CJ10_00063	CJ100_00063	CJ101_00118	CJ102_00069	CJ103_00226	CJ104_00034	CJ105_00033	CJ106_00061	CJ107_00064	CJ108_00032	CJ109_00036	CJ11_00062	CJ110_00063	CJ111_00060	CJ112_00060	CJ113_00065	CJ114_00065	CJ115_00064	CJ116_00067	CJ117_00066	CJ118_00067	CJ119_00260	CJ12_00062	CJ120_01548	CJ121_00063	CJ122_01460	CJ123_00069	CJ124_00064	CJ125_00069	CJ126_00057	CJ127_00072	CJ128_00064	CJ129_01446	CJ13_00955	CJ130_00624
group_6545		hypothetical protein	234	234	1	1	5681				179	521	519	CJ1_00116	CJ10_00118	CJ100_00119	CJ101_00172	CJ102_00123	CJ103_00281	CJ104_00090	CJ105_00087	CJ106_00115	CJ107_00120	CJ108_00088	CJ109_00094	CJ11_00116	CJ110_00117	CJ111_00119	CJ112_00119	CJ113_00119	CJ114_00119	CJ115_00118	CJ116_00122	CJ117_00121	CJ118_00121	CJ119_00319	CJ12_00116	CJ120_01494	CJ121_00118	CJ122_01404	CJ123_00123	CJ124_00118	CJ125_00124	CJ126_00113	CJ127_00129	CJ128_00120	CJ129_01501	CJ13_01010	CJ130_00570
group_6546		hypothetical protein	234	234	1	1	5682				272	614	612	CJ1_00117	CJ10_00119	CJ100_00120	CJ101_00173	CJ102_00124	CJ103_00282	CJ104_00091	CJ105_00088	CJ106_00116	CJ107_00121	CJ108_00089	CJ109_00095	CJ11_00117	CJ110_00118	CJ111_00120	CJ112_00120	CJ113_00120	CJ114_00120	CJ115_00119	CJ116_00123	CJ117_00122	CJ118_00122	CJ119_00320	CJ12_00117	CJ120_01493	CJ121_00119	CJ122_01403	CJ123_00124	CJ124_00119	CJ125_00125	CJ126_00114	CJ127_00130	CJ128_00121	CJ129_01502	CJ13_01011	CJ130_00569
thrB		Homoserine kinase	234	234	1	1	5720				182	878	873	CJ1_00131	CJ10_00133	CJ100_00134	CJ101_00188	CJ102_00138	CJ103_00296	CJ104_00105	CJ105_00102	CJ106_00130	CJ107_00135	CJ108_00103	CJ109_00109	CJ11_00131	CJ110_00132	CJ111_00134	CJ112_00134	CJ113_00134	CJ114_00134	CJ115_00133	CJ116_00137	CJ117_00136	CJ118_00136	CJ119_00335	CJ12_00131	CJ120_01479	CJ121_00133	CJ122_01389	CJ123_00138	CJ124_00133	CJ125_00139	CJ126_00128	CJ127_00144	CJ128_00135	CJ129_01517	CJ13_01026	CJ130_00555
group_6552		hypothetical protein	234	234	1	1	5721				140	233	197	CJ1_00132	CJ10_00134	CJ100_00135	CJ101_00189	CJ102_00139	CJ103_00297	CJ104_00106	CJ105_00103	CJ106_00131	CJ107_00136	CJ108_00104	CJ109_00110	CJ11_00132	CJ110_00133	CJ111_00135	CJ112_00135	CJ113_00135	CJ114_00135	CJ115_00134	CJ116_00138	CJ117_00137	CJ118_00137	CJ119_00336	CJ12_00132	CJ120_01478	CJ121_00134	CJ122_01388	CJ123_00139	CJ124_00134	CJ125_00140	CJ126_00129	CJ127_00145	CJ128_00137	CJ129_01518	CJ13_01027	CJ130_00554
alaC		Glutamate-pyruvate aminotransferase AlaC	234	234	1	1	3359				410	1202	1198	CJ1_00147	CJ10_00149	CJ100_00150	CJ101_00204	CJ102_00154	CJ103_00312	CJ104_00122	CJ105_00178	CJ106_00146	CJ107_00153	CJ108_00121	CJ109_00126	CJ11_00147	CJ110_00199	CJ111_00150	CJ112_00150	CJ113_00151	CJ114_00151	CJ115_00150	CJ116_00153	CJ117_00152	CJ118_00253	CJ119_00351	CJ12_00147	CJ120_01366	CJ121_00149	CJ122_01369	CJ123_00154	CJ124_00150	CJ125_00157	CJ126_00144	CJ127_00162	CJ128_00152	CJ129_01533	CJ13_01043	CJ130_00537
group_6558		hypothetical protein	234	234	1	1	3344				242	581	579	CJ1_00156	CJ10_00158	CJ100_00159	CJ101_00213	CJ102_00163	CJ103_00321	CJ104_00131	CJ105_00187	CJ106_00154	CJ107_00162	CJ108_00130	CJ109_00135	CJ11_00156	CJ110_00208	CJ111_00159	CJ112_00159	CJ113_00160	CJ114_00160	CJ115_00159	CJ116_00162	CJ117_00161	CJ118_00244	CJ119_00360	CJ12_00156	CJ120_01375	CJ121_00158	CJ122_01360	CJ123_00163	CJ124_00159	CJ125_00166	CJ126_00153	CJ127_00171	CJ128_00161	CJ129_01542	CJ13_01052	CJ130_00528
miaA		tRNA dimethylallyltransferase	234	234	1	1	3332				182	869	866	CJ1_00162	CJ10_00164	CJ100_00165	CJ101_00219	CJ102_00169	CJ103_00327	CJ104_00137	CJ105_00193	CJ106_00160	CJ107_00168	CJ108_00136	CJ109_00141	CJ11_00162	CJ110_00214	CJ111_00165	CJ112_00165	CJ113_00166	CJ114_00166	CJ115_00165	CJ116_00168	CJ117_00167	CJ118_00238	CJ119_00366	CJ12_00162	CJ120_01381	CJ121_00164	CJ122_01354	CJ123_00169	CJ124_00165	CJ125_00172	CJ126_00159	CJ127_00177	CJ128_00168	CJ129_01548	CJ13_01058	CJ130_00522
clpP		ATP-dependent Clp protease proteolytic subunit	234	234	1	1	5898				131	584	581	CJ1_00189	CJ10_00189	CJ100_00191	CJ101_00247	CJ102_00191	CJ103_00354	CJ104_00162	CJ105_00220	CJ106_00188	CJ107_00196	CJ108_00156	CJ109_00161	CJ11_00189	CJ110_00242	CJ111_00185	CJ112_00185	CJ113_00193	CJ114_00193	CJ115_00192	CJ116_00188	CJ117_00187	CJ118_00211	CJ119_00388	CJ12_00189	CJ120_01407	CJ121_00191	CJ122_01334	CJ123_00196	CJ124_00192	CJ125_00194	CJ126_00181	CJ127_00199	CJ128_00195	CJ129_01575	CJ13_01085	CJ130_00495
purF		Amidophosphoribosyltransferase	234	234	1	1	5909				239	1337	1332	CJ1_00193	CJ10_00193	CJ100_00195	CJ101_00251	CJ102_00195	CJ103_00358	CJ104_00166	CJ105_00224	CJ106_00192	CJ107_00200	CJ108_00160	CJ109_00165	CJ11_00193	CJ110_00246	CJ111_00189	CJ112_00189	CJ113_00197	CJ114_00197	CJ115_00196	CJ116_00192	CJ117_00191	CJ118_00207	CJ119_00392	CJ12_00193	CJ120_01411	CJ121_00195	CJ122_01330	CJ123_00200	CJ124_00196	CJ125_00198	CJ126_00185	CJ127_00203	CJ128_00199	CJ129_01579	CJ13_01089	CJ130_00491
group_6571		hypothetical protein	234	234	1	1	5920				209	374	346	CJ1_00197	CJ10_00197	CJ100_00199	CJ101_00255	CJ102_00199	CJ103_00363	CJ104_00170	CJ105_00228	CJ106_00196	CJ107_00204	CJ108_00164	CJ109_00169	CJ11_00197	CJ110_00250	CJ111_00193	CJ112_00193	CJ113_00201	CJ114_00201	CJ115_00200	CJ116_00196	CJ117_00195	CJ118_00203	CJ119_00396	CJ12_00197	CJ120_01415	CJ121_00199	CJ122_01326	CJ123_00204	CJ124_00200	CJ125_00202	CJ126_00189	CJ127_00207	CJ128_00203	CJ129_01583	CJ13_01093	CJ130_00487
pcm		Protein-L-isoaspartate O-methyltransferase	234	234	1	1	5962				326	629	627	CJ1_00218	CJ10_00217	CJ100_00218	CJ101_00277	CJ102_00219	CJ103_00381	CJ104_00190	CJ105_00248	CJ106_00217	CJ107_00226	CJ108_00184	CJ109_00189	CJ11_00217	CJ110_00271	CJ111_00210	CJ112_00210	CJ113_00222	CJ114_00222	CJ115_00221	CJ116_00218	CJ117_00217	CJ118_00179	CJ119_00414	CJ12_00218	CJ120_01436	CJ121_00220	CJ122_01309	CJ123_00224	CJ124_00221	CJ125_00221	CJ126_00207	CJ127_00226	CJ128_00224	CJ129_01602	CJ13_01113	CJ130_00466
yccA		Modulator of FtsH protease YccA	234	234	1	1	5972				260	695	693	CJ1_00226	CJ10_00225	CJ100_00226	CJ101_00285	CJ102_00227	CJ103_00389	CJ104_00198	CJ105_00256	CJ106_00225	CJ107_00234	CJ108_00192	CJ109_00197	CJ11_00225	CJ110_00279	CJ111_00218	CJ112_00218	CJ113_00230	CJ114_00230	CJ115_00229	CJ116_00226	CJ117_00225	CJ118_00171	CJ119_00422	CJ12_00226	CJ120_01444	CJ121_00228	CJ122_01301	CJ123_00232	CJ124_00229	CJ125_00229	CJ126_00215	CJ127_00234	CJ128_00232	CJ129_01610	CJ13_01121	CJ130_00458
cynT		Carbonic anhydrase 1	234	234	1	1	5975				203	635	632	CJ1_00227	CJ10_00226	CJ100_00227	CJ101_00286	CJ102_00228	CJ103_00390	CJ104_00199	CJ105_00257	CJ106_00226	CJ107_00235	CJ108_00193	CJ109_00198	CJ11_00226	CJ110_00280	CJ111_00219	CJ112_00219	CJ113_00231	CJ114_00231	CJ115_00230	CJ116_00227	CJ117_00226	CJ118_00170	CJ119_00423	CJ12_00227	CJ120_01445	CJ121_00229	CJ122_01300	CJ123_00233	CJ124_00230	CJ125_00230	CJ126_00216	CJ127_00235	CJ128_00233	CJ129_01611	CJ13_01122	CJ130_00457
iscU		Iron-sulfur cluster assembly scaffold protein IscU	234	234	1	1	5978				278	971	968	CJ1_00229	CJ10_00228	CJ100_00229	CJ101_00288	CJ102_00230	CJ103_00392	CJ104_00201	CJ105_00259	CJ106_00228	CJ107_00237	CJ108_00195	CJ109_00200	CJ11_00228	CJ110_00282	CJ111_00221	CJ112_00221	CJ113_00233	CJ114_00233	CJ115_00232	CJ116_00229	CJ117_00228	CJ118_00168	CJ119_00425	CJ12_00229	CJ120_01447	CJ121_00231	CJ122_01298	CJ123_00235	CJ124_00232	CJ125_00232	CJ126_00218	CJ127_00237	CJ128_00235	CJ129_01613	CJ13_01124	CJ130_00455
group_6582		hypothetical protein	234	234	1	1	6001				116	476	473	CJ1_00238	CJ10_00237	CJ100_00238	CJ101_00296	CJ102_00239	CJ103_00402	CJ104_00210	CJ105_00267	CJ106_00237	CJ107_00246	CJ108_00205	CJ109_00209	CJ11_00237	CJ110_00291	CJ111_00230	CJ112_00230	CJ113_00242	CJ114_00242	CJ115_00241	CJ116_00237	CJ117_00236	CJ118_00159	CJ119_00436	CJ12_00238	CJ120_01456	CJ121_00240	CJ122_01289	CJ123_00244	CJ124_00241	CJ125_00242	CJ126_00227	CJ127_00247	CJ128_00244	CJ129_01622	CJ13_01133	CJ130_00446
fabZ		3-hydroxyacyl-[acyl-carrier-protein] dehydratase FabZ	234	234	1	1	6076				167	440	438	CJ1_00262	CJ10_00261	CJ100_00259	CJ101_00317	CJ102_00263	CJ103_00423	CJ104_00232	CJ105_00163	CJ106_00258	CJ107_00270	CJ108_00226	CJ109_00230	CJ11_00261	CJ110_00366	CJ111_00254	CJ112_00254	CJ113_00266	CJ114_00266	CJ115_00265	CJ116_00261	CJ117_00260	CJ118_00270	CJ119_00462	CJ12_00262	CJ120_01349	CJ121_00261	CJ122_01266	CJ123_00268	CJ124_00265	CJ125_00266	CJ126_00251	CJ127_00271	CJ128_00268	CJ129_01646	CJ13_01157	CJ130_00422
pth		Peptidyl-tRNA hydrolase	234	234	1	1	6177				143	545	542	CJ1_00299	CJ10_00296	CJ100_00298	CJ101_00355	CJ102_00300	CJ103_00464	CJ104_00270	CJ105_00124	CJ106_00294	CJ107_00312	CJ108_00265	CJ109_00269	CJ11_00298	CJ110_00407	CJ111_00293	CJ112_00293	CJ113_00303	CJ114_00303	CJ115_00302	CJ116_00302	CJ117_00301	CJ118_00308	CJ119_00504	CJ12_00299	CJ120_01312	CJ121_00298	CJ122_01230	CJ123_00304	CJ124_00302	CJ125_00300	CJ126_00287	CJ127_00307	CJ128_00306	CJ129_01689	CJ13_01198	CJ130_00381
group_6594		hypothetical protein	234	234	1	1	6178				398	1058	1055	CJ1_00300	CJ10_00297	CJ100_00299	CJ101_00356	CJ102_00301	CJ103_00465	CJ104_00271	CJ105_00123	CJ106_00295	CJ107_00313	CJ108_00266	CJ109_00270	CJ11_00299	CJ110_00408	CJ111_00294	CJ112_00294	CJ113_00304	CJ114_00304	CJ115_00303	CJ116_00303	CJ117_00302	CJ118_00309	CJ119_00505	CJ12_00300	CJ120_01311	CJ121_00299	CJ122_01229	CJ123_00305	CJ124_00303	CJ125_00301	CJ126_00288	CJ127_00308	CJ128_00307	CJ129_01690	CJ13_01199	CJ130_00380
nagD		Ribonucleotide monophosphatase NagD	234	234	1	1	6185				194	767	764	CJ1_00302	CJ10_00299	CJ100_00301	CJ101_00358	CJ102_00303	CJ103_00467	CJ104_00273	CJ105_00121	CJ106_00297	CJ107_00315	CJ108_00268	CJ109_00272	CJ11_00301	CJ110_00410	CJ111_00296	CJ112_00296	CJ113_00306	CJ114_00306	CJ115_00305	CJ116_00305	CJ117_00304	CJ118_00311	CJ119_00507	CJ12_00302	CJ120_01309	CJ121_00301	CJ122_01227	CJ123_00307	CJ124_00305	CJ125_00303	CJ126_00290	CJ127_00310	CJ128_00309	CJ129_01692	CJ13_01201	CJ130_00378
group_6597		hypothetical protein	234	234	1	1	6192				221	830	827	CJ1_00307	CJ10_00304	CJ100_00306	CJ101_00363	CJ102_00308	CJ103_00472	CJ104_00278	CJ105_00116	CJ106_00302	CJ107_00320	CJ108_00273	CJ109_00277	CJ11_00306	CJ110_00415	CJ111_00301	CJ112_00301	CJ113_00311	CJ114_00311	CJ115_00310	CJ116_00310	CJ117_00309	CJ118_00316	CJ119_00512	CJ12_00307	CJ120_01304	CJ121_00306	CJ122_01222	CJ123_00312	CJ124_00310	CJ125_00308	CJ126_00295	CJ127_00315	CJ128_00314	CJ129_01697	CJ13_01206	CJ130_00373
motB		Motility protein B	234	234	1	1	6220				500	743	741	CJ1_00323	CJ10_00321	CJ100_00322	CJ101_00379	CJ102_00324	CJ103_00619	CJ104_00294	CJ105_00293	CJ106_00318	CJ107_00336	CJ108_00290	CJ109_00293	CJ11_00322	CJ110_00431	CJ111_00317	CJ112_00317	CJ113_00327	CJ114_00327	CJ115_00326	CJ116_00326	CJ117_00325	CJ118_00332	CJ119_00528	CJ12_00323	CJ120_01288	CJ121_00322	CJ122_01206	CJ123_00328	CJ124_00327	CJ125_00324	CJ126_00311	CJ127_00333	CJ128_00331	CJ129_01714	CJ13_01222	CJ130_00357
ribN		Riboflavin transporter	234	234	1	1	6316				92	932	928	CJ1_00370	CJ10_00371	CJ100_00372	CJ101_00427	CJ102_00370	CJ103_00668	CJ104_00346	CJ105_00341	CJ106_00366	CJ107_00385	CJ108_00342	CJ109_00345	CJ11_00369	CJ110_00478	CJ111_00363	CJ112_00363	CJ113_00375	CJ114_00375	CJ115_00374	CJ116_00372	CJ117_00371	CJ118_00379	CJ119_00575	CJ12_00370	CJ120_01241	CJ121_00371	CJ122_01160	CJ123_00374	CJ124_00374	CJ125_00372	CJ126_00357	CJ127_00383	CJ128_00380	CJ129_01763	CJ13_01273	CJ130_00310
group_6608		hypothetical protein	234	234	1	1	6478				179	215	214	CJ1_00437	CJ10_00439	CJ100_00440	CJ101_00498	CJ102_00431	CJ103_00738	CJ104_00416	CJ105_00405	CJ106_00434	CJ107_00454	CJ108_00412	CJ109_00415	CJ11_00436	CJ110_00545	CJ111_00427	CJ112_00427	CJ113_00442	CJ114_00442	CJ115_00441	CJ116_00432	CJ117_00431	CJ118_00446	CJ119_00641	CJ12_00437	CJ120_01174	CJ121_00438	CJ122_01095	CJ123_00435	CJ124_00441	CJ125_00433	CJ126_00422	CJ127_00446	CJ128_00450	CJ129_01833	CJ13_01339	CJ130_00243
rpmB		50S ribosomal protein L28	234	234	1	1	6479				113	194	193	CJ1_00438	CJ10_00440	CJ100_00441	CJ101_00499	CJ102_00432	CJ103_00739	CJ104_00417	CJ105_00406	CJ106_00435	CJ107_00455	CJ108_00413	CJ109_00416	CJ11_00437	CJ110_00546	CJ111_00428	CJ112_00428	CJ113_00443	CJ114_00443	CJ115_00442	CJ116_00433	CJ117_00432	CJ118_00447	CJ119_00642	CJ12_00438	CJ120_01173	CJ121_00439	CJ122_01094	CJ123_00436	CJ124_00442	CJ125_00434	CJ126_00423	CJ127_00447	CJ128_00451	CJ129_01834	CJ13_01340	CJ130_00242
nusA		Transcription termination/antitermination protein NusA	234	234	1	1	6496				266	1088	1084	CJ1_00448	CJ10_00450	CJ100_00451	CJ101_00509	CJ102_00442	CJ103_00749	CJ104_00427	CJ105_00416	CJ106_00445	CJ107_00466	CJ108_00423	CJ109_00426	CJ11_00447	CJ110_00556	CJ111_00438	CJ112_00438	CJ113_00453	CJ114_00453	CJ115_00452	CJ116_00443	CJ117_00442	CJ118_00457	CJ119_00652	CJ12_00448	CJ120_01163	CJ121_00449	CJ122_01084	CJ123_00446	CJ124_00452	CJ125_00444	CJ126_00433	CJ127_00457	CJ128_00461	CJ129_00008	CJ13_01350	CJ130_00232
mqnC		Cyclic dehypoxanthine futalosine synthase	234	234	1	1	6499				440	1046	1043	CJ1_00450	CJ10_00452	CJ100_00453	CJ101_00511	CJ102_00444	CJ103_00751	CJ104_00429	CJ105_00418	CJ106_00447	CJ107_00468	CJ108_00425	CJ109_00428	CJ11_00449	CJ110_00558	CJ111_00440	CJ112_00440	CJ113_00455	CJ114_00455	CJ115_00454	CJ116_00445	CJ117_00444	CJ118_00459	CJ119_00654	CJ12_00450	CJ120_01161	CJ121_00451	CJ122_01082	CJ123_00448	CJ124_00454	CJ125_00446	CJ126_00435	CJ127_00459	CJ128_00463	CJ129_00010	CJ13_01352	CJ130_00230
rplK		50S ribosomal protein L11	234	234	1	1	6518				269	425	424	CJ1_00467	CJ10_00469	CJ100_00469	CJ101_00528	CJ102_00461	CJ103_00768	CJ104_00446	CJ105_00435	CJ106_00464	CJ107_00486	CJ108_00442	CJ109_00445	CJ11_00466	CJ110_00575	CJ111_00457	CJ112_00457	CJ113_00471	CJ114_00471	CJ115_00471	CJ116_00461	CJ117_00460	CJ118_00475	CJ119_00670	CJ12_00467	CJ120_01144	CJ121_00468	CJ122_01066	CJ123_00465	CJ124_00471	CJ125_00463	CJ126_00451	CJ127_00476	CJ128_00480	CJ129_00027	CJ13_01369	CJ130_00213
purC		Phosphoribosylaminoimidazole-succinocarboxamide synthase	234	234	1	1	7194				92	710	707	CJ1_00504	CJ10_00507	CJ100_00505	CJ101_00618	CJ102_00493	CJ103_00804	CJ104_00546	CJ105_00461	CJ106_00490	CJ107_00524	CJ108_00546	CJ109_00548	CJ11_00503	CJ110_00612	CJ111_00487	CJ112_00487	CJ113_00508	CJ114_00508	CJ115_00508	CJ116_00500	CJ117_00499	CJ118_00511	CJ119_00697	CJ12_00504	CJ120_01107	CJ121_00504	CJ122_01035	CJ123_00492	CJ124_00508	CJ125_00495	CJ126_00481	CJ127_00511	CJ128_00517	CJ129_00063	CJ13_01406	CJ130_00175
group_6621		hypothetical protein	234	234	1	1	7191				311	1196	1192	CJ1_00507	CJ10_00510	CJ100_00508	CJ101_00621	CJ102_00496	CJ103_00807	CJ104_00549	CJ105_00464	CJ106_00493	CJ107_00527	CJ108_00549	CJ109_00551	CJ11_00506	CJ110_00615	CJ111_00490	CJ112_00490	CJ113_00511	CJ114_00511	CJ115_00511	CJ116_00503	CJ117_00502	CJ118_00514	CJ119_00700	CJ12_00507	CJ120_01104	CJ121_00507	CJ122_01032	CJ123_00495	CJ124_00511	CJ125_00498	CJ126_00484	CJ127_00514	CJ128_00520	CJ129_00066	CJ13_01409	CJ130_00172
plsC		hypothetical protein	234	234	1	1	7190				239	692	689	CJ1_00508	CJ10_00511	CJ100_00509	CJ101_00622	CJ102_00497	CJ103_00808	CJ104_00550	CJ105_00465	CJ106_00494	CJ107_00528	CJ108_00550	CJ109_00552	CJ11_00507	CJ110_00616	CJ111_00491	CJ112_00491	CJ113_00512	CJ114_00512	CJ115_00512	CJ116_00504	CJ117_00503	CJ118_00515	CJ119_00701	CJ12_00508	CJ120_01103	CJ121_00508	CJ122_01031	CJ123_00496	CJ124_00512	CJ125_00499	CJ126_00485	CJ127_00515	CJ128_00521	CJ129_00067	CJ13_01410	CJ130_00171
sucD		Succinate--CoA ligase [ADP-forming] subunit alpha	234	234	1	1	7153				395	869	866	CJ1_00525	CJ10_00526	CJ100_00524	CJ101_00637	CJ102_00512	CJ103_00824	CJ104_00565	CJ105_00481	CJ106_00510	CJ107_00546	CJ108_00565	CJ109_00567	CJ11_00523	CJ110_00633	CJ111_00506	CJ112_00506	CJ113_00529	CJ114_00529	CJ115_00529	CJ116_00519	CJ117_00518	CJ118_00532	CJ119_00716	CJ12_00525	CJ120_01086	CJ121_00525	CJ122_01016	CJ123_00511	CJ124_00529	CJ125_00514	CJ126_00500	CJ127_00530	CJ128_00539	CJ129_00084	CJ13_01427	CJ130_00154
hydA_1		Periplasmic [Fe] hydrogenase large subunit	234	234	1	1	7151				137	311	310	CJ1_00526	CJ10_00527	CJ100_00525	CJ101_00638	CJ102_00513	CJ103_00825	CJ104_00566	CJ105_00482	CJ106_00511	CJ107_00547	CJ108_00566	CJ109_00568	CJ11_00524	CJ110_00634	CJ111_00507	CJ112_00507	CJ113_00530	CJ114_00530	CJ115_00530	CJ116_00520	CJ117_00519	CJ118_00533	CJ119_00717	CJ12_00526	CJ120_01085	CJ121_00526	CJ122_01015	CJ123_00512	CJ124_00530	CJ125_00515	CJ126_00501	CJ127_00531	CJ128_00540	CJ129_00085	CJ13_01428	CJ130_00153
group_6627		hypothetical protein	234	234	1	1	7136				290	536	534	CJ1_00531	CJ10_00532	CJ100_00530	CJ101_00643	CJ102_00518	CJ103_00830	CJ104_00571	CJ105_00487	CJ106_00516	CJ107_00552	CJ108_00571	CJ109_00573	CJ11_00529	CJ110_00639	CJ111_00512	CJ112_00512	CJ113_00535	CJ114_00535	CJ115_00535	CJ116_00525	CJ117_00524	CJ118_00538	CJ119_00722	CJ12_00531	CJ120_01080	CJ121_00531	CJ122_01010	CJ123_00517	CJ124_00535	CJ125_00520	CJ126_00506	CJ127_00536	CJ128_00545	CJ129_00090	CJ13_01433	CJ130_00148
ispB		Octaprenyl diphosphate synthase	234	234	1	1	7135				548	893	891	CJ1_00532	CJ10_00533	CJ100_00531	CJ101_00644	CJ102_00519	CJ103_00831	CJ104_00572	CJ105_00488	CJ106_00517	CJ107_00553	CJ108_00572	CJ109_00574	CJ11_00530	CJ110_00640	CJ111_00513	CJ112_00513	CJ113_00536	CJ114_00536	CJ115_00536	CJ116_00526	CJ117_00525	CJ118_00539	CJ119_00723	CJ12_00532	CJ120_01079	CJ121_00532	CJ122_01009	CJ123_00518	CJ124_00536	CJ125_00521	CJ126_00507	CJ127_00537	CJ128_00546	CJ129_00091	CJ13_01434	CJ130_00147
fliS		Flagellar secretion chaperone FliS	234	234	1	1	7126				284	386	385	CJ1_00540	CJ10_00541	CJ100_00539	CJ101_00652	CJ102_00527	CJ103_00839	CJ104_00580	CJ105_00496	CJ106_00525	CJ107_00561	CJ108_00580	CJ109_00582	CJ11_00538	CJ110_00648	CJ111_00521	CJ112_00521	CJ113_00544	CJ114_00544	CJ115_00544	CJ116_00534	CJ117_00533	CJ118_00547	CJ119_00731	CJ12_00540	CJ120_01071	CJ121_00540	CJ122_01001	CJ123_00526	CJ124_00544	CJ125_00530	CJ126_00515	CJ127_00545	CJ128_00554	CJ129_00099	CJ13_01442	CJ130_00139
efp		Elongation factor P	234	234	1	1	7124				119	569	567	CJ1_00542	CJ10_00543	CJ100_00541	CJ101_00654	CJ102_00529	CJ103_00841	CJ104_00582	CJ105_00498	CJ106_00527	CJ107_00563	CJ108_00582	CJ109_00584	CJ11_00540	CJ110_00650	CJ111_00523	CJ112_00523	CJ113_00546	CJ114_00546	CJ115_00546	CJ116_00536	CJ117_00535	CJ118_00549	CJ119_00733	CJ12_00542	CJ120_01069	CJ121_00542	CJ122_00999	CJ123_00528	CJ124_00546	CJ125_00532	CJ126_00517	CJ127_00547	CJ128_00556	CJ129_00101	CJ13_01444	CJ130_00137
group_6634		hypothetical protein	234	234	1	1	7008				110	632	629	CJ1_00586	CJ10_00587	CJ100_00584	CJ101_00697	CJ102_00574	CJ103_00879	CJ104_00630	CJ105_00546	CJ106_00573	CJ107_00607	CJ108_00625	CJ109_00627	CJ11_00584	CJ110_00694	CJ111_00566	CJ112_00566	CJ113_00591	CJ114_00591	CJ115_00591	CJ116_00578	CJ117_00577	CJ118_00594	CJ119_00775	CJ12_00586	CJ120_01025	CJ121_00589	CJ122_00954	CJ123_00573	CJ124_00590	CJ125_00577	CJ126_00560	CJ127_00594	CJ128_00603	CJ129_00147	CJ13_01490	CJ130_00037
aspS		Aspartate--tRNA(Asp/Asn) ligase	234	234	1	1	6883				386	1751	1745	CJ1_00633	CJ10_00634	CJ100_00629	CJ101_00742	CJ102_00619	CJ103_00924	CJ104_00676	CJ105_00593	CJ106_00619	CJ107_00656	CJ108_00670	CJ109_00673	CJ11_00629	CJ110_00742	CJ111_00610	CJ112_00610	CJ113_00638	CJ114_00638	CJ115_00637	CJ116_00622	CJ117_00621	CJ118_00640	CJ119_00822	CJ12_00633	CJ120_00978	CJ121_00636	CJ122_00910	CJ123_00619	CJ124_00637	CJ125_00625	CJ126_00605	CJ127_00642	CJ128_00650	CJ129_00195	CJ13_01536	CJ130_01777
lptA		Lipopolysaccharide export system protein LptA	234	234	1	1	6870				164	461	459	CJ1_00642	CJ10_00643	CJ100_00638	CJ101_00751	CJ102_00628	CJ103_00933	CJ104_00685	CJ105_00602	CJ106_00628	CJ107_00665	CJ108_00679	CJ109_00682	CJ11_00638	CJ110_00751	CJ111_00619	CJ112_00619	CJ113_00647	CJ114_00647	CJ115_00646	CJ116_00631	CJ117_00630	CJ118_00649	CJ119_00831	CJ12_00642	CJ120_00969	CJ121_00645	CJ122_00901	CJ123_00628	CJ124_00646	CJ125_00634	CJ126_00614	CJ127_00651	CJ128_00659	CJ129_00204	CJ13_01545	CJ130_01768
hslV		ATP-dependent protease subunit HslV	234	234	1	1	6815				227	542	540	CJ1_00654	CJ10_00656	CJ100_00651	CJ101_00764	CJ102_00640	CJ103_00480	CJ104_00698	CJ105_00615	CJ106_00641	CJ107_00678	CJ108_00692	CJ109_00695	CJ11_00650	CJ110_00763	CJ111_00630	CJ112_00630	CJ113_00659	CJ114_00659	CJ115_00658	CJ116_00643	CJ117_00642	CJ118_00661	CJ119_00843	CJ12_00654	CJ120_00957	CJ121_00657	CJ122_00890	CJ123_00640	CJ124_00658	CJ125_00647	CJ126_00625	CJ127_00664	CJ128_00671	CJ129_00217	CJ13_01557	CJ130_01756
group_6647		hypothetical protein	234	234	1	1	8213				143	536	534	CJ1_00692	CJ10_00751	CJ100_00690	CJ101_00804	CJ102_00674	CJ103_00575	CJ104_00735	CJ105_00656	CJ106_00680	CJ107_00717	CJ108_00730	CJ109_00733	CJ11_00688	CJ110_00804	CJ111_00678	CJ112_00678	CJ113_00697	CJ114_00698	CJ115_00697	CJ116_00679	CJ117_00678	CJ118_00703	CJ119_00881	CJ12_00692	CJ120_00918	CJ121_00697	CJ122_00841	CJ123_00675	CJ124_00696	CJ125_00683	CJ126_00660	CJ127_00702	CJ128_00709	CJ129_00311	CJ13_01599	CJ130_01715
yffB		Protein YffB	234	234	1	1	8193				215	329	328	CJ1_00706	CJ10_00765	CJ100_00704	CJ101_00818	CJ102_00688	CJ103_00589	CJ104_00749	CJ105_00670	CJ106_00694	CJ107_00732	CJ108_00744	CJ109_00747	CJ11_00702	CJ110_00818	CJ111_00692	CJ112_00692	CJ113_00711	CJ114_00712	CJ115_00711	CJ116_00693	CJ117_00692	CJ118_00717	CJ119_00895	CJ12_00706	CJ120_00904	CJ121_00711	CJ122_00827	CJ123_00689	CJ124_00710	CJ125_00697	CJ126_00674	CJ127_00716	CJ128_00724	CJ129_00325	CJ13_01613	CJ130_01701
coaD		Phosphopantetheine adenylyltransferase	234	234	1	1	8023				131	476	474	CJ1_00751	CJ10_00812	CJ100_00799	CJ101_00859	CJ102_00738	CJ103_01039	CJ104_00792	CJ105_00717	CJ106_00741	CJ107_00778	CJ108_00783	CJ109_00789	CJ11_00747	CJ110_00863	CJ111_00720	CJ112_00720	CJ113_00756	CJ114_00757	CJ115_00756	CJ116_00731	CJ117_00730	CJ118_00762	CJ119_00948	CJ12_00751	CJ120_00859	CJ121_00755	CJ122_00788	CJ123_00741	CJ124_00759	CJ125_00744	CJ126_00771	CJ127_00762	CJ128_00775	CJ129_00370	CJ13_01661	CJ130_01658
folD		Bifunctional protein FolD protein	234	234	1	1	7835				245	848	845	CJ1_00838	CJ10_00896	CJ100_00883	CJ101_00945	CJ102_00823	CJ103_00147	CJ104_00876	CJ105_00802	CJ106_00825	CJ107_00870	CJ108_00867	CJ109_00873	CJ11_00833	CJ110_00949	CJ111_00804	CJ112_00804	CJ113_00843	CJ114_00844	CJ115_00843	CJ116_00817	CJ117_00817	CJ118_00848	CJ119_01032	CJ12_00838	CJ120_00772	CJ121_00841	CJ122_00704	CJ123_00826	CJ124_00847	CJ125_00832	CJ126_00855	CJ127_00851	CJ128_00869	CJ129_00455	CJ13_01746	CJ130_01572
group_6664		putative HIT-like protein	234	234	1	1	7755				182	392	364	CJ1_00878	CJ10_00935	CJ100_00920	CJ101_00982	CJ102_00858	CJ103_01103	CJ104_00914	CJ105_00840	CJ106_00863	CJ107_00909	CJ108_00906	CJ109_00912	CJ11_00871	CJ110_00988	CJ111_00839	CJ112_00839	CJ113_00883	CJ114_00884	CJ115_00883	CJ116_00854	CJ117_00854	CJ118_00886	CJ119_01068	CJ12_00878	CJ120_00732	CJ121_00877	CJ122_00669	CJ123_00862	CJ124_00887	CJ125_00868	CJ126_00890	CJ127_00889	CJ128_00909	CJ129_00490	CJ13_01785	CJ130_01533
yohD_1		Inner membrane protein YohD	234	234	1	1	7665				152	602	594	CJ1_00907	CJ10_00965	CJ100_00949	CJ101_01011	CJ102_00887	CJ103_01132	CJ104_00943	CJ105_00868	CJ106_00891	CJ107_00940	CJ108_00935	CJ109_00941	CJ11_00900	CJ110_01017	CJ111_00868	CJ112_00868	CJ113_00912	CJ114_00913	CJ115_00912	CJ116_00883	CJ117_00883	CJ118_00915	CJ119_01097	CJ12_00907	CJ120_00703	CJ121_00906	CJ122_00640	CJ123_00891	CJ124_00916	CJ125_00897	CJ126_00919	CJ127_00919	CJ128_00938	CJ129_00519	CJ13_00020	CJ130_01504
atpE		ATP synthase subunit c	234	234	1	1	7637				173	338	337	CJ1_00915	CJ10_00973	CJ100_00957	CJ101_01019	CJ102_00895	CJ103_01140	CJ104_00951	CJ105_00876	CJ106_00899	CJ107_00948	CJ108_00943	CJ109_00949	CJ11_00908	CJ110_01025	CJ111_00876	CJ112_00876	CJ113_00920	CJ114_00921	CJ115_00920	CJ116_00891	CJ117_00891	CJ118_00923	CJ119_01105	CJ12_00915	CJ120_00695	CJ121_00914	CJ122_00632	CJ123_00899	CJ124_00924	CJ125_00905	CJ126_00927	CJ127_00928	CJ128_00946	CJ129_00527	CJ13_00028	CJ130_01496
glnM_2		putative glutamine ABC transporter permease protein GlnM	234	234	1	1	7318				260	785	782	CJ1_00927	CJ10_00985	CJ100_00969	CJ101_01031	CJ102_00909	CJ103_01152	CJ104_00964	CJ105_00886	CJ106_00908	CJ107_00961	CJ108_00953	CJ109_00959	CJ11_00917	CJ110_01037	CJ111_00894	CJ112_00894	CJ113_00932	CJ114_00933	CJ115_00932	CJ116_00904	CJ117_00904	CJ118_00935	CJ119_01121	CJ12_00927	CJ120_00683	CJ121_00926	CJ122_00613	CJ123_00917	CJ124_00936	CJ125_00924	CJ126_00946	CJ127_00947	CJ128_00959	CJ129_00539	CJ13_00040	CJ130_01484
fieF		Ferrous-iron efflux pump FieF	234	234	1	1	7294				89	887	882	CJ1_00935	CJ10_00993	CJ100_00977	CJ101_01039	CJ102_00917	CJ103_01162	CJ104_00972	CJ105_00894	CJ106_00916	CJ107_00969	CJ108_00961	CJ109_00967	CJ11_00925	CJ110_01045	CJ111_00902	CJ112_00902	CJ113_00940	CJ114_00941	CJ115_00940	CJ116_00912	CJ117_00912	CJ118_00943	CJ119_01129	CJ12_00935	CJ120_00675	CJ121_00935	CJ122_00605	CJ123_00925	CJ124_00944	CJ125_00932	CJ126_00954	CJ127_00955	CJ128_00967	CJ129_00547	CJ13_00048	CJ130_01476
group_6670		hypothetical protein	234	234	1	1	7269				170	623	606	CJ1_00950	CJ10_01009	CJ100_00994	CJ101_01055	CJ102_00931	CJ103_01178	CJ104_00988	CJ105_00910	CJ106_00932	CJ107_00985	CJ108_00977	CJ109_00983	CJ11_00939	CJ110_01060	CJ111_00916	CJ112_00916	CJ113_00955	CJ114_00956	CJ115_00955	CJ116_00926	CJ117_00926	CJ118_00958	CJ119_01144	CJ12_00950	CJ120_00660	CJ121_00951	CJ122_00591	CJ123_00939	CJ124_00959	CJ125_00946	CJ126_00968	CJ127_00971	CJ128_00983	CJ129_00563	CJ13_00064	CJ130_01461
lutA_2		Lactate utilization protein A	234	234	1	1	2903				365	1265	1259	CJ1_00972	CJ10_01036	CJ100_01021	CJ101_01080	CJ102_00953	CJ103_01202	CJ104_01015	CJ105_00938	CJ106_00960	CJ107_01008	CJ108_01004	CJ109_01010	CJ11_00962	CJ110_01083	CJ111_00939	CJ112_00939	CJ113_00978	CJ114_00979	CJ115_00978	CJ116_00948	CJ117_00948	CJ118_00980	CJ119_01175	CJ12_00972	CJ120_00638	CJ121_00978	CJ122_00565	CJ123_00962	CJ124_00981	CJ125_00971	CJ126_00991	CJ127_00997	CJ128_01005	CJ129_00589	CJ13_00089	CJ130_01439
livH_1		High-affinity branched-chain amino acid transport system permease protein LivH	234	234	1	1	2206				182	1052	1047	CJ1_00998	CJ10_01062	CJ100_01047	CJ101_01195	CJ102_00979	CJ103_01228	CJ104_01141	CJ105_01030	CJ106_01071	CJ107_01034	CJ108_01131	CJ109_01137	CJ11_00988	CJ110_01109	CJ111_00965	CJ112_00965	CJ113_01004	CJ114_01005	CJ115_01004	CJ116_00974	CJ117_00974	CJ118_01006	CJ119_01328	CJ12_00998	CJ120_00612	CJ121_01004	CJ122_00539	CJ123_00988	CJ124_01007	CJ125_00997	CJ126_01017	CJ127_01024	CJ128_01032	CJ129_00615	CJ13_00115	CJ130_01413
folC		Dihydrofolate synthase/folylpolyglutamate synthase	234	234	1	1	1992				257	1172	1167	CJ1_01070	CJ10_01132	CJ100_01122	CJ101_01270	CJ102_01050	CJ103_01299	CJ104_01216	CJ105_01103	CJ106_01144	CJ107_01109	CJ108_01204	CJ109_01211	CJ11_01060	CJ110_01243	CJ111_01042	CJ112_01042	CJ113_01077	CJ114_01078	CJ115_01077	CJ116_01047	CJ117_01047	CJ118_01079	CJ119_01405	CJ12_01070	CJ120_00540	CJ121_01076	CJ122_00464	CJ123_01059	CJ124_01079	CJ125_01071	CJ126_01093	CJ127_01098	CJ128_01108	CJ129_00736	CJ13_00235	CJ130_01334
pcrA		ATP-dependent DNA helicase PcrA	234	234	1	1	1953				245	2075	2067	CJ1_01083	CJ10_01145	CJ100_01135	CJ101_01283	CJ102_01063	CJ103_01312	CJ104_01229	CJ105_01116	CJ106_01157	CJ107_01122	CJ108_01217	CJ109_01224	CJ11_01073	CJ110_01256	CJ111_01055	CJ112_01055	CJ113_01090	CJ114_01091	CJ115_01090	CJ116_01060	CJ117_01060	CJ118_01092	CJ119_01418	CJ12_01083	CJ120_00527	CJ121_01089	CJ122_00451	CJ123_01072	CJ124_01092	CJ125_01084	CJ126_01106	CJ127_01111	CJ128_01122	CJ129_00749	CJ13_00248	CJ130_01321
mdtJ		Spermidine export protein MdtJ	234	234	1	1	8959				182	341	339	CJ1_01153	CJ10_01211	CJ100_01202	CJ101_01351	CJ102_01131	CJ103_01374	CJ104_01299	CJ105_01188	CJ106_01227	CJ107_01193	CJ108_01287	CJ109_01294	CJ11_01142	CJ110_01324	CJ111_01119	CJ112_01119	CJ113_01159	CJ114_01161	CJ115_01159	CJ116_01124	CJ117_01124	CJ118_01163	CJ119_01490	CJ12_01153	CJ120_00457	CJ121_01158	CJ122_00377	CJ123_01140	CJ124_01162	CJ125_01153	CJ126_01179	CJ127_01182	CJ128_01192	CJ129_00818	CJ13_00316	CJ130_01251
ftsY		Signal recognition particle receptor FtsY	234	234	1	1	9025				131	866	859	CJ1_01185	CJ10_01243	CJ100_01234	CJ101_01383	CJ102_01163	CJ103_01406	CJ104_01331	CJ105_01220	CJ106_01259	CJ107_01226	CJ108_01319	CJ109_01326	CJ11_01174	CJ110_01356	CJ111_01152	CJ112_01152	CJ113_01191	CJ114_01193	CJ115_01191	CJ116_01156	CJ117_01156	CJ118_01195	CJ119_01522	CJ12_01185	CJ120_00425	CJ121_01190	CJ122_00345	CJ123_01172	CJ124_01194	CJ125_01185	CJ126_01212	CJ127_01216	CJ128_01225	CJ129_00850	CJ13_00348	CJ130_01219
pgbA		Plasminogen-binding protein PgbA	234	234	1	1	9037				353	725	723	CJ1_01192	CJ10_01250	CJ100_01242	CJ101_01390	CJ102_01170	CJ103_01413	CJ104_01338	CJ105_01227	CJ106_01266	CJ107_01233	CJ108_01326	CJ109_01333	CJ11_01181	CJ110_01363	CJ111_01159	CJ112_01159	CJ113_01198	CJ114_01200	CJ115_01198	CJ116_01163	CJ117_01163	CJ118_01202	CJ119_01529	CJ12_01192	CJ120_00418	CJ121_01197	CJ122_00338	CJ123_01179	CJ124_01201	CJ125_01192	CJ126_01219	CJ127_01225	CJ128_01232	CJ129_00857	CJ13_00355	CJ130_01212
mepM_2		Murein DD-endopeptidase MepM	234	234	1	1	9038				143	1160	1155	CJ1_01193	CJ10_01251	CJ100_01243	CJ101_01391	CJ102_01171	CJ103_01414	CJ104_01339	CJ105_01228	CJ106_01267	CJ107_01234	CJ108_01327	CJ109_01334	CJ11_01182	CJ110_01364	CJ111_01160	CJ112_01160	CJ113_01199	CJ114_01201	CJ115_01199	CJ116_01164	CJ117_01164	CJ118_01203	CJ119_01530	CJ12_01193	CJ120_00417	CJ121_01198	CJ122_00337	CJ123_01180	CJ124_01202	CJ125_01193	CJ126_01220	CJ127_01226	CJ128_01233	CJ129_00858	CJ13_00356	CJ130_01211
regX3_2		Sensory transduction protein regX3	234	234	1	1	9125				323	671	668	CJ1_01240	CJ10_01299	CJ100_01289	CJ101_01437	CJ102_01218	CJ103_01460	CJ104_01385	CJ105_01274	CJ106_01313	CJ107_01285	CJ108_01374	CJ109_01380	CJ11_01228	CJ110_01410	CJ111_01207	CJ112_01207	CJ113_01245	CJ114_01247	CJ115_01245	CJ116_01212	CJ117_01213	CJ118_01250	CJ119_01579	CJ12_01240	CJ120_00370	CJ121_01244	CJ122_00290	CJ123_01227	CJ124_01250	CJ125_01242	CJ126_01266	CJ127_01276	CJ128_01283	CJ129_00904	CJ13_00402	CJ130_01164
pyrH		Uridylate kinase	234	234	1	1	9149				524	719	718	CJ1_01253	CJ10_01312	CJ100_01302	CJ101_01450	CJ102_01231	CJ103_01473	CJ104_01398	CJ105_01287	CJ106_01326	CJ107_01298	CJ108_01387	CJ109_01393	CJ11_01241	CJ110_01423	CJ111_01220	CJ112_01220	CJ113_01258	CJ114_01260	CJ115_01258	CJ116_01225	CJ117_01226	CJ118_01263	CJ119_01592	CJ12_01253	CJ120_00357	CJ121_01257	CJ122_00277	CJ123_01240	CJ124_01263	CJ125_01255	CJ126_01279	CJ127_01290	CJ128_01296	CJ129_00917	CJ13_00415	CJ130_01151
ktrB		Ktr system potassium uptake protein B	234	234	1	1	9300				158	1343	1337	CJ1_01263	CJ10_01376	CJ100_01312	CJ101_01460	CJ102_01241	CJ103_01483	CJ104_01408	CJ105_01351	CJ106_01389	CJ107_01361	CJ108_01397	CJ109_01403	CJ11_01251	CJ110_01433	CJ111_01230	CJ112_01230	CJ113_01268	CJ114_01270	CJ115_01268	CJ116_01235	CJ117_01236	CJ118_01393	CJ119_01602	CJ12_01263	CJ120_00347	CJ121_01267	CJ122_00267	CJ123_01250	CJ124_01273	CJ125_01266	CJ126_01289	CJ127_01301	CJ128_01306	CJ129_00927	CJ13_00425	CJ130_01141
mqnA		Chorismate dehydratase	234	234	1	1	9303				122	671	668	CJ1_01265	CJ10_01378	CJ100_01314	CJ101_01462	CJ102_01243	CJ103_01485	CJ104_01410	CJ105_01353	CJ106_01391	CJ107_01363	CJ108_01399	CJ109_01405	CJ11_01253	CJ110_01435	CJ111_01232	CJ112_01232	CJ113_01270	CJ114_01272	CJ115_01270	CJ116_01237	CJ117_01238	CJ118_01395	CJ119_01604	CJ12_01265	CJ120_00345	CJ121_01269	CJ122_00265	CJ123_01252	CJ124_01275	CJ125_01268	CJ126_01291	CJ127_01303	CJ128_01308	CJ129_00929	CJ13_00427	CJ130_01139
gltX1		Glutamate--tRNA ligase 1	234	234	1	1	9306				419	1391	1386	CJ1_01268	CJ10_01381	CJ100_01317	CJ101_01466	CJ102_01246	CJ103_01488	CJ104_01413	CJ105_01356	CJ106_01394	CJ107_01366	CJ108_01402	CJ109_01408	CJ11_01256	CJ110_01438	CJ111_01235	CJ112_01235	CJ113_01273	CJ114_01275	CJ115_01273	CJ116_01240	CJ117_01241	CJ118_01398	CJ119_01607	CJ12_01268	CJ120_00342	CJ121_01272	CJ122_00262	CJ123_01255	CJ124_01278	CJ125_01271	CJ126_01294	CJ127_01306	CJ128_01311	CJ129_00932	CJ13_00430	CJ130_01136
group_6722		Putative transport protein	234	234	1	1	9508				146	1043	1039	CJ1_01344	CJ10_01458	CJ100_01392	CJ101_01543	CJ102_01307	CJ103_01551	CJ104_01494	CJ105_01429	CJ106_01470	CJ107_01442	CJ108_01478	CJ109_01489	CJ11_01330	CJ110_01567	CJ111_01306	CJ112_01306	CJ113_01345	CJ114_01349	CJ115_01349	CJ116_01309	CJ117_01311	CJ118_01473	CJ119_01689	CJ12_01344	CJ120_00265	CJ121_01351	CJ122_00210	CJ123_01315	CJ124_01355	CJ125_01334	CJ126_01370	CJ127_01373	CJ128_01390	CJ129_01013	CJ13_00511	CJ130_01057
fumC		Fumarate hydratase class II	234	234	1	1	9510				470	1391	1387	CJ1_01345	CJ10_01459	CJ100_01393	CJ101_01544	CJ102_01308	CJ103_01552	CJ104_01495	CJ105_01430	CJ106_01471	CJ107_01443	CJ108_01479	CJ109_01490	CJ11_01331	CJ110_01568	CJ111_01307	CJ112_01307	CJ113_01346	CJ114_01350	CJ115_01350	CJ116_01310	CJ117_01312	CJ118_01474	CJ119_01690	CJ12_01345	CJ120_00264	CJ121_01352	CJ122_00209	CJ123_01316	CJ124_01356	CJ125_01335	CJ126_01371	CJ127_01374	CJ128_01391	CJ129_01014	CJ13_00512	CJ130_01056
group_6727		hypothetical protein	234	234	1	1	9543				203	710	707	CJ1_01361	CJ10_01474	CJ100_01409	CJ101_01559	CJ102_01324	CJ103_01567	CJ104_01510	CJ105_01445	CJ106_01486	CJ107_01460	CJ108_01494	CJ109_01505	CJ11_01347	CJ110_01584	CJ111_01322	CJ112_01322	CJ113_01362	CJ114_01366	CJ115_01366	CJ116_01324	CJ117_01326	CJ118_01546	CJ119_01706	CJ12_01361	CJ120_00248	CJ121_01368	CJ122_00195	CJ123_01332	CJ124_01372	CJ125_01351	CJ126_01385	CJ127_01391	CJ128_01408	CJ129_01031	CJ13_00527	CJ130_01040
nifF		Flavodoxin 2	234	234	1	1	9545				251	491	489	CJ1_01363	CJ10_01476	CJ100_01411	CJ101_01561	CJ102_01326	CJ103_01569	CJ104_01512	CJ105_01447	CJ106_01488	CJ107_01462	CJ108_01496	CJ109_01507	CJ11_01349	CJ110_01586	CJ111_01324	CJ112_01324	CJ113_01364	CJ114_01368	CJ115_01368	CJ116_01326	CJ117_01328	CJ118_01548	CJ119_01708	CJ12_01363	CJ120_00246	CJ121_01370	CJ122_00193	CJ123_01334	CJ124_01374	CJ125_01353	CJ126_01387	CJ127_01393	CJ128_01410	CJ129_01033	CJ13_00529	CJ130_01037
pgk		Phosphoglycerate kinase	234	234	1	1	9579				218	1202	1197	CJ1_01383	CJ10_01494	CJ100_01428	CJ101_01582	CJ102_01342	CJ103_01587	CJ104_01530	CJ105_01468	CJ106_01508	CJ107_01482	CJ108_01513	CJ109_01524	CJ11_01370	CJ110_01606	CJ111_01340	CJ112_01340	CJ113_01384	CJ114_01388	CJ115_01388	CJ116_01342	CJ117_01344	CJ118_01568	CJ119_01729	CJ12_01383	CJ120_00226	CJ121_01386	CJ122_00177	CJ123_01350	CJ124_01394	CJ125_01369	CJ126_01403	CJ127_01410	CJ128_01431	CJ129_01050	CJ13_00545	CJ130_01015
group_6736		hypothetical protein	234	234	1	1	4741				407	602	600	CJ1_01464	CJ10_01560	CJ100_01518	CJ101_01662	CJ102_01479	CJ103_01660	CJ104_01607	CJ105_01541	CJ106_01589	CJ107_01564	CJ108_01598	CJ109_01608	CJ11_01446	CJ110_01687	CJ111_01414	CJ112_01413	CJ113_01466	CJ114_01469	CJ115_01470	CJ116_01414	CJ117_01418	CJ118_01652	CJ119_01815	CJ12_01464	CJ120_00144	CJ121_01461	CJ122_00104	CJ123_01431	CJ124_01478	CJ125_01444	CJ126_01475	CJ127_01488	CJ128_01521	CJ129_01138	CJ13_00637	CJ130_00933
group_6738		hypothetical protein	234	234	1	1	4742				101	101	101	CJ1_01465	CJ10_01561	CJ100_01519	CJ101_01663	CJ102_01480	CJ103_01661	CJ104_01608	CJ105_01542	CJ106_01590	CJ107_01565	CJ108_01599	CJ109_01609	CJ11_01447	CJ110_01688	CJ111_01415	CJ112_01414	CJ113_01467	CJ114_01470	CJ115_01471	CJ116_01415	CJ117_01419	CJ118_01653	CJ119_01816	CJ12_01465	CJ120_00143	CJ121_01462	CJ122_00103	CJ123_01432	CJ124_01479	CJ125_01445	CJ126_01476	CJ127_01489	CJ128_01522	CJ129_01139	CJ13_00638	CJ130_00932
carA_2		Carbamoyl-phosphate synthase small chain	234	234	1	1	4755				122	1118	1112	CJ1_01474	CJ10_01570	CJ100_01528	CJ101_01672	CJ102_01490	CJ103_01670	CJ104_01617	CJ105_01551	CJ106_01599	CJ107_01574	CJ108_01608	CJ109_01618	CJ11_01456	CJ110_01697	CJ111_01424	CJ112_01423	CJ113_01476	CJ114_01479	CJ115_01480	CJ116_01424	CJ117_01428	CJ118_01662	CJ119_01826	CJ12_01474	CJ120_00134	CJ121_01472	CJ122_00094	CJ123_01441	CJ124_01488	CJ125_01454	CJ126_01485	CJ127_01499	CJ128_01531	CJ129_01148	CJ13_00647	CJ130_00923
purA		Adenylosuccinate synthetase	234	234	1	1	4763				311	1250	1245	CJ1_01478	CJ10_01574	CJ100_01532	CJ101_01676	CJ102_01494	CJ103_01674	CJ104_01621	CJ105_01555	CJ106_01603	CJ107_01578	CJ108_01612	CJ109_01622	CJ11_01460	CJ110_01701	CJ111_01428	CJ112_01427	CJ113_01480	CJ114_01483	CJ115_01484	CJ116_01428	CJ117_01432	CJ118_01666	CJ119_01830	CJ12_01478	CJ120_00130	CJ121_01476	CJ122_00090	CJ123_01445	CJ124_01492	CJ125_01458	CJ126_01489	CJ127_01504	CJ128_01536	CJ129_01152	CJ13_00651	CJ130_00919
fdnG-3		Formate dehydrogenase 2 subunit alpha (cytochrome c-553)	234	234	1	1	4814				107	542	540	CJ1_01492	CJ10_01588	CJ100_01546	CJ101_01690	CJ102_01508	CJ103_01688	CJ104_01635	CJ105_01569	CJ106_01617	CJ107_01592	CJ108_01626	CJ109_01636	CJ11_01474	CJ110_01715	CJ111_01442	CJ112_01441	CJ113_01494	CJ114_01497	CJ115_01498	CJ116_01442	CJ117_01446	CJ118_01680	CJ119_01847	CJ12_01492	CJ120_00116	CJ121_01490	CJ122_00076	CJ123_01459	CJ124_01506	CJ125_01472	CJ126_01503	CJ127_01519	CJ128_01551	CJ129_01166	CJ13_00665	CJ130_00905
rpsD		30S ribosomal protein S4	234	234	1	1	5075				206	626	624	CJ1_01565	CJ10_01668	CJ100_01625	CJ101_01774	CJ102_01585	CJ103_01770	CJ104_01714	CJ105_01646	CJ106_01694	CJ107_01667	CJ108_01712	CJ109_01716	CJ11_01549	CJ110_01790	CJ111_01521	CJ112_01520	CJ113_01568	CJ114_01571	CJ115_01572	CJ116_01522	CJ117_01526	CJ118_01752	CJ119_00046	CJ12_01565	CJ120_00043	CJ121_01566	CJ122_01668	CJ123_01537	CJ124_01579	CJ125_01551	CJ126_01582	CJ127_01594	CJ128_01626	CJ129_01241	CJ13_00745	CJ130_00832
hisG		ATP phosphoribosyltransferase	234	234	1	1	5081				209	899	896	CJ1_01568	CJ10_01671	CJ100_01628	CJ101_01777	CJ102_01588	CJ103_01773	CJ104_01717	CJ105_01649	CJ106_01697	CJ107_01670	CJ108_01715	CJ109_01719	CJ11_01552	CJ110_01793	CJ111_01524	CJ112_01523	CJ113_01571	CJ114_01574	CJ115_01575	CJ116_01525	CJ117_01529	CJ118_01755	CJ119_00049	CJ12_01568	CJ120_00040	CJ121_01569	CJ122_01665	CJ123_01540	CJ124_01582	CJ125_01554	CJ126_01585	CJ127_01597	CJ128_01629	CJ129_01244	CJ13_00748	CJ130_00829
hisB		Histidine biosynthesis bifunctional protein HisB	234	234	1	1	5088				131	1058	1054	CJ1_01570	CJ10_01673	CJ100_01630	CJ101_01779	CJ102_01590	CJ103_01775	CJ104_01719	CJ105_01651	CJ106_01699	CJ107_01672	CJ108_01717	CJ109_01721	CJ11_01554	CJ110_01795	CJ111_01526	CJ112_01525	CJ113_01573	CJ114_01576	CJ115_01577	CJ116_01527	CJ117_01531	CJ118_01757	CJ119_00051	CJ12_01570	CJ120_00038	CJ121_01571	CJ122_01663	CJ123_01542	CJ124_01584	CJ125_01556	CJ126_01587	CJ127_01599	CJ128_01631	CJ129_01246	CJ13_00750	CJ130_00827
dapD		2,3,4,5-tetrahydropyridine-2,6-dicarboxylate N-succinyltransferase	234	234	1	1	5100				299	1160	1156	CJ1_01576	CJ10_01679	CJ100_01636	CJ101_01785	CJ102_01596	CJ103_01781	CJ104_01725	CJ105_01657	CJ106_01705	CJ107_01678	CJ108_01723	CJ109_01727	CJ11_01560	CJ110_01801	CJ111_01532	CJ112_01531	CJ113_01579	CJ114_01582	CJ115_01583	CJ116_01532	CJ117_01536	CJ118_01763	CJ119_00059	CJ12_01576	CJ120_00032	CJ121_01577	CJ122_01658	CJ123_01548	CJ124_01590	CJ125_01562	CJ126_01593	CJ127_01605	CJ128_01637	CJ129_01252	CJ13_00756	CJ130_00821
apbC		Iron-sulfur cluster carrier protein	234	234	1	1	5103				95	1106	1101	CJ1_01577	CJ10_01680	CJ100_01637	CJ101_01786	CJ102_01597	CJ103_01782	CJ104_01726	CJ105_01658	CJ106_01706	CJ107_01679	CJ108_01724	CJ109_01728	CJ11_01561	CJ110_01802	CJ111_01533	CJ112_01532	CJ113_01580	CJ114_01583	CJ115_01584	CJ116_01533	CJ117_01537	CJ118_01764	CJ119_00060	CJ12_01577	CJ120_00031	CJ121_01578	CJ122_01657	CJ123_01549	CJ124_01591	CJ125_01563	CJ126_01594	CJ127_01606	CJ128_01638	CJ129_01253	CJ13_00757	CJ130_00820
fepC		Ferric enterobactin transport ATP-binding protein FepC	234	234	1	1	5118				242	776	773	CJ1_01587	CJ10_01690	CJ100_01647	CJ101_01796	CJ102_01607	CJ103_01792	CJ104_01736	CJ105_01668	CJ106_01716	CJ107_01689	CJ108_01734	CJ109_01738	CJ11_01571	CJ110_01812	CJ111_01543	CJ112_01542	CJ113_01590	CJ114_01593	CJ115_01594	CJ116_01543	CJ117_01547	CJ118_01774	CJ119_00070	CJ12_01587	CJ120_00021	CJ121_01588	CJ122_01647	CJ123_01559	CJ124_01601	CJ125_01573	CJ126_01604	CJ127_01617	CJ128_01648	CJ129_01263	CJ13_00768	CJ130_00810
macB_3		Macrolide export ATP-binding/permease protein MacB	234	234	1	1	5221				218	1118	1114	CJ1_01636	CJ10_01740	CJ100_01699	CJ101_01846	CJ102_01655	CJ103_00035	CJ104_01785	CJ105_01772	CJ106_01768	CJ107_01741	CJ108_01782	CJ109_01786	CJ11_01620	CJ110_01861	CJ111_01593	CJ112_01592	CJ113_01639	CJ114_01642	CJ115_01643	CJ116_01593	CJ117_01597	CJ118_01823	CJ119_00119	CJ12_01636	CJ120_01682	CJ121_01638	CJ122_01597	CJ123_01607	CJ124_01650	CJ125_01624	CJ126_01654	CJ127_01670	CJ128_01698	CJ129_01313	CJ13_00818	CJ130_00760
queF		NADPH-dependent 7-cyano-7-deazaguanine reductase	234	234	1	1	5373				275	383	382	CJ1_01704	CJ10_01805	CJ100_01764	CJ101_01911	CJ102_01727	CJ103_00101	CJ104_01858	CJ105_01852	CJ106_01848	CJ107_01810	CJ108_01854	CJ109_01859	CJ11_01686	CJ110_01979	CJ111_01667	CJ112_01666	CJ113_01733	CJ114_01736	CJ115_01711	CJ116_01659	CJ117_01663	CJ118_01892	CJ119_00194	CJ12_01704	CJ120_01614	CJ121_01715	CJ122_01524	CJ123_01679	CJ124_01718	CJ125_01694	CJ126_01726	CJ127_01740	CJ128_01767	CJ129_01380	CJ13_00885	CJ130_00692
prfB		Peptide chain release factor 2	234	234	1	1	4671				494	1103	1093	CJ1_01435	CJ10_01533	CJ100_01483	CJ101_01634	CJ102_01435	CJ103_01631	CJ104_01579	CJ105_01513	CJ106_01561	CJ107_01535	CJ108_01570	CJ109_01580	CJ11_01418	CJ110_01659	CJ111_01386	CJ112_01385	CJ113_01438	CJ114_01441	CJ115_01442	CJ116_01386	CJ117_01390	CJ118_01624	CJ119_01775	CJ12_01435	CJ120_00172	CJ121_01433	CJ122_00132	CJ123_01388	CJ124_01449	CJ125_01416	CJ126_01447	CJ127_01459	CJ128_01491	CJ129_01110	CJ13_00602	CJ130_00961
group_6994		hypothetical protein	234	234	1	1	7736				338	980	974	CJ1_00886	CJ10_00943	CJ100_00928	CJ101_00990	CJ102_00866	CJ103_01111	CJ104_00922	CJ105_00848	CJ106_00871	CJ107_00917	CJ108_00914	CJ109_00920	CJ11_00879	CJ110_00996	CJ111_00847	CJ112_00847	CJ113_00891	CJ114_00892	CJ115_00891	CJ116_00862	CJ117_00862	CJ118_00894	CJ119_01076	CJ12_00886	CJ120_00724	CJ121_00885	CJ122_00661	CJ123_00870	CJ124_00895	CJ125_00876	CJ126_00898	CJ127_00897	CJ128_00917	CJ129_00498	CJ13_01793	CJ130_01525
oprF		Outer membrane porin F	234	234	1	1	4729				308	974	956	CJ1_01458	CJ10_01554	CJ100_01512	CJ101_01656	CJ102_01473	CJ103_01654	CJ104_01601	CJ105_01535	CJ106_01583	CJ107_01557	CJ108_01592	CJ109_01602	CJ11_01440	CJ110_01681	CJ111_01408	CJ112_01407	CJ113_01460	CJ114_01463	CJ115_01464	CJ116_01408	CJ117_01412	CJ118_01646	CJ119_01809	CJ12_01458	CJ120_00150	CJ121_01455	CJ122_00110	CJ123_01425	CJ124_01472	CJ125_01438	CJ126_01469	CJ127_01482	CJ128_01515	CJ129_01132	CJ13_00630	CJ130_00939
livJ		Leu/Ile/Val-binding protein	234	234	1	1	2196				284	1115	1105	CJ1_01000	CJ10_01064	CJ100_01049	CJ101_01197	CJ102_00981	CJ103_01230	CJ104_01143	CJ105_01032	CJ106_01073	CJ107_01036	CJ108_01133	CJ109_01139	CJ11_00990	CJ110_01111	CJ111_00967	CJ112_00967	CJ113_01006	CJ114_01007	CJ115_01006	CJ116_00976	CJ117_00976	CJ118_01008	CJ119_01330	CJ12_01000	CJ120_00610	CJ121_01006	CJ122_00537	CJ123_00990	CJ124_01009	CJ125_00999	CJ126_01019	CJ127_01026	CJ128_01034	CJ129_00617	CJ13_00117	CJ130_01411
yfbR		5'-deoxynucleotidase YfbR	234	234	1	1	5412				245	1226	1221	CJ1_00015	CJ10_00014	CJ100_00015	CJ101_00015	CJ102_00014	CJ103_00120	CJ104_01877	CJ105_01871	CJ106_00014	CJ107_00014	CJ108_01870	CJ109_01878	CJ11_00014	CJ110_00015	CJ111_00014	CJ112_00014	CJ113_00015	CJ114_00015	CJ115_00015	CJ116_00014	CJ117_00014	CJ118_00014	CJ119_00212	CJ12_00015	CJ120_01594	CJ121_00014	CJ122_01508	CJ123_00014	CJ124_00016	CJ125_00015	CJ126_00014	CJ127_00015	CJ128_00015	CJ129_01398	CJ13_00905	CJ130_00672
queC		7-cyano-7-deazaguanine synthase	234	234	1	1	5413				299	674	672	CJ1_00016	CJ10_00015	CJ100_00016	CJ101_00016	CJ102_00015	CJ103_00121	CJ104_01878	CJ105_01872	CJ106_00015	CJ107_00015	CJ108_01871	CJ109_01879	CJ11_00015	CJ110_00016	CJ111_00015	CJ112_00015	CJ113_00016	CJ114_00016	CJ115_00016	CJ116_00015	CJ117_00015	CJ118_00015	CJ119_00213	CJ12_00016	CJ120_01593	CJ121_00015	CJ122_01507	CJ123_00015	CJ124_00017	CJ125_00016	CJ126_00015	CJ127_00016	CJ128_00016	CJ129_01399	CJ13_00906	CJ130_00671
fmt		Methionyl-tRNA formyltransferase	234	234	1	1	5639				116	917	913	CJ1_00095	CJ10_00097	CJ100_00098	CJ101_00151	CJ102_00102	CJ103_00260	CJ104_00069	CJ105_00066	CJ106_00094	CJ107_00098	CJ108_00067	CJ109_00071	CJ11_00095	CJ110_00096	CJ111_00098	CJ112_00098	CJ113_00098	CJ114_00098	CJ115_00097	CJ116_00101	CJ117_00100	CJ118_00100	CJ119_00298	CJ12_00095	CJ120_01515	CJ121_00097	CJ122_01425	CJ123_00102	CJ124_00097	CJ125_00102	CJ126_00092	CJ127_00105	CJ128_00097	CJ129_01480	CJ13_00989	CJ130_00591
accD		Acetyl-coenzyme A carboxylase carboxyl transferase subunit beta	234	234	1	1	5705				377	842	840	CJ1_00124	CJ10_00126	CJ100_00127	CJ101_00181	CJ102_00131	CJ103_00289	CJ104_00098	CJ105_00095	CJ106_00123	CJ107_00128	CJ108_00096	CJ109_00102	CJ11_00124	CJ110_00125	CJ111_00127	CJ112_00127	CJ113_00127	CJ114_00127	CJ115_00126	CJ116_00130	CJ117_00129	CJ118_00129	CJ119_00328	CJ12_00124	CJ120_01486	CJ121_00126	CJ122_01396	CJ123_00131	CJ124_00126	CJ125_00132	CJ126_00121	CJ127_00137	CJ128_00128	CJ129_01510	CJ13_01019	CJ130_00562
tyrC		Cyclohexadienyl dehydrogenase	234	234	1	1	5715				98	827	823	CJ1_00127	CJ10_00129	CJ100_00130	CJ101_00184	CJ102_00134	CJ103_00292	CJ104_00101	CJ105_00098	CJ106_00126	CJ107_00131	CJ108_00099	CJ109_00105	CJ11_00127	CJ110_00128	CJ111_00130	CJ112_00130	CJ113_00130	CJ114_00130	CJ115_00129	CJ116_00133	CJ117_00132	CJ118_00132	CJ119_00331	CJ12_00127	CJ120_01483	CJ121_00129	CJ122_01393	CJ123_00134	CJ124_00129	CJ125_00135	CJ126_00124	CJ127_00140	CJ128_00131	CJ129_01513	CJ13_01022	CJ130_00559
lpxC		UDP-3-O-acyl-N-acetylglucosamine deacetylase	234	234	1	1	5717				221	884	881	CJ1_00129	CJ10_00131	CJ100_00132	CJ101_00186	CJ102_00136	CJ103_00294	CJ104_00103	CJ105_00100	CJ106_00128	CJ107_00133	CJ108_00101	CJ109_00107	CJ11_00129	CJ110_00130	CJ111_00132	CJ112_00132	CJ113_00132	CJ114_00132	CJ115_00131	CJ116_00135	CJ117_00134	CJ118_00134	CJ119_00333	CJ12_00129	CJ120_01481	CJ121_00131	CJ122_01391	CJ123_00136	CJ124_00131	CJ125_00137	CJ126_00126	CJ127_00142	CJ128_00133	CJ129_01515	CJ13_01024	CJ130_00557
trxA		Thioredoxin 1	234	234	1	1	3363				164	314	313	CJ1_00144	CJ10_00146	CJ100_00147	CJ101_00201	CJ102_00151	CJ103_00309	CJ104_00119	CJ105_00175	CJ106_00143	CJ107_00150	CJ108_00118	CJ109_00123	CJ11_00144	CJ110_00196	CJ111_00147	CJ112_00147	CJ113_00148	CJ114_00148	CJ115_00147	CJ116_00150	CJ117_00149	CJ118_00256	CJ119_00348	CJ12_00144	CJ120_01363	CJ121_00146	CJ122_01372	CJ123_00151	CJ124_00147	CJ125_00154	CJ126_00141	CJ127_00159	CJ128_00149	CJ129_01530	CJ13_01040	CJ130_00540
group_7029		hypothetical protein	234	234	1	1	3336				407	515	514	CJ1_00159	CJ10_00161	CJ100_00162	CJ101_00216	CJ102_00166	CJ103_00324	CJ104_00134	CJ105_00190	CJ106_00157	CJ107_00165	CJ108_00133	CJ109_00138	CJ11_00159	CJ110_00211	CJ111_00162	CJ112_00162	CJ113_00163	CJ114_00163	CJ115_00162	CJ116_00165	CJ117_00164	CJ118_00241	CJ119_00363	CJ12_00159	CJ120_01378	CJ121_00161	CJ122_01357	CJ123_00166	CJ124_00162	CJ125_00169	CJ126_00156	CJ127_00174	CJ128_00164	CJ129_01545	CJ13_01055	CJ130_00525
comM		Competence protein ComM	234	234	1	1	5894				167	1505	1499	CJ1_00187	CJ10_00187	CJ100_00189	CJ101_00245	CJ102_00189	CJ103_00352	CJ104_00160	CJ105_00218	CJ106_00186	CJ107_00194	CJ108_00154	CJ109_00159	CJ11_00187	CJ110_00240	CJ111_00183	CJ112_00183	CJ113_00191	CJ114_00191	CJ115_00190	CJ116_00186	CJ117_00185	CJ118_00213	CJ119_00386	CJ12_00187	CJ120_01405	CJ121_00189	CJ122_01336	CJ123_00194	CJ124_00190	CJ125_00192	CJ126_00179	CJ127_00197	CJ128_00193	CJ129_01573	CJ13_01083	CJ130_00497
infC		Translation initiation factor IF-3	234	234	1	1	5936				233	518	516	CJ1_00204	CJ10_00204	CJ100_00205	CJ101_00262	CJ102_00207	CJ103_00370	CJ104_00178	CJ105_00235	CJ106_00204	CJ107_00212	CJ108_00172	CJ109_00177	CJ11_00204	CJ110_00257	CJ111_00200	CJ112_00200	CJ113_00208	CJ114_00208	CJ115_00207	CJ116_00203	CJ117_00202	CJ118_00193	CJ119_00404	CJ12_00204	CJ120_01422	CJ121_00206	CJ122_01319	CJ123_00212	CJ124_00207	CJ125_00209	CJ126_00196	CJ127_00214	CJ128_00210	CJ129_01590	CJ13_01100	CJ130_00480
secG		putative protein-export membrane protein SecG	234	234	1	1	5970				326	371	370	CJ1_00225	CJ10_00224	CJ100_00225	CJ101_00284	CJ102_00226	CJ103_00388	CJ104_00197	CJ105_00255	CJ106_00224	CJ107_00233	CJ108_00191	CJ109_00196	CJ11_00224	CJ110_00278	CJ111_00217	CJ112_00217	CJ113_00229	CJ114_00229	CJ115_00228	CJ116_00225	CJ117_00224	CJ118_00172	CJ119_00421	CJ12_00225	CJ120_01443	CJ121_00227	CJ122_01302	CJ123_00231	CJ124_00228	CJ125_00228	CJ126_00214	CJ127_00233	CJ128_00231	CJ129_01609	CJ13_01120	CJ130_00459
rpmI		50S ribosomal protein L35	234	234	1	1	5986				161	191	190	CJ1_00233	CJ10_00232	CJ100_00233	CJ101_00292	CJ102_00234	CJ103_00396	CJ104_00205	CJ105_00263	CJ106_00232	CJ107_00241	CJ108_00201	CJ109_00205	CJ11_00232	CJ110_00286	CJ111_00225	CJ112_00225	CJ113_00237	CJ114_00237	CJ115_00236	CJ116_00233	CJ117_00232	CJ118_00164	CJ119_00429	CJ12_00233	CJ120_01451	CJ121_00235	CJ122_01294	CJ123_00239	CJ124_00236	CJ125_00236	CJ126_00222	CJ127_00241	CJ128_00239	CJ129_01617	CJ13_01128	CJ130_00451
group_7036		putative protein	234	234	1	1	6064				236	1088	1084	CJ1_00257	CJ10_00256	CJ100_00254	CJ101_00312	CJ102_00258	CJ103_00418	CJ104_00227	CJ105_00168	CJ106_00253	CJ107_00265	CJ108_00221	CJ109_00225	CJ11_00256	CJ110_00361	CJ111_00249	CJ112_00249	CJ113_00261	CJ114_00261	CJ115_00260	CJ116_00256	CJ117_00255	CJ118_00265	CJ119_00457	CJ12_00257	CJ120_01354	CJ121_00256	CJ122_01271	CJ123_00263	CJ124_00260	CJ125_00261	CJ126_00246	CJ127_00266	CJ128_00263	CJ129_01641	CJ13_01152	CJ130_00427
rplY		50S ribosomal protein L25	234	234	1	1	6176				101	536	534	CJ1_00298	CJ10_00295	CJ100_00297	CJ101_00354	CJ102_00299	CJ103_00463	CJ104_00269	CJ105_00125	CJ106_00293	CJ107_00311	CJ108_00264	CJ109_00268	CJ11_00297	CJ110_00406	CJ111_00292	CJ112_00292	CJ113_00302	CJ114_00302	CJ115_00301	CJ116_00301	CJ117_00300	CJ118_00307	CJ119_00503	CJ12_00298	CJ120_01313	CJ121_00297	CJ122_01231	CJ123_00303	CJ124_00301	CJ125_00299	CJ126_00286	CJ127_00306	CJ128_00305	CJ129_01688	CJ13_01197	CJ130_00382
pheA		P-protein	234	234	1	1	6186				353	1073	1069	CJ1_00303	CJ10_00300	CJ100_00302	CJ101_00359	CJ102_00304	CJ103_00468	CJ104_00274	CJ105_00120	CJ106_00298	CJ107_00316	CJ108_00269	CJ109_00273	CJ11_00302	CJ110_00411	CJ111_00297	CJ112_00297	CJ113_00307	CJ114_00307	CJ115_00306	CJ116_00306	CJ117_00305	CJ118_00312	CJ119_00508	CJ12_00303	CJ120_01308	CJ121_00302	CJ122_01226	CJ123_00308	CJ124_00306	CJ125_00304	CJ126_00291	CJ127_00311	CJ128_00310	CJ129_01693	CJ13_01202	CJ130_00377
yfhL		Ferredoxin YfhL	234	234	1	1	6213				284	284	284	CJ1_00320	CJ10_00317	CJ100_00319	CJ101_00376	CJ102_00321	CJ103_00616	CJ104_00291	CJ105_00290	CJ106_00315	CJ107_00333	CJ108_00287	CJ109_00290	CJ11_00319	CJ110_00428	CJ111_00314	CJ112_00314	CJ113_00324	CJ114_00324	CJ115_00323	CJ116_00323	CJ117_00322	CJ118_00329	CJ119_00525	CJ12_00320	CJ120_01291	CJ121_00319	CJ122_01209	CJ123_00325	CJ124_00324	CJ125_00321	CJ126_00308	CJ127_00330	CJ128_00328	CJ129_01711	CJ13_01219	CJ130_00360
tufA		Elongation factor Tu	234	234	1	1	6512				650	1199	1196	CJ1_00462	CJ10_00464	CJ100_00465	CJ101_00523	CJ102_00456	CJ103_00763	CJ104_00441	CJ105_00430	CJ106_00459	CJ107_00481	CJ108_00437	CJ109_00440	CJ11_00461	CJ110_00570	CJ111_00452	CJ112_00452	CJ113_00467	CJ114_00467	CJ115_00466	CJ116_00457	CJ117_00456	CJ118_00471	CJ119_00666	CJ12_00462	CJ120_01149	CJ121_00463	CJ122_01070	CJ123_00460	CJ124_00466	CJ125_00458	CJ126_00447	CJ127_00471	CJ128_00475	CJ129_00022	CJ13_01364	CJ130_00218
rpmG1		50S ribosomal protein L33 1	234	234	1	1	6513				116	158	157	CJ1_00463	CJ10_00465	CJ100_00466	CJ101_00524	CJ102_00457	CJ103_00764	CJ104_00442	CJ105_00431	CJ106_00460	CJ107_00482	CJ108_00438	CJ109_00441	CJ11_00462	CJ110_00571	CJ111_00453	CJ112_00453	CJ113_00468	CJ114_00468	CJ115_00467	CJ116_00458	CJ117_00457	CJ118_00472	CJ119_00667	CJ12_00463	CJ120_01148	CJ121_00464	CJ122_01069	CJ123_00461	CJ124_00467	CJ125_00459	CJ126_00448	CJ127_00472	CJ128_00476	CJ129_00023	CJ13_01365	CJ130_00217
korB		2-oxoglutarate oxidoreductase subunit KorB	234	234	1	1	7146			Hypothetical protein with no hits to refseq/uniprot/clusters/cdd/tigrfams/pfam overlapping another protein with hits	113	845	841	CJ1_00528	CJ10_00529	CJ100_00527	CJ101_00640	CJ102_00515	CJ103_00827	CJ104_00568	CJ105_00484	CJ106_00513	CJ107_00549	CJ108_00568	CJ109_00570	CJ11_00526	CJ110_00636	CJ111_00509	CJ112_00509	CJ113_00532	CJ114_00532	CJ115_00532	CJ116_00522	CJ117_00521	CJ118_00535	CJ119_00719	CJ12_00528	CJ120_01083	CJ121_00528	CJ122_01013	CJ123_00514	CJ124_00532	CJ125_00517	CJ126_00503	CJ127_00533	CJ128_00542	CJ129_00087	CJ13_01430	CJ130_00151
group_7055		hypothetical protein	234	234	1	1	7137				134	263	262	CJ1_00530	CJ10_00531	CJ100_00529	CJ101_00642	CJ102_00517	CJ103_00829	CJ104_00570	CJ105_00486	CJ106_00515	CJ107_00551	CJ108_00570	CJ109_00572	CJ11_00528	CJ110_00638	CJ111_00511	CJ112_00511	CJ113_00534	CJ114_00534	CJ115_00534	CJ116_00524	CJ117_00523	CJ118_00537	CJ119_00721	CJ12_00530	CJ120_01081	CJ121_00530	CJ122_01011	CJ123_00516	CJ124_00534	CJ125_00519	CJ126_00505	CJ127_00535	CJ128_00544	CJ129_00089	CJ13_01432	CJ130_00149
ftn		Bacterial non-heme ferritin	234	234	1	1	6953				227	503	501	CJ1_00605	CJ10_00606	CJ100_00603	CJ101_00716	CJ102_00593	CJ103_00898	CJ104_00649	CJ105_00565	CJ106_00592	CJ107_00628	CJ108_00644	CJ109_00646	CJ11_00603	CJ110_00714	CJ111_00585	CJ112_00585	CJ113_00610	CJ114_00610	CJ115_00610	CJ116_00597	CJ117_00596	CJ118_00614	CJ119_00795	CJ12_00605	CJ120_01006	CJ121_00608	CJ122_00935	CJ123_00592	CJ124_00609	CJ125_00598	CJ126_00579	CJ127_00615	CJ128_00623	CJ129_00167	CJ13_01510	CJ130_00018
smc		Chromosome partition protein Smc	234	234	1	1	8209				311	716	714	CJ1_00695	CJ10_00754	CJ100_00693	CJ101_00807	CJ102_00677	CJ103_00578	CJ104_00738	CJ105_00659	CJ106_00683	CJ107_00720	CJ108_00733	CJ109_00736	CJ11_00691	CJ110_00807	CJ111_00681	CJ112_00681	CJ113_00700	CJ114_00701	CJ115_00700	CJ116_00682	CJ117_00681	CJ118_00706	CJ119_00884	CJ12_00695	CJ120_00915	CJ121_00700	CJ122_00838	CJ123_00678	CJ124_00699	CJ125_00686	CJ126_00663	CJ127_00705	CJ128_00712	CJ129_00314	CJ13_01602	CJ130_01712
glnQ_2		Glutamine transport ATP-binding protein GlnQ	234	234	1	1	7749				191	728	725	CJ1_00882	CJ10_00939	CJ100_00924	CJ101_00986	CJ102_00862	CJ103_01107	CJ104_00918	CJ105_00844	CJ106_00867	CJ107_00913	CJ108_00910	CJ109_00916	CJ11_00875	CJ110_00992	CJ111_00843	CJ112_00843	CJ113_00887	CJ114_00888	CJ115_00887	CJ116_00858	CJ117_00858	CJ118_00890	CJ119_01072	CJ12_00882	CJ120_00728	CJ121_00881	CJ122_00665	CJ123_00866	CJ124_00891	CJ125_00872	CJ126_00894	CJ127_00893	CJ128_00913	CJ129_00494	CJ13_01789	CJ130_01529
group_7068		hypothetical protein	234	234	1	1	7270				143	479	477	CJ1_00949	CJ10_01008	CJ100_00993	CJ101_01054	CJ102_00930	CJ103_01177	CJ104_00987	CJ105_00909	CJ106_00931	CJ107_00984	CJ108_00976	CJ109_00982	CJ11_00938	CJ110_01059	CJ111_00915	CJ112_00915	CJ113_00954	CJ114_00955	CJ115_00954	CJ116_00925	CJ117_00925	CJ118_00957	CJ119_01143	CJ12_00949	CJ120_00661	CJ121_00950	CJ122_00592	CJ123_00938	CJ124_00958	CJ125_00945	CJ126_00967	CJ127_00970	CJ128_00982	CJ129_00562	CJ13_00063	CJ130_01462
group_7070		hypothetical protein	234	234	1	1	2896				347	491	490	CJ1_00974	CJ10_01038	CJ100_01023	CJ101_01082	CJ102_00955	CJ103_01204	CJ104_01017	CJ105_00940	CJ106_00962	CJ107_01010	CJ108_01006	CJ109_01012	CJ11_00964	CJ110_01085	CJ111_00941	CJ112_00941	CJ113_00980	CJ114_00981	CJ115_00980	CJ116_00950	CJ117_00950	CJ118_00982	CJ119_01177	CJ12_00974	CJ120_00636	CJ121_00980	CJ122_00563	CJ123_00964	CJ124_00983	CJ125_00973	CJ126_00993	CJ127_00999	CJ128_01007	CJ129_00591	CJ13_00091	CJ130_01437
bpt		Aspartate/glutamate leucyltransferase	234	234	1	1	2161				260	719	717	CJ1_01017	CJ10_01081	CJ100_01066	CJ101_01214	CJ102_00998	CJ103_01247	CJ104_01160	CJ105_01049	CJ106_01090	CJ107_01054	CJ108_01150	CJ109_01156	CJ11_01007	CJ110_01128	CJ111_00984	CJ112_00984	CJ113_01023	CJ114_01024	CJ115_01023	CJ116_00993	CJ117_00993	CJ118_01025	CJ119_01347	CJ12_01017	CJ120_00593	CJ121_01023	CJ122_00520	CJ123_01007	CJ124_01026	CJ125_01016	CJ126_01036	CJ127_01043	CJ128_01051	CJ129_00634	CJ13_00134	CJ130_01394
bamD		Outer membrane protein assembly factor BamD	234	234	1	1	2021				287	671	645	CJ1_01056	CJ10_01118	CJ100_01108	CJ101_01256	CJ102_01036	CJ103_01285	CJ104_01202	CJ105_01089	CJ106_01130	CJ107_01094	CJ108_01190	CJ109_01197	CJ11_01046	CJ110_01171	CJ111_01028	CJ112_01028	CJ113_01063	CJ114_01064	CJ115_01063	CJ116_01033	CJ117_01033	CJ118_01065	CJ119_01391	CJ12_01056	CJ120_00554	CJ121_01062	CJ122_00478	CJ123_01045	CJ124_01065	CJ125_01056	CJ126_01079	CJ127_01083	CJ128_01094	CJ129_00722	CJ13_00221	CJ130_01348
pepF1		Oligoendopeptidase F, plasmid	234	234	1	1	1955				209	1721	1714	CJ1_01081	CJ10_01143	CJ100_01133	CJ101_01281	CJ102_01061	CJ103_01310	CJ104_01227	CJ105_01114	CJ106_01155	CJ107_01120	CJ108_01215	CJ109_01222	CJ11_01071	CJ110_01254	CJ111_01053	CJ112_01053	CJ113_01088	CJ114_01089	CJ115_01088	CJ116_01058	CJ117_01058	CJ118_01090	CJ119_01416	CJ12_01081	CJ120_00529	CJ121_01087	CJ122_00453	CJ123_01070	CJ124_01090	CJ125_01082	CJ126_01104	CJ127_01109	CJ128_01120	CJ129_00747	CJ13_00246	CJ130_01323
pglC		Undecaprenyl phosphate N,N'-diacetylbacillosamine 1-phosphate transferase	234	234	1	1	1891				176	602	600	CJ1_01106	CJ10_01167	CJ100_01157	CJ101_01305	CJ102_01086	CJ103_01334	CJ104_01251	CJ105_01138	CJ106_01180	CJ107_01146	CJ108_01239	CJ109_01246	CJ11_01096	CJ110_01279	CJ111_01077	CJ112_01077	CJ113_01113	CJ114_01114	CJ115_01113	CJ116_01082	CJ117_01082	CJ118_01115	CJ119_01440	CJ12_01106	CJ120_00504	CJ121_01112	CJ122_00429	CJ123_01095	CJ124_01115	CJ125_01106	CJ126_01128	CJ127_01134	CJ128_01145	CJ129_00772	CJ13_00271	CJ130_01298
cyf		Cytochrome c-553	234	234	1	1	8917				125	302	301	CJ1_01134	CJ10_01192	CJ100_01184	CJ101_01332	CJ102_01113	CJ103_01356	CJ104_01280	CJ105_01169	CJ106_01208	CJ107_01174	CJ108_01268	CJ109_01275	CJ11_01123	CJ110_01306	CJ111_01101	CJ112_01101	CJ113_01141	CJ114_01143	CJ115_01141	CJ116_01106	CJ117_01106	CJ118_01145	CJ119_01472	CJ12_01134	CJ120_00476	CJ121_01139	CJ122_00395	CJ123_01122	CJ124_01143	CJ125_01135	CJ126_01161	CJ127_01163	CJ128_01173	CJ129_00800	CJ13_00297	CJ130_01270
group_7082		hypothetical protein	234	234	1	1	9033				158	830	803	CJ1_01190	CJ10_01248	CJ100_01239	CJ101_01388	CJ102_01168	CJ103_01411	CJ104_01336	CJ105_01225	CJ106_01264	CJ107_01231	CJ108_01324	CJ109_01331	CJ11_01179	CJ110_01361	CJ111_01157	CJ112_01157	CJ113_01196	CJ114_01198	CJ115_01196	CJ116_01161	CJ117_01161	CJ118_01200	CJ119_01527	CJ12_01190	CJ120_00420	CJ121_01195	CJ122_00340	CJ123_01177	CJ124_01199	CJ125_01190	CJ126_01217	CJ127_01222	CJ128_01230	CJ129_00855	CJ13_00353	CJ130_01214
regX3_1		Sensory transduction protein regX3	234	234	1	1	9060				272	674	672	CJ1_01206	CJ10_01264	CJ100_01256	CJ101_01404	CJ102_01184	CJ103_01427	CJ104_01352	CJ105_01241	CJ106_01280	CJ107_01247	CJ108_01340	CJ109_01347	CJ11_01195	CJ110_01377	CJ111_01173	CJ112_01173	CJ113_01212	CJ114_01214	CJ115_01212	CJ116_01177	CJ117_01177	CJ118_01216	CJ119_01543	CJ12_01206	CJ120_00404	CJ121_01211	CJ122_00324	CJ123_01193	CJ124_01215	CJ125_01206	CJ126_01233	CJ127_01239	CJ128_01247	CJ129_00871	CJ13_00369	CJ130_01198
hspR		Putative heat shock protein HspR	234	234	1	1	9063				263	389	373	CJ1_01209	CJ10_01267	CJ100_01259	CJ101_01407	CJ102_01187	CJ103_01430	CJ104_01355	CJ105_01244	CJ106_01283	CJ107_01251	CJ108_01343	CJ109_01350	CJ11_01198	CJ110_01380	CJ111_01176	CJ112_01176	CJ113_01215	CJ114_01217	CJ115_01215	CJ116_01180	CJ117_01180	CJ118_01219	CJ119_01546	CJ12_01209	CJ120_00401	CJ121_01214	CJ122_00321	CJ123_01196	CJ124_01218	CJ125_01209	CJ126_01236	CJ127_01242	CJ128_01250	CJ129_00874	CJ13_00372	CJ130_01195
rpoZ		DNA-directed RNA polymerase subunit omega	234	234	1	1	9146				179	224	223	CJ1_01252	CJ10_01311	CJ100_01301	CJ101_01449	CJ102_01230	CJ103_01472	CJ104_01397	CJ105_01286	CJ106_01325	CJ107_01297	CJ108_01386	CJ109_01392	CJ11_01240	CJ110_01422	CJ111_01219	CJ112_01219	CJ113_01257	CJ114_01259	CJ115_01257	CJ116_01224	CJ117_01225	CJ118_01262	CJ119_01591	CJ12_01252	CJ120_00358	CJ121_01256	CJ122_00278	CJ123_01239	CJ124_01262	CJ125_01254	CJ126_01278	CJ127_01289	CJ128_01295	CJ129_00916	CJ13_00414	CJ130_01152
accB		Biotin carboxyl carrier protein of acetyl-CoA carboxylase	234	234	1	1	9312				215	455	453	CJ1_01271	CJ10_01384	CJ100_01320	CJ101_01469	CJ102_01249	CJ103_01491	CJ104_01416	CJ105_01359	CJ106_01397	CJ107_01369	CJ108_01405	CJ109_01411	CJ11_01259	CJ110_01441	CJ111_01238	CJ112_01238	CJ113_01276	CJ114_01278	CJ115_01276	CJ116_01243	CJ117_01244	CJ118_01401	CJ119_01610	CJ12_01271	CJ120_00339	CJ121_01275	CJ122_00259	CJ123_01258	CJ124_01281	CJ125_01274	CJ126_01297	CJ127_01309	CJ128_01314	CJ129_00935	CJ13_00433	CJ130_01133
nrfH		Cytochrome c-type protein NrfH	234	234	1	1	9494				164	491	489	CJ1_01339	CJ10_01449	CJ100_01384	CJ101_01534	CJ102_01302	CJ103_01543	CJ104_01486	CJ105_01421	CJ106_01462	CJ107_01437	CJ108_01469	CJ109_01480	CJ11_01325	CJ110_01562	CJ111_01300	CJ112_01300	CJ113_01340	CJ114_01344	CJ115_01344	CJ116_01301	CJ117_01303	CJ118_01468	CJ119_01680	CJ12_01339	CJ120_00270	CJ121_01343	CJ122_00216	CJ123_01310	CJ124_01350	CJ125_01329	CJ126_01364	CJ127_01368	CJ128_01385	CJ129_01005	CJ13_00503	CJ130_01062
group_7094		hypothetical protein	234	234	1	1	9506				98	410	408	CJ1_01342	CJ10_01456	CJ100_01390	CJ101_01541	CJ102_01305	CJ103_01549	CJ104_01492	CJ105_01427	CJ106_01468	CJ107_01440	CJ108_01476	CJ109_01487	CJ11_01328	CJ110_01565	CJ111_01304	CJ112_01304	CJ113_01343	CJ114_01347	CJ115_01347	CJ116_01307	CJ117_01309	CJ118_01471	CJ119_01687	CJ12_01342	CJ120_00267	CJ121_01349	CJ122_00212	CJ123_01313	CJ124_01353	CJ125_01332	CJ126_01368	CJ127_01371	CJ128_01388	CJ129_01011	CJ13_00509	CJ130_01059
group_7097		hypothetical protein	234	234	1	1	9555				125	470	468	CJ1_01367	CJ10_01480	CJ100_01415	CJ101_01565	CJ102_01330	CJ103_01573	CJ104_01516	CJ105_01451	CJ106_01492	CJ107_01466	CJ108_01500	CJ109_01511	CJ11_01353	CJ110_01590	CJ111_01328	CJ112_01328	CJ113_01368	CJ114_01372	CJ115_01372	CJ116_01330	CJ117_01332	CJ118_01552	CJ119_01712	CJ12_01367	CJ120_00242	CJ121_01374	CJ122_00189	CJ123_01338	CJ124_01378	CJ125_01357	CJ126_01391	CJ127_01398	CJ128_01415	CJ129_01037	CJ13_00533	CJ130_01033
fabI		Enoyl-[acyl-carrier-protein] reductase [NADH] FabI	234	234	1	1	9574				482	827	822	CJ1_01381	CJ10_01492	CJ100_01426	CJ101_01580	CJ102_01340	CJ103_01585	CJ104_01528	CJ105_01466	CJ106_01506	CJ107_01480	CJ108_01511	CJ109_01522	CJ11_01368	CJ110_01604	CJ111_01338	CJ112_01338	CJ113_01382	CJ114_01386	CJ115_01386	CJ116_01340	CJ117_01342	CJ118_01566	CJ119_01727	CJ12_01381	CJ120_00228	CJ121_01384	CJ122_00179	CJ123_01348	CJ124_01392	CJ125_01367	CJ126_01401	CJ127_01408	CJ128_01429	CJ129_01048	CJ13_00543	CJ130_01017
group_7103		hypothetical protein	234	234	1	1	4698				185	434	432	CJ1_01445	CJ10_01542	CJ100_01500	CJ101_01644	CJ102_01461	CJ103_01641	CJ104_01589	CJ105_01523	CJ106_01571	CJ107_01545	CJ108_01580	CJ109_01590	CJ11_01428	CJ110_01669	CJ111_01396	CJ112_01395	CJ113_01448	CJ114_01451	CJ115_01452	CJ116_01396	CJ117_01400	CJ118_01634	CJ119_01797	CJ12_01445	CJ120_00162	CJ121_01443	CJ122_00122	CJ123_01413	CJ124_01459	CJ125_01426	CJ126_01457	CJ127_01469	CJ128_01502	CJ129_01120	CJ13_00618	CJ130_00951
group_7106		hypothetical protein	234	234	1	1	4743				221	221	221	CJ1_01466	CJ10_01562	CJ100_01520	CJ101_01664	CJ102_01481	CJ103_01662	CJ104_01609	CJ105_01543	CJ106_01591	CJ107_01566	CJ108_01600	CJ109_01610	CJ11_01448	CJ110_01689	CJ111_01416	CJ112_01415	CJ113_01468	CJ114_01471	CJ115_01472	CJ116_01416	CJ117_01420	CJ118_01654	CJ119_01817	CJ12_01466	CJ120_00142	CJ121_01463	CJ122_00102	CJ123_01433	CJ124_01480	CJ125_01446	CJ126_01477	CJ127_01490	CJ128_01523	CJ129_01140	CJ13_00639	CJ130_00931
group_7108		hypothetical protein	234	234	1	1	4746				89	665	662	CJ1_01469	CJ10_01565	CJ100_01523	CJ101_01667	CJ102_01484	CJ103_01665	CJ104_01612	CJ105_01546	CJ106_01594	CJ107_01569	CJ108_01603	CJ109_01613	CJ11_01451	CJ110_01692	CJ111_01419	CJ112_01418	CJ113_01471	CJ114_01474	CJ115_01475	CJ116_01419	CJ117_01423	CJ118_01657	CJ119_01820	CJ12_01469	CJ120_00139	CJ121_01466	CJ122_00099	CJ123_01436	CJ124_01483	CJ125_01449	CJ126_01480	CJ127_01493	CJ128_01526	CJ129_01143	CJ13_00642	CJ130_00928
mdaB		Modulator of drug activity B	234	234	1	1	4877				179	686	577	CJ1_01521	CJ10_01618	CJ100_01576	CJ101_01720	CJ102_01536	CJ103_01717	CJ104_01666	CJ105_01600	CJ106_01649	CJ107_01622	CJ108_01655	CJ109_01666	CJ11_01504	CJ110_01744	CJ111_01471	CJ112_01470	CJ113_01523	CJ114_01526	CJ115_01527	CJ116_01470	CJ117_01474	CJ118_01708	CJ119_01879	CJ12_01521	CJ120_00087	CJ121_01519	CJ122_00047	CJ123_01487	CJ124_01535	CJ125_01502	CJ126_01532	CJ127_01546	CJ128_01581	CJ129_01196	CJ13_00694	CJ130_00876
nqo8		NADH-quinone oxidoreductase subunit 8	234	234	1	1	4994				638	998	996	CJ1_01544	CJ10_01646	CJ100_01603	CJ101_01744	CJ102_01558	CJ103_01747	CJ104_01692	CJ105_01625	CJ106_01673	CJ107_01645	CJ108_01690	CJ109_01694	CJ11_01528	CJ110_01768	CJ111_01496	CJ112_01495	CJ113_01546	CJ114_01549	CJ115_01550	CJ116_01498	CJ117_01502	CJ118_01731	CJ119_00021	CJ12_01544	CJ120_00064	CJ121_01545	CJ122_00021	CJ123_01511	CJ124_01558	CJ125_01526	CJ126_01557	CJ127_01570	CJ128_01605	CJ129_01220	CJ13_00723	CJ130_00853
nqo6		NADH-quinone oxidoreductase subunit 6	234	234	1	1	5011				236	503	501	CJ1_01550	CJ10_01652	CJ100_01609	CJ101_01750	CJ102_01564	CJ103_01753	CJ104_01698	CJ105_01631	CJ106_01679	CJ107_01651	CJ108_01696	CJ109_01700	CJ11_01534	CJ110_01774	CJ111_01502	CJ112_01501	CJ113_01552	CJ114_01555	CJ115_01556	CJ116_01504	CJ117_01508	CJ118_01737	CJ119_00027	CJ12_01550	CJ120_00058	CJ121_01551	CJ122_00015	CJ123_01517	CJ124_01564	CJ125_01532	CJ126_01563	CJ127_01576	CJ128_01611	CJ129_01226	CJ13_00729	CJ130_00847
rpsM		30S ribosomal protein S13	234	234	1	1	5073				308	395	364	CJ1_01563	CJ10_01666	CJ100_01623	CJ101_01772	CJ102_01583	CJ103_01768	CJ104_01712	CJ105_01644	CJ106_01692	CJ107_01665	CJ108_01710	CJ109_01714	CJ11_01547	CJ110_01788	CJ111_01519	CJ112_01518	CJ113_01566	CJ114_01569	CJ115_01570	CJ116_01520	CJ117_01524	CJ118_01750	CJ119_00044	CJ12_01563	CJ120_00045	CJ121_01564	CJ122_01670	CJ123_01535	CJ124_01577	CJ125_01549	CJ126_01580	CJ127_01592	CJ128_01624	CJ129_01239	CJ13_00743	CJ130_00834
rpsK		30S ribosomal protein S11	234	234	1	1	5074				110	392	390	CJ1_01564	CJ10_01667	CJ100_01624	CJ101_01773	CJ102_01584	CJ103_01769	CJ104_01713	CJ105_01645	CJ106_01693	CJ107_01666	CJ108_01711	CJ109_01715	CJ11_01548	CJ110_01789	CJ111_01520	CJ112_01519	CJ113_01567	CJ114_01570	CJ115_01571	CJ116_01521	CJ117_01525	CJ118_01751	CJ119_00045	CJ12_01564	CJ120_00044	CJ121_01565	CJ122_01669	CJ123_01536	CJ124_01578	CJ125_01550	CJ126_01581	CJ127_01593	CJ128_01625	CJ129_01240	CJ13_00744	CJ130_00833
ispDF		Bifunctional enzyme IspD/IspF	234	234	1	1	5107				479	1115	1112	CJ1_01578	CJ10_01681	CJ100_01638	CJ101_01787	CJ102_01598	CJ103_01783	CJ104_01727	CJ105_01659	CJ106_01707	CJ107_01680	CJ108_01725	CJ109_01729	CJ11_01562	CJ110_01803	CJ111_01534	CJ112_01533	CJ113_01581	CJ114_01584	CJ115_01585	CJ116_01534	CJ117_01538	CJ118_01765	CJ119_00061	CJ12_01578	CJ120_00030	CJ121_01579	CJ122_01656	CJ123_01550	CJ124_01592	CJ125_01564	CJ126_01595	CJ127_01607	CJ128_01639	CJ129_01254	CJ13_00758	CJ130_00819
aroC		Chorismate synthase	234	234	1	1	5170				302	1088	1084	CJ1_01609	CJ10_01713	CJ100_01672	CJ101_01819	CJ102_01628	CJ103_00008	CJ104_01758	CJ105_01744	CJ106_01740	CJ107_01712	CJ108_01755	CJ109_01759	CJ11_01593	CJ110_01834	CJ111_01565	CJ112_01564	CJ113_01612	CJ114_01615	CJ115_01616	CJ116_01565	CJ117_01569	CJ118_01796	CJ119_00092	CJ12_01609	CJ120_01709	CJ121_01610	CJ122_01625	CJ123_01580	CJ124_01623	CJ125_01595	CJ126_01626	CJ127_01641	CJ128_01670	CJ129_01285	CJ13_00790	CJ130_00787
lapB		Lipopolysaccharide assembly protein B	234	234	1	1	5175				146	986	982	CJ1_01612	CJ10_01716	CJ100_01675	CJ101_01822	CJ102_01631	CJ103_00011	CJ104_01761	CJ105_01747	CJ106_01743	CJ107_01716	CJ108_01758	CJ109_01762	CJ11_01596	CJ110_01837	CJ111_01568	CJ112_01567	CJ113_01615	CJ114_01618	CJ115_01619	CJ116_01568	CJ117_01572	CJ118_01799	CJ119_00095	CJ12_01612	CJ120_01706	CJ121_01613	CJ122_01622	CJ123_01583	CJ124_01626	CJ125_01598	CJ126_01629	CJ127_01644	CJ128_01673	CJ129_01288	CJ13_00793	CJ130_00784
nfuA		Fe/S biogenesis protein NfuA	234	234	1	1	5177				101	272	269	CJ1_01614	CJ10_01718	CJ100_01677	CJ101_01824	CJ102_01633	CJ103_00013	CJ104_01763	CJ105_01749	CJ106_01745	CJ107_01718	CJ108_01760	CJ109_01764	CJ11_01598	CJ110_01839	CJ111_01570	CJ112_01569	CJ113_01617	CJ114_01620	CJ115_01621	CJ116_01570	CJ117_01574	CJ118_01801	CJ119_00097	CJ12_01614	CJ120_01704	CJ121_01615	CJ122_01620	CJ123_01585	CJ124_01628	CJ125_01600	CJ126_01631	CJ127_01646	CJ128_01675	CJ129_01290	CJ13_00795	CJ130_00782
group_7123		Nucleoid-associated protein	234	234	1	1	5180				92	311	309	CJ1_01617	CJ10_01721	CJ100_01680	CJ101_01827	CJ102_01636	CJ103_00016	CJ104_01766	CJ105_01752	CJ106_01748	CJ107_01721	CJ108_01763	CJ109_01767	CJ11_01601	CJ110_01842	CJ111_01573	CJ112_01572	CJ113_01620	CJ114_01623	CJ115_01624	CJ116_01573	CJ117_01577	CJ118_01804	CJ119_00100	CJ12_01617	CJ120_01701	CJ121_01618	CJ122_01617	CJ123_01588	CJ124_01631	CJ125_01603	CJ126_01634	CJ127_01649	CJ128_01678	CJ129_01293	CJ13_00798	CJ130_00779
group_7124		Farnesyl diphosphate synthase	234	234	1	1	5185				296	845	842	CJ1_01619	CJ10_01723	CJ100_01682	CJ101_01829	CJ102_01638	CJ103_00018	CJ104_01768	CJ105_01754	CJ106_01750	CJ107_01723	CJ108_01765	CJ109_01769	CJ11_01603	CJ110_01844	CJ111_01575	CJ112_01574	CJ113_01622	CJ114_01625	CJ115_01626	CJ116_01575	CJ117_01579	CJ118_01806	CJ119_00102	CJ12_01619	CJ120_01699	CJ121_01620	CJ122_01615	CJ123_01590	CJ124_01633	CJ125_01605	CJ126_01636	CJ127_01651	CJ128_01680	CJ129_01295	CJ13_00800	CJ130_00777
mkl		putative ribonucleotide transport ATP-binding protein mkl	234	234	1	1	5194				176	722	719	CJ1_01622	CJ10_01726	CJ100_01685	CJ101_01832	CJ102_01641	CJ103_00021	CJ104_01771	CJ105_01757	CJ106_01753	CJ107_01726	CJ108_01768	CJ109_01772	CJ11_01606	CJ110_01847	CJ111_01578	CJ112_01577	CJ113_01625	CJ114_01628	CJ115_01629	CJ116_01578	CJ117_01582	CJ118_01809	CJ119_00105	CJ12_01622	CJ120_01696	CJ121_01623	CJ122_01612	CJ123_01593	CJ124_01636	CJ125_01608	CJ126_01639	CJ127_01654	CJ128_01683	CJ129_01298	CJ13_00803	CJ130_00774
tpd		34 kDa membrane antigen	234	234	1	1	5214				149	539	537	CJ1_01633	CJ10_01737	CJ100_01696	CJ101_01843	CJ102_01652	CJ103_00032	CJ104_01782	CJ105_01769	CJ106_01765	CJ107_01738	CJ108_01779	CJ109_01783	CJ11_01617	CJ110_01858	CJ111_01590	CJ112_01589	CJ113_01636	CJ114_01639	CJ115_01640	CJ116_01590	CJ117_01594	CJ118_01820	CJ119_00116	CJ12_01633	CJ120_01685	CJ121_01635	CJ122_01600	CJ123_01604	CJ124_01647	CJ125_01621	CJ126_01651	CJ127_01667	CJ128_01695	CJ129_01310	CJ13_00815	CJ130_00763
recA		Protein RecA	234	234	1	1	5266				272	1031	1027	CJ1_01651	CJ10_01755	CJ100_01714	CJ101_01861	CJ102_01670	CJ103_00051	CJ104_01800	CJ105_01803	CJ106_01799	CJ107_01756	CJ108_01797	CJ109_01801	CJ11_01635	CJ110_01876	CJ111_01608	CJ112_01607	CJ113_01680	CJ114_01683	CJ115_01658	CJ116_01608	CJ117_01612	CJ118_01838	CJ119_00134	CJ12_01651	CJ120_01667	CJ121_01653	CJ122_01582	CJ123_01622	CJ124_01665	CJ125_01639	CJ126_01669	CJ127_01685	CJ128_01713	CJ129_01328	CJ13_00833	CJ130_00745
rpsH		30S ribosomal protein S8	234	234	1	1	5293				182	395	394	CJ1_01670	CJ10_01771	CJ100_01730	CJ101_01877	CJ102_01688	CJ103_00067	CJ104_01825	CJ105_01819	CJ106_01815	CJ107_01776	CJ108_01821	CJ109_01826	CJ11_01653	CJ110_01945	CJ111_01631	CJ112_01630	CJ113_01699	CJ114_01702	CJ115_01677	CJ116_01626	CJ117_01630	CJ118_01858	CJ119_00154	CJ12_01670	CJ120_01648	CJ121_01673	CJ122_01559	CJ123_01640	CJ124_01684	CJ125_01660	CJ126_01692	CJ127_01706	CJ128_01732	CJ129_01347	CJ13_00852	CJ130_00726
rplE		50S ribosomal protein L5	234	234	1	1	5295				101	542	540	CJ1_01672	CJ10_01773	CJ100_01732	CJ101_01879	CJ102_01690	CJ103_00069	CJ104_01827	CJ105_01821	CJ106_01817	CJ107_01778	CJ108_01823	CJ109_01828	CJ11_01655	CJ110_01947	CJ111_01633	CJ112_01632	CJ113_01701	CJ114_01704	CJ115_01679	CJ116_01628	CJ117_01632	CJ118_01860	CJ119_00156	CJ12_01672	CJ120_01646	CJ121_01675	CJ122_01557	CJ123_01642	CJ124_01686	CJ125_01662	CJ126_01694	CJ127_01708	CJ128_01734	CJ129_01349	CJ13_00854	CJ130_00724
rplN		50S ribosomal protein L14	234	234	1	1	5297				143	368	367	CJ1_01674	CJ10_01775	CJ100_01734	CJ101_01881	CJ102_01692	CJ103_00071	CJ104_01829	CJ105_01823	CJ106_01819	CJ107_01780	CJ108_01825	CJ109_01830	CJ11_01657	CJ110_01949	CJ111_01635	CJ112_01634	CJ113_01703	CJ114_01706	CJ115_01681	CJ116_01630	CJ117_01634	CJ118_01862	CJ119_00158	CJ12_01674	CJ120_01644	CJ121_01677	CJ122_01555	CJ123_01644	CJ124_01688	CJ125_01664	CJ126_01696	CJ127_01710	CJ128_01736	CJ129_01351	CJ13_00856	CJ130_00722
rpsQ		30S ribosomal protein S17	234	234	1	1	5298				131	251	250	CJ1_01675	CJ10_01776	CJ100_01735	CJ101_01882	CJ102_01693	CJ103_00072	CJ104_01830	CJ105_01824	CJ106_01820	CJ107_01781	CJ108_01826	CJ109_01831	CJ11_01658	CJ110_01950	CJ111_01636	CJ112_01635	CJ113_01704	CJ114_01707	CJ115_01682	CJ116_01631	CJ117_01635	CJ118_01863	CJ119_00159	CJ12_01675	CJ120_01643	CJ121_01678	CJ122_01554	CJ123_01645	CJ124_01689	CJ125_01665	CJ126_01697	CJ127_01711	CJ128_01737	CJ129_01352	CJ13_00857	CJ130_00721
rpsC		30S ribosomal protein S3	234	234	1	1	5302				131	701	698	CJ1_01678	CJ10_01779	CJ100_01738	CJ101_01885	CJ102_01696	CJ103_00075	CJ104_01833	CJ105_01827	CJ106_01823	CJ107_01784	CJ108_01829	CJ109_01834	CJ11_01661	CJ110_01953	CJ111_01639	CJ112_01638	CJ113_01707	CJ114_01710	CJ115_01685	CJ116_01634	CJ117_01638	CJ118_01866	CJ119_00162	CJ12_01678	CJ120_01640	CJ121_01681	CJ122_01551	CJ123_01648	CJ124_01692	CJ125_01668	CJ126_01700	CJ127_01714	CJ128_01740	CJ129_01355	CJ13_00860	CJ130_00718
rplB		50S ribosomal protein L2	234	234	1	1	5305				413	830	828	CJ1_01681	CJ10_01782	CJ100_01741	CJ101_01888	CJ102_01699	CJ103_00078	CJ104_01836	CJ105_01830	CJ106_01826	CJ107_01787	CJ108_01832	CJ109_01837	CJ11_01664	CJ110_01956	CJ111_01642	CJ112_01641	CJ113_01710	CJ114_01713	CJ115_01688	CJ116_01637	CJ117_01641	CJ118_01869	CJ119_00165	CJ12_01681	CJ120_01637	CJ121_01684	CJ122_01548	CJ123_01651	CJ124_01695	CJ125_01671	CJ126_01703	CJ127_01717	CJ128_01743	CJ129_01358	CJ13_00863	CJ130_00715
penA		putative peptidoglycan D,D-transpeptidase PenA	234	234	1	1	7180				383	1814	1800	CJ1_00516	CJ10_00517	CJ100_00515	CJ101_00628	CJ102_00503	CJ103_00815	CJ104_00556	CJ105_00472	CJ106_00501	CJ107_00536	CJ108_00556	CJ109_00558	CJ11_00514	CJ110_00624	CJ111_00497	CJ112_00497	CJ113_00520	CJ114_00520	CJ115_00520	CJ116_00510	CJ117_00509	CJ118_00523	CJ119_00707	CJ12_00516	CJ120_01095	CJ121_00516	CJ122_01025	CJ123_00502	CJ124_00520	CJ125_00505	CJ126_00491	CJ127_00521	CJ128_00529	CJ129_00075	CJ13_01418	CJ130_00163
rlpA		Endolytic peptidoglycan transglycosylase RlpA	234	234	1	1	6873				569	830	826	CJ1_00639	CJ10_00640	CJ100_00635	CJ101_00748	CJ102_00625	CJ103_00930	CJ104_00682	CJ105_00599	CJ106_00625	CJ107_00662	CJ108_00676	CJ109_00679	CJ11_00635	CJ110_00748	CJ111_00616	CJ112_00616	CJ113_00644	CJ114_00644	CJ115_00643	CJ116_00628	CJ117_00627	CJ118_00646	CJ119_00828	CJ12_00639	CJ120_00972	CJ121_00642	CJ122_00904	CJ123_00625	CJ124_00643	CJ125_00631	CJ126_00611	CJ127_00648	CJ128_00656	CJ129_00201	CJ13_01542	CJ130_01771
cheW		Chemotaxis protein CheW	234	234	1	1	6106				203	527	519	CJ1_00271	CJ10_00270	CJ100_00269	CJ101_00326	CJ102_00272	CJ103_00432	CJ104_00241	CJ105_00154	CJ106_00268	CJ107_00281	CJ108_00235	CJ109_00239	CJ11_00270	CJ110_00375	CJ111_00263	CJ112_00263	CJ113_00275	CJ114_00275	CJ115_00274	CJ116_00270	CJ117_00269	CJ118_00279	CJ119_00473	CJ12_00271	CJ120_01340	CJ121_00270	CJ122_01257	CJ123_00277	CJ124_00274	CJ125_00275	CJ126_00260	CJ127_00281	CJ128_00277	CJ129_01655	CJ13_01166	CJ130_00413
rbr1		Rubrerythrin-1	234	234	1	1	5407				188	650	645	CJ1_00012	CJ10_00011	CJ100_00012	CJ101_00011	CJ102_00011	CJ103_00117	CJ104_01874	CJ105_01868	CJ106_00011	CJ107_00011	CJ108_01867	CJ109_01875	CJ11_00011	CJ110_00012	CJ111_00011	CJ112_00011	CJ113_00012	CJ114_00012	CJ115_00012	CJ116_00011	CJ117_00011	CJ118_00011	CJ119_00208	CJ12_00012	CJ120_01597	CJ121_00011	CJ122_01511	CJ123_00011	CJ124_00013	CJ125_00012	CJ126_00011	CJ127_00012	CJ128_00012	CJ129_01396	CJ13_00902	CJ130_00675
thyX		Flavin-dependent thymidylate synthase	234	234	1	1	5441				143	623	620	CJ1_00026	CJ10_00025	CJ100_00026	CJ101_00026	CJ102_00025	CJ103_00189	CJ104_01888	CJ105_01882	CJ106_00025	CJ107_00025	CJ108_01881	CJ109_01889	CJ11_00025	CJ110_00026	CJ111_00025	CJ112_00025	CJ113_00026	CJ114_00026	CJ115_00026	CJ116_00025	CJ117_00025	CJ118_00025	CJ119_00224	CJ12_00026	CJ120_01583	CJ121_00025	CJ122_01497	CJ123_00025	CJ124_00027	CJ125_00026	CJ126_00025	CJ127_00026	CJ128_00026	CJ129_01409	CJ13_00916	CJ130_00661
aroQ		3-dehydroquinate dehydratase	234	234	1	1	5583				344	479	478	CJ1_00066	CJ10_00067	CJ100_00067	CJ101_00122	CJ102_00073	CJ103_00230	CJ104_00038	CJ105_00037	CJ106_00065	CJ107_00068	CJ108_00036	CJ109_00040	CJ11_00066	CJ110_00067	CJ111_00064	CJ112_00064	CJ113_00069	CJ114_00069	CJ115_00068	CJ116_00071	CJ117_00070	CJ118_00071	CJ119_00264	CJ12_00066	CJ120_01544	CJ121_00067	CJ122_01456	CJ123_00073	CJ124_00068	CJ125_00073	CJ126_00061	CJ127_00076	CJ128_00068	CJ129_01450	CJ13_00959	CJ130_00620
rplU		50S ribosomal protein L21	234	234	1	1	5628				215	308	307	CJ1_00091	CJ10_00093	CJ100_00094	CJ101_00147	CJ102_00098	CJ103_00256	CJ104_00065	CJ105_00062	CJ106_00090	CJ107_00094	CJ108_00063	CJ109_00067	CJ11_00091	CJ110_00092	CJ111_00094	CJ112_00094	CJ113_00094	CJ114_00094	CJ115_00093	CJ116_00097	CJ117_00096	CJ118_00096	CJ119_00291	CJ12_00091	CJ120_01519	CJ121_00093	CJ122_01429	CJ123_00098	CJ124_00093	CJ125_00098	CJ126_00088	CJ127_00101	CJ128_00093	CJ129_01476	CJ13_00985	CJ130_00595
pal		Peptidoglycan-associated lipoprotein	234	234	1	1	5673				284	497	496	CJ1_00110	CJ10_00112	CJ100_00113	CJ101_00166	CJ102_00117	CJ103_00275	CJ104_00084	CJ105_00081	CJ106_00109	CJ107_00114	CJ108_00082	CJ109_00088	CJ11_00110	CJ110_00111	CJ111_00113	CJ112_00113	CJ113_00113	CJ114_00113	CJ115_00112	CJ116_00116	CJ117_00115	CJ118_00115	CJ119_00313	CJ12_00110	CJ120_01500	CJ121_00112	CJ122_01410	CJ123_00117	CJ124_00112	CJ125_00118	CJ126_00107	CJ127_00123	CJ128_00114	CJ129_01495	CJ13_01004	CJ130_00576
fliN_2		Flagellar motor switch protein FliN	234	234	1	1	6269				125	308	307	CJ1_00337	CJ10_00338	CJ100_00339	CJ101_00394	CJ102_00338	CJ103_00633	CJ104_00313	CJ105_00308	CJ106_00333	CJ107_00350	CJ108_00309	CJ109_00312	CJ11_00336	CJ110_00445	CJ111_00331	CJ112_00331	CJ113_00341	CJ114_00341	CJ115_00340	CJ116_00340	CJ117_00339	CJ118_00346	CJ119_00543	CJ12_00337	CJ120_01274	CJ121_00338	CJ122_01192	CJ123_00342	CJ124_00341	CJ125_00339	CJ126_00325	CJ127_00349	CJ128_00346	CJ129_01730	CJ13_01240	CJ130_00343
fur		Ferric uptake regulation protein	234	234	1	1	6350				215	473	471	CJ1_00385	CJ10_00386	CJ100_00387	CJ101_00442	CJ102_00385	CJ103_00683	CJ104_00361	CJ105_00356	CJ106_00381	CJ107_00400	CJ108_00357	CJ109_00360	CJ11_00384	CJ110_00493	CJ111_00378	CJ112_00378	CJ113_00390	CJ114_00390	CJ115_00389	CJ116_00387	CJ117_00386	CJ118_00394	CJ119_00590	CJ12_00385	CJ120_01226	CJ121_00386	CJ122_01145	CJ123_00389	CJ124_00389	CJ125_00387	CJ126_00372	CJ127_00398	CJ128_00396	CJ129_01778	CJ13_01288	CJ130_00295
yecS		L-cystine transport system permease protein YecS	234	234	1	1	6508				116	701	698	CJ1_00455	CJ10_00457	CJ100_00458	CJ101_00516	CJ102_00449	CJ103_00756	CJ104_00434	CJ105_00423	CJ106_00452	CJ107_00474	CJ108_00430	CJ109_00433	CJ11_00454	CJ110_00563	CJ111_00445	CJ112_00445	CJ113_00460	CJ114_00460	CJ115_00459	CJ116_00450	CJ117_00449	CJ118_00464	CJ119_00659	CJ12_00455	CJ120_01156	CJ121_00456	CJ122_01077	CJ123_00453	CJ124_00459	CJ125_00451	CJ126_00440	CJ127_00464	CJ128_00468	CJ129_00015	CJ13_01357	CJ130_00225
rpsL		30S ribosomal protein S12	234	234	1	1	6556				224	386	385	CJ1_00484	CJ10_00485	CJ100_00485	CJ101_00546	CJ102_00467	CJ103_00784	CJ104_00462	CJ105_00441	CJ106_00470	CJ107_00504	CJ108_00458	CJ109_00461	CJ11_00483	CJ110_00592	CJ111_00463	CJ112_00463	CJ113_00488	CJ114_00488	CJ115_00488	CJ116_00479	CJ117_00478	CJ118_00491	CJ119_00676	CJ12_00484	CJ120_01127	CJ121_00484	CJ122_01060	CJ123_00471	CJ124_00488	CJ125_00469	CJ126_00457	CJ127_00483	CJ128_00497	CJ129_00043	CJ13_01385	CJ130_00195
group_7549		hypothetical protein	234	234	1	1	8303				179	242	241	CJ1_00671	CJ10_00676	CJ100_00669	CJ101_00782	CJ102_00654	CJ103_00553	CJ104_00714	CJ105_00634	CJ106_00659	CJ107_00694	CJ108_00709	CJ109_00712	CJ11_00666	CJ110_00783	CJ111_00644	CJ112_00644	CJ113_00676	CJ114_00676	CJ115_00675	CJ116_00658	CJ117_00657	CJ118_00681	CJ119_00860	CJ12_00671	CJ120_00940	CJ121_00675	CJ122_00876	CJ123_00654	CJ124_00674	CJ125_00661	CJ126_00639	CJ127_00679	CJ128_00688	CJ129_00290	CJ13_01578	CJ130_01738
pheS		Phenylalanine--tRNA ligase alpha subunit	234	234	1	1	7762				245	992	988	CJ1_00877	CJ10_00934	CJ100_00919	CJ101_00981	CJ102_00857	CJ103_01102	CJ104_00913	CJ105_00839	CJ106_00862	CJ107_00908	CJ108_00905	CJ109_00911	CJ11_00870	CJ110_00987	CJ111_00838	CJ112_00838	CJ113_00882	CJ114_00883	CJ115_00882	CJ116_00853	CJ117_00853	CJ118_00885	CJ119_01067	CJ12_00877	CJ120_00733	CJ121_00876	CJ122_00670	CJ123_00861	CJ124_00886	CJ125_00867	CJ126_00889	CJ127_00888	CJ128_00908	CJ129_00489	CJ13_01784	CJ130_01534
artQ		Arginine transport system permease protein ArtQ	234	234	1	1	7750				383	743	741	CJ1_00881	CJ10_00938	CJ100_00923	CJ101_00985	CJ102_00861	CJ103_01106	CJ104_00917	CJ105_00843	CJ106_00866	CJ107_00912	CJ108_00909	CJ109_00915	CJ11_00874	CJ110_00991	CJ111_00842	CJ112_00842	CJ113_00886	CJ114_00887	CJ115_00886	CJ116_00857	CJ117_00857	CJ118_00889	CJ119_01071	CJ12_00881	CJ120_00729	CJ121_00880	CJ122_00666	CJ123_00865	CJ124_00890	CJ125_00871	CJ126_00893	CJ127_00892	CJ128_00912	CJ129_00493	CJ13_01788	CJ130_01530
hup		DNA-binding protein HU	234	234	1	1	7712				296	314	296	CJ1_00892	CJ10_00949	CJ100_00934	CJ101_00996	CJ102_00872	CJ103_01117	CJ104_00928	CJ105_00853	CJ106_00876	CJ107_00923	CJ108_00920	CJ109_00926	CJ11_00885	CJ110_01002	CJ111_00853	CJ112_00853	CJ113_00897	CJ114_00898	CJ115_00897	CJ116_00868	CJ117_00868	CJ118_00900	CJ119_01082	CJ12_00892	CJ120_00718	CJ121_00891	CJ122_00655	CJ123_00876	CJ124_00901	CJ125_00882	CJ126_00904	CJ127_00903	CJ128_00923	CJ129_00504	CJ13_00005	CJ130_01519
group_7555		hypothetical protein	234	234	1	1	7669				191	332	331	CJ1_00905	CJ10_00963	CJ100_00947	CJ101_01009	CJ102_00885	CJ103_01130	CJ104_00941	CJ105_00866	CJ106_00889	CJ107_00938	CJ108_00933	CJ109_00939	CJ11_00898	CJ110_01015	CJ111_00866	CJ112_00866	CJ113_00910	CJ114_00911	CJ115_00910	CJ116_00881	CJ117_00881	CJ118_00913	CJ119_01095	CJ12_00905	CJ120_00705	CJ121_00904	CJ122_00642	CJ123_00889	CJ124_00914	CJ125_00895	CJ126_00917	CJ127_00917	CJ128_00936	CJ129_00517	CJ13_00018	CJ130_01506
djlA		Co-chaperone protein DjlA	234	234	1	1	7283				194	770	767	CJ1_00941	CJ10_01000	CJ100_00985	CJ101_01046	CJ102_00922	CJ103_01169	CJ104_00979	CJ105_00901	CJ106_00923	CJ107_00976	CJ108_00968	CJ109_00974	CJ11_00930	CJ110_01051	CJ111_00907	CJ112_00907	CJ113_00946	CJ114_00947	CJ115_00946	CJ116_00917	CJ117_00917	CJ118_00949	CJ119_01135	CJ12_00941	CJ120_00669	CJ121_00942	CJ122_00600	CJ123_00930	CJ124_00950	CJ125_00937	CJ126_00959	CJ127_00961	CJ128_00973	CJ129_00554	CJ13_00055	CJ130_01470
group_7559		Cytochrome c-553	234	234	1	1	2194				197	434	432	CJ1_01002	CJ10_01066	CJ100_01051	CJ101_01199	CJ102_00983	CJ103_01232	CJ104_01145	CJ105_01034	CJ106_01075	CJ107_01038	CJ108_01135	CJ109_01141	CJ11_00992	CJ110_01113	CJ111_00969	CJ112_00969	CJ113_01008	CJ114_01009	CJ115_01008	CJ116_00978	CJ117_00978	CJ118_01010	CJ119_01332	CJ12_01002	CJ120_00608	CJ121_01008	CJ122_00535	CJ123_00992	CJ124_01011	CJ125_01001	CJ126_01021	CJ127_01028	CJ128_01036	CJ129_00619	CJ13_00119	CJ130_01409
ftsW		putative peptidoglycan glycosyltransferase FtsW	234	234	1	1	2155				329	1163	1159	CJ1_01020	CJ10_01084	CJ100_01069	CJ101_01217	CJ102_01001	CJ103_01250	CJ104_01163	CJ105_01052	CJ106_01093	CJ107_01057	CJ108_01153	CJ109_01159	CJ11_01010	CJ110_01131	CJ111_00987	CJ112_00987	CJ113_01026	CJ114_01027	CJ115_01026	CJ116_00996	CJ117_00996	CJ118_01028	CJ119_01350	CJ12_01020	CJ120_00590	CJ121_01026	CJ122_00517	CJ123_01010	CJ124_01029	CJ125_01019	CJ126_01039	CJ127_01046	CJ128_01054	CJ129_00637	CJ13_00137	CJ130_01391
xseB		Exodeoxyribonuclease 7 small subunit	234	234	1	1	2074				149	173	172	CJ1_01039	CJ10_01102	CJ100_01092	CJ101_01237	CJ102_01020	CJ103_01269	CJ104_01186	CJ105_01073	CJ106_01113	CJ107_01076	CJ108_01174	CJ109_01181	CJ11_01030	CJ110_01155	CJ111_01012	CJ112_01012	CJ113_01045	CJ114_01046	CJ115_01045	CJ116_01015	CJ117_01015	CJ118_01047	CJ119_01370	CJ12_01039	CJ120_00571	CJ121_01046	CJ122_00494	CJ123_01029	CJ124_01048	CJ125_01039	CJ126_01063	CJ127_01067	CJ128_01076	CJ129_00706	CJ13_00205	CJ130_01364
group_7563		hypothetical protein	234	234	1	1	1990				146	512	510	CJ1_01072	CJ10_01134	CJ100_01124	CJ101_01272	CJ102_01052	CJ103_01301	CJ104_01218	CJ105_01105	CJ106_01146	CJ107_01111	CJ108_01206	CJ109_01213	CJ11_01062	CJ110_01245	CJ111_01044	CJ112_01044	CJ113_01079	CJ114_01080	CJ115_01079	CJ116_01049	CJ117_01049	CJ118_01081	CJ119_01407	CJ12_01072	CJ120_00538	CJ121_01078	CJ122_00462	CJ123_01061	CJ124_01081	CJ125_01073	CJ126_01095	CJ127_01100	CJ128_01110	CJ129_00738	CJ13_00237	CJ130_01332
csrA		Translational regulator CsrA	234	234	1	1	1945				218	227	226	CJ1_01085	CJ10_01147	CJ100_01137	CJ101_01285	CJ102_01065	CJ103_01314	CJ104_01231	CJ105_01118	CJ106_01160	CJ107_01124	CJ108_01219	CJ109_01226	CJ11_01075	CJ110_01258	CJ111_01057	CJ112_01057	CJ113_01092	CJ114_01093	CJ115_01092	CJ116_01062	CJ117_01062	CJ118_01094	CJ119_01420	CJ12_01085	CJ120_00525	CJ121_01091	CJ122_00449	CJ123_01074	CJ124_01094	CJ125_01086	CJ126_01108	CJ127_01113	CJ128_01124	CJ129_00751	CJ13_00250	CJ130_01319
group_7568		putative transcriptional regulatory protein	234	234	1	1	8958				437	707	705	CJ1_01152	CJ10_01210	CJ100_01201	CJ101_01350	CJ102_01130	CJ103_01373	CJ104_01298	CJ105_01187	CJ106_01226	CJ107_01192	CJ108_01286	CJ109_01293	CJ11_01141	CJ110_01323	CJ111_01118	CJ112_01118	CJ113_01158	CJ114_01160	CJ115_01158	CJ116_01123	CJ117_01123	CJ118_01162	CJ119_01489	CJ12_01152	CJ120_00458	CJ121_01157	CJ122_00378	CJ123_01139	CJ124_01161	CJ125_01152	CJ126_01178	CJ127_01181	CJ128_01191	CJ129_00817	CJ13_00315	CJ130_01252
petA		Ubiquinol-cytochrome c reductase iron-sulfur subunit	234	234	1	1	8997				119	503	501	CJ1_01166	CJ10_01224	CJ100_01215	CJ101_01364	CJ102_01144	CJ103_01387	CJ104_01312	CJ105_01201	CJ106_01240	CJ107_01207	CJ108_01300	CJ109_01307	CJ11_01155	CJ110_01337	CJ111_01132	CJ112_01132	CJ113_01172	CJ114_01174	CJ115_01172	CJ116_01137	CJ117_01137	CJ118_01176	CJ119_01503	CJ12_01166	CJ120_00444	CJ121_01171	CJ122_00364	CJ123_01153	CJ124_01175	CJ125_01166	CJ126_01192	CJ127_01195	CJ128_01205	CJ129_00831	CJ13_00329	CJ130_01238
ktrA		Ktr system potassium uptake protein A	234	234	1	1	9302				128	650	647	CJ1_01264	CJ10_01377	CJ100_01313	CJ101_01461	CJ102_01242	CJ103_01484	CJ104_01409	CJ105_01352	CJ106_01390	CJ107_01362	CJ108_01398	CJ109_01404	CJ11_01252	CJ110_01434	CJ111_01231	CJ112_01231	CJ113_01269	CJ114_01271	CJ115_01269	CJ116_01236	CJ117_01237	CJ118_01394	CJ119_01603	CJ12_01264	CJ120_00346	CJ121_01268	CJ122_00266	CJ123_01251	CJ124_01274	CJ125_01267	CJ126_01290	CJ127_01302	CJ128_01307	CJ129_00928	CJ13_00426	CJ130_01140
ruvB		Holliday junction ATP-dependent DNA helicase RuvB	234	234	1	1	9507				113	1007	1003	CJ1_01343	CJ10_01457	CJ100_01391	CJ101_01542	CJ102_01306	CJ103_01550	CJ104_01493	CJ105_01428	CJ106_01469	CJ107_01441	CJ108_01477	CJ109_01488	CJ11_01329	CJ110_01566	CJ111_01305	CJ112_01305	CJ113_01344	CJ114_01348	CJ115_01348	CJ116_01308	CJ117_01310	CJ118_01472	CJ119_01688	CJ12_01343	CJ120_00266	CJ121_01350	CJ122_00211	CJ123_01314	CJ124_01354	CJ125_01333	CJ126_01369	CJ127_01372	CJ128_01389	CJ129_01012	CJ13_00510	CJ130_01058
rplM		50S ribosomal protein L13	234	234	1	1	4731				158	425	423	CJ1_01460	CJ10_01556	CJ100_01514	CJ101_01658	CJ102_01475	CJ103_01656	CJ104_01603	CJ105_01537	CJ106_01585	CJ107_01559	CJ108_01594	CJ109_01604	CJ11_01442	CJ110_01683	CJ111_01410	CJ112_01409	CJ113_01462	CJ114_01465	CJ115_01466	CJ116_01410	CJ117_01414	CJ118_01648	CJ119_01811	CJ12_01460	CJ120_00148	CJ121_01457	CJ122_00108	CJ123_01427	CJ124_01474	CJ125_01440	CJ126_01471	CJ127_01484	CJ128_01517	CJ129_01134	CJ13_00632	CJ130_00937
group_7577		hypothetical protein	234	234	1	1	4757				320	551	550	CJ1_01475	CJ10_01571	CJ100_01529	CJ101_01673	CJ102_01491	CJ103_01671	CJ104_01618	CJ105_01552	CJ106_01600	CJ107_01575	CJ108_01609	CJ109_01619	CJ11_01457	CJ110_01698	CJ111_01425	CJ112_01424	CJ113_01477	CJ114_01480	CJ115_01481	CJ116_01425	CJ117_01429	CJ118_01663	CJ119_01827	CJ12_01475	CJ120_00133	CJ121_01473	CJ122_00093	CJ123_01442	CJ124_01489	CJ125_01455	CJ126_01486	CJ127_01500	CJ128_01532	CJ129_01149	CJ13_00648	CJ130_00922
fdhB1		Formate dehydrogenase iron-sulfur subunit	234	234	1	1	4808				257	641	639	CJ1_01490	CJ10_01586	CJ100_01544	CJ101_01688	CJ102_01506	CJ103_01686	CJ104_01633	CJ105_01567	CJ106_01615	CJ107_01590	CJ108_01624	CJ109_01634	CJ11_01472	CJ110_01713	CJ111_01440	CJ112_01439	CJ113_01492	CJ114_01495	CJ115_01496	CJ116_01440	CJ117_01444	CJ118_01678	CJ119_01845	CJ12_01490	CJ120_00118	CJ121_01488	CJ122_00078	CJ123_01457	CJ124_01504	CJ125_01470	CJ126_01501	CJ127_01517	CJ128_01549	CJ129_01164	CJ13_00663	CJ130_00907
nuoD		NADH-quinone oxidoreductase subunit D	234	234	1	1	5008				374	1226	1222	CJ1_01548	CJ10_01650	CJ100_01607	CJ101_01748	CJ102_01562	CJ103_01751	CJ104_01696	CJ105_01629	CJ106_01677	CJ107_01649	CJ108_01694	CJ109_01698	CJ11_01532	CJ110_01772	CJ111_01500	CJ112_01499	CJ113_01550	CJ114_01553	CJ115_01554	CJ116_01502	CJ117_01506	CJ118_01735	CJ119_00025	CJ12_01548	CJ120_00060	CJ121_01549	CJ122_00017	CJ123_01515	CJ124_01562	CJ125_01530	CJ126_01561	CJ127_01574	CJ128_01609	CJ129_01224	CJ13_00727	CJ130_00849
prfA		Peptide chain release factor RF1	234	234	1	1	5114				533	1067	1064	CJ1_01583	CJ10_01686	CJ100_01643	CJ101_01792	CJ102_01603	CJ103_01788	CJ104_01732	CJ105_01664	CJ106_01712	CJ107_01685	CJ108_01730	CJ109_01734	CJ11_01567	CJ110_01808	CJ111_01539	CJ112_01538	CJ113_01586	CJ114_01589	CJ115_01590	CJ116_01539	CJ117_01543	CJ118_01770	CJ119_00066	CJ12_01583	CJ120_00025	CJ121_01584	CJ122_01651	CJ123_01555	CJ124_01597	CJ125_01569	CJ126_01600	CJ127_01613	CJ128_01644	CJ129_01259	CJ13_00763	CJ130_00814
rpsE		30S ribosomal protein S5	234	234	1	1	5290				191	443	441	CJ1_01667	CJ10_01768	CJ100_01727	CJ101_01874	CJ102_01685	CJ103_00064	CJ104_01822	CJ105_01816	CJ106_01812	CJ107_01773	CJ108_01818	CJ109_01823	CJ11_01650	CJ110_01942	CJ111_01628	CJ112_01627	CJ113_01696	CJ114_01699	CJ115_01674	CJ116_01623	CJ117_01627	CJ118_01855	CJ119_00151	CJ12_01667	CJ120_01651	CJ121_01670	CJ122_01562	CJ123_01637	CJ124_01681	CJ125_01657	CJ126_01689	CJ127_01703	CJ128_01729	CJ129_01344	CJ13_00849	CJ130_00729
rplF		50S ribosomal protein L6	234	234	1	1	5292				209	536	534	CJ1_01669	CJ10_01770	CJ100_01729	CJ101_01876	CJ102_01687	CJ103_00066	CJ104_01824	CJ105_01818	CJ106_01814	CJ107_01775	CJ108_01820	CJ109_01825	CJ11_01652	CJ110_01944	CJ111_01630	CJ112_01629	CJ113_01698	CJ114_01701	CJ115_01676	CJ116_01625	CJ117_01629	CJ118_01857	CJ119_00153	CJ12_01669	CJ120_01649	CJ121_01672	CJ122_01560	CJ123_01639	CJ124_01683	CJ125_01659	CJ126_01691	CJ127_01705	CJ128_01731	CJ129_01346	CJ13_00851	CJ130_00727
rplP		50S ribosomal protein L16	234	234	1	1	5301				179	425	423	CJ1_01677	CJ10_01778	CJ100_01737	CJ101_01884	CJ102_01695	CJ103_00074	CJ104_01832	CJ105_01826	CJ106_01822	CJ107_01783	CJ108_01828	CJ109_01833	CJ11_01660	CJ110_01952	CJ111_01638	CJ112_01637	CJ113_01706	CJ114_01709	CJ115_01684	CJ116_01633	CJ117_01637	CJ118_01865	CJ119_00161	CJ12_01677	CJ120_01641	CJ121_01680	CJ122_01552	CJ123_01647	CJ124_01691	CJ125_01667	CJ126_01699	CJ127_01713	CJ128_01739	CJ129_01354	CJ13_00859	CJ130_00719
rpsS		30S ribosomal protein S19	234	234	1	1	5304				152	281	280	CJ1_01680	CJ10_01781	CJ100_01740	CJ101_01887	CJ102_01698	CJ103_00077	CJ104_01835	CJ105_01829	CJ106_01825	CJ107_01786	CJ108_01831	CJ109_01836	CJ11_01663	CJ110_01955	CJ111_01641	CJ112_01640	CJ113_01709	CJ114_01712	CJ115_01687	CJ116_01636	CJ117_01640	CJ118_01868	CJ119_00164	CJ12_01680	CJ120_01638	CJ121_01683	CJ122_01549	CJ123_01650	CJ124_01694	CJ125_01670	CJ126_01702	CJ127_01716	CJ128_01742	CJ129_01357	CJ13_00862	CJ130_00716
rplC		50S ribosomal protein L3	234	234	1	1	5309				278	575	573	CJ1_01684	CJ10_01785	CJ100_01744	CJ101_01891	CJ102_01702	CJ103_00081	CJ104_01839	CJ105_01833	CJ106_01829	CJ107_01790	CJ108_01835	CJ109_01840	CJ11_01667	CJ110_01959	CJ111_01645	CJ112_01644	CJ113_01713	CJ114_01716	CJ115_01691	CJ116_01640	CJ117_01644	CJ118_01872	CJ119_00168	CJ12_01684	CJ120_01634	CJ121_01687	CJ122_01545	CJ123_01654	CJ124_01698	CJ125_01674	CJ126_01706	CJ127_01720	CJ128_01746	CJ129_01361	CJ13_00866	CJ130_00712
atoS		Signal transduction histidine-protein kinase AtoS	234	234	1	1	7968				353	1022	1016	CJ1_00777	CJ10_00838	CJ100_00825	CJ101_00885	CJ102_00764	CJ103_01065	CJ104_00818	CJ105_00743	CJ106_00767	CJ107_00807	CJ108_00809	CJ109_00815	CJ11_00773	CJ110_00889	CJ111_00746	CJ112_00746	CJ113_00782	CJ114_00783	CJ115_00782	CJ116_00757	CJ117_00756	CJ118_00788	CJ119_00974	CJ12_00777	CJ120_00833	CJ121_00782	CJ122_00762	CJ123_00767	CJ124_00785	CJ125_00770	CJ126_00797	CJ127_00788	CJ128_00802	CJ129_00396	CJ13_01687	CJ130_01632
rfaF		ADP-heptose--LPS heptosyltransferase 2	234	234	1	1	8907				281	983	951	CJ1_01129	CJ10_01186	CJ100_01179	CJ101_01327	CJ102_01108	CJ103_01350	CJ104_01275	CJ105_01164	CJ106_01203	CJ107_01169	CJ108_01263	CJ109_01270	CJ11_01118	CJ110_01301	CJ111_01095	CJ112_01095	CJ113_01136	CJ114_01138	CJ115_01136	CJ116_01100	CJ117_01100	CJ118_01140	CJ119_01466	CJ12_01129	CJ120_00481	CJ121_01134	CJ122_00402	CJ123_01117	CJ124_01138	CJ125_01129	CJ126_01154	CJ127_01157	CJ128_01168	CJ129_00795	CJ13_00292	CJ130_01275
group_9797		hypothetical protein	234	234	1	1	8302				230	230	230	CJ1_00670	CJ10_00675	CJ100_00668	CJ101_00781	CJ102_00653	CJ103_00552	CJ104_00713	CJ105_00633	CJ106_00658	CJ107_00693	CJ108_00708	CJ109_00711	CJ11_00665	CJ110_00782	CJ111_00643	CJ112_00643	CJ113_00675	CJ114_00675	CJ115_00674	CJ116_00657	CJ117_00656	CJ118_00680	CJ119_00859	CJ12_00670	CJ120_00941	CJ121_00674	CJ122_00877	CJ123_00653	CJ124_00673	CJ125_00660	CJ126_00638	CJ127_00678	CJ128_00687	CJ129_00289	CJ13_01577	CJ130_01739
rpsJ		30S ribosomal protein S10	234	234	1	1	5310				311	311	311	CJ1_01685	CJ10_01786	CJ100_01745	CJ101_01892	CJ102_01703	CJ103_00082	CJ104_01840	CJ105_01834	CJ106_01830	CJ107_01791	CJ108_01836	CJ109_01841	CJ11_01668	CJ110_01960	CJ111_01646	CJ112_01645	CJ113_01714	CJ114_01717	CJ115_01692	CJ116_01641	CJ117_01645	CJ118_01873	CJ119_00169	CJ12_01685	CJ120_01633	CJ121_01688	CJ122_01544	CJ123_01655	CJ124_01699	CJ125_01675	CJ126_01707	CJ127_01721	CJ128_01747	CJ129_01362	CJ13_00867	CJ130_00711
rpsP		30S ribosomal protein S16	234	234	1	1	8201				227	227	227	CJ1_00699	CJ10_00758	CJ100_00697	CJ101_00811	CJ102_00681	CJ103_00582	CJ104_00742	CJ105_00663	CJ106_00687	CJ107_00724	CJ108_00737	CJ109_00740	CJ11_00695	CJ110_00811	CJ111_00685	CJ112_00685	CJ113_00704	CJ114_00705	CJ115_00704	CJ116_00686	CJ117_00685	CJ118_00710	CJ119_00888	CJ12_00699	CJ120_00911	CJ121_00704	CJ122_00834	CJ123_00682	CJ124_00703	CJ125_00690	CJ126_00667	CJ127_00709	CJ128_00717	CJ129_00318	CJ13_01606	CJ130_01708
fdx		Ferredoxin	234	234	1	1	6273				245	245	245	CJ1_00340	CJ10_00341	CJ100_00342	CJ101_00397	CJ102_00341	CJ103_00636	CJ104_00316	CJ105_00311	CJ106_00336	CJ107_00353	CJ108_00312	CJ109_00315	CJ11_00339	CJ110_00448	CJ111_00334	CJ112_00334	CJ113_00344	CJ114_00344	CJ115_00343	CJ116_00343	CJ117_00342	CJ118_00349	CJ119_00546	CJ12_00340	CJ120_01271	CJ121_00341	CJ122_01189	CJ123_00345	CJ124_00344	CJ125_00342	CJ126_00328	CJ127_00352	CJ128_00349	CJ129_01733	CJ13_01243	CJ130_00340
infA		Translation initiation factor IF-1	234	234	1	1	5071				218	218	218	CJ1_01562	CJ10_01665	CJ100_01622	CJ101_01771	CJ102_01582	CJ103_01767	CJ104_01711	CJ105_01643	CJ106_01691	CJ107_01663	CJ108_01709	CJ109_01713	CJ11_01546	CJ110_01786	CJ111_01518	CJ112_01517	CJ113_01565	CJ114_01568	CJ115_01569	CJ116_01519	CJ117_01523	CJ118_01749	CJ119_00043	CJ12_01562	CJ120_00046	CJ121_01563	CJ122_01671	CJ123_01534	CJ124_01576	CJ125_01548	CJ126_01579	CJ127_01591	CJ128_01623	CJ129_01238	CJ13_00741	CJ130_00835
nusG		Transcription termination/antitermination protein NusG	234	234	1	1	6515				533	533	533	CJ1_00466	CJ10_00468	CJ100_00468	CJ101_00527	CJ102_00460	CJ103_00767	CJ104_00445	CJ105_00434	CJ106_00463	CJ107_00485	CJ108_00441	CJ109_00444	CJ11_00465	CJ110_00574	CJ111_00456	CJ112_00456	CJ113_00470	CJ114_00470	CJ115_00470	CJ116_00460	CJ117_00459	CJ118_00474	CJ119_00669	CJ12_00466	CJ120_01145	CJ121_00467	CJ122_01067	CJ123_00464	CJ124_00470	CJ125_00462	CJ126_00450	CJ127_00475	CJ128_00479	CJ129_00026	CJ13_01368	CJ130_00214
fliD		Flagellar hook-associated protein 2	233	233	1	1	7127				221	1946	1915	CJ1_00539	CJ10_00540	CJ100_00538	CJ101_00651	CJ102_00526	CJ103_00838	CJ104_00579	CJ105_00495	CJ106_00524	CJ107_00560	CJ108_00579	CJ109_00581	CJ11_00537	CJ110_00647	CJ111_00520	CJ112_00520	CJ113_00543	CJ114_00543	CJ115_00543	CJ116_00533	CJ117_00532	CJ118_00546	CJ119_00730	CJ12_00539	CJ120_01072	CJ121_00539	CJ122_01002	CJ123_00525	CJ124_00543	CJ125_00528	CJ126_00514	CJ127_00544	CJ128_00553	CJ129_00098	CJ13_01441	CJ130_00140
group_1263		hypothetical protein	233	233	1	1	8240				176	944	904	CJ1_00681	CJ10_00740	CJ100_00679	CJ101_00793	CJ102_00663	CJ103_00564	CJ104_00724	CJ105_00645	CJ106_00669	CJ107_00706	CJ108_00719	CJ109_00722	CJ11_00677	CJ110_00793	CJ111_00667	CJ112_00667	CJ113_00686	CJ114_00687	CJ115_00686	CJ116_00668	CJ117_00667	CJ118_00692	CJ119_00870	CJ12_00681	CJ120_00929	CJ121_00686	CJ122_00852	CJ123_00664	CJ124_00685	CJ125_00672	CJ126_00649	CJ127_00691	CJ128_00698	CJ129_00300	CJ13_01588	CJ130_01726
pgbB		hypothetical protein	233	233	1	1	6344				95	1262	294	CJ1_00380	CJ10_00381	CJ100_00382	CJ101_00437	CJ102_00380	CJ103_00678	CJ104_00356	CJ105_00351	CJ106_00376	CJ107_00395	CJ108_00352	CJ109_00355	CJ11_00379	CJ110_00488	CJ111_00373	CJ112_00373	CJ113_00385	CJ114_00385	CJ115_00384	CJ116_00382	CJ117_00381	CJ118_00389	CJ119_00585	CJ12_00380	CJ120_01231	CJ121_00381	CJ122_01150	CJ123_00384	CJ124_00384	CJ125_00382	CJ126_00367	CJ127_00393	CJ128_00391	CJ129_01773	CJ13_01283	CJ130_00300
group_1404		hypothetical protein	233	233	1	1	6919				209	647	643	CJ1_00613	CJ10_00614	CJ100_00610	CJ101_00723	CJ102_00600	CJ103_00905	CJ104_00656	CJ105_00573	CJ106_00600	CJ107_00637	CJ108_00651	CJ109_00654	CJ11_00610	CJ110_00722	CJ111_00592	CJ112_00592	CJ113_00618	CJ114_00618	CJ115_00617	CJ116_00603	CJ117_00602	CJ118_00621	CJ119_00803	CJ12_00613	CJ120_00998	CJ121_00616	CJ122_00929	CJ123_00600	CJ124_00617	CJ125_00606	CJ126_00586	CJ127_00623	CJ128_00631	CJ129_00175	CJ13_01517	CJ130_00010
waaA		3-deoxy-D-manno-octulosonic acid transferase	233	233	1	1	8208				215	1157	1143	CJ1_00696	CJ10_00755	CJ100_00694	CJ101_00808	CJ102_00678	CJ103_00579	CJ104_00739	CJ105_00660	CJ106_00684	CJ107_00721	CJ108_00734	CJ109_00737	CJ11_00692	CJ110_00808	CJ111_00682	CJ112_00682	CJ113_00701	CJ114_00702	CJ115_00701	CJ116_00683	CJ117_00682	CJ118_00707	CJ119_00885	CJ12_00696	CJ120_00914	CJ121_00701	CJ122_00837	CJ123_00679	CJ124_00700	CJ125_00687	CJ126_00664	CJ127_00706		CJ129_00315	CJ13_01603	CJ130_01711
hydA_3		Quinone-reactive Ni/Fe-hydrogenase small chain	233	233	1	1	9573				293	1493	1474	CJ1_01380	CJ10_01491	CJ100_01425	CJ101_01579	CJ102_01339	CJ103_01584	CJ104_01527	CJ105_01465	CJ106_01505	CJ107_01479	CJ108_01510	CJ109_01521	CJ11_01367	CJ110_01603	CJ111_01337	CJ112_01337	CJ113_01381	CJ114_01385	CJ115_01385	CJ116_01339	CJ117_01341	CJ118_01565	CJ119_01726	CJ12_01380	CJ120_00229	CJ121_01383	CJ122_00180	CJ123_01347	CJ124_01391	CJ125_01366	CJ126_01400	CJ127_01407	CJ128_01428	CJ129_01047	CJ13_00542	CJ130_01018
moeA_1		Molybdopterin molybdenumtransferase	233	233	1	1	7833				317	1160	1156	CJ1_00840	CJ10_00898	CJ100_00885	CJ101_00947	CJ102_00825	CJ103_00145	CJ104_00878	CJ105_00804	CJ106_00827	CJ107_00872	CJ108_00869	CJ109_00875	CJ11_00835	CJ110_00951	CJ111_00806	CJ112_00806	CJ113_00845	CJ114_00846	CJ115_00845	CJ116_00819	CJ117_00819	CJ118_00850	CJ119_01034	CJ12_00840	CJ120_00770	CJ121_00843	CJ122_00702	CJ123_00828	CJ124_00849	CJ125_00834	CJ126_00857	CJ127_00853	CJ128_00871	CJ129_00457	CJ13_01748	CJ130_01570
group_2070		hypothetical protein	233	233	1	1	4658				218	713	703	CJ1_01432	CJ10_01530	CJ100_01480	CJ101_01631	CJ102_01432	CJ103_01628	CJ104_01576	CJ105_01510	CJ106_01558	CJ107_01532	CJ108_01567	CJ109_01577	CJ11_01413	CJ110_01656	CJ111_01383	CJ112_01382	CJ113_01435	CJ114_01438	CJ115_01439	CJ116_01383	CJ117_01387	CJ118_01621	CJ119_01772	CJ12_01432	CJ120_00175	CJ121_01430	CJ122_00135	CJ123_01385	CJ124_01446	CJ125_01413	CJ126_01444	CJ127_01456	CJ128_01487	CJ129_01107	CJ13_00599	CJ130_00964
aroB		3-dehydroquinate synthase	233	233	1	1	2860				125	1055	1028	CJ1_00989	CJ10_01053	CJ100_01038	CJ101_01097	CJ102_00970	CJ103_01219	CJ104_01032	CJ105_00955	CJ106_00977	CJ107_01025	CJ108_01021	CJ109_01027	CJ11_00979	CJ110_01100	CJ111_00956	CJ112_00956	CJ113_00995	CJ114_00996	CJ115_00995	CJ116_00965	CJ117_00965	CJ118_00997	CJ119_01192	CJ12_00989	CJ120_00621	CJ121_00995	CJ122_00548	CJ123_00979	CJ124_00998	CJ125_00988	CJ126_01008	CJ127_01014	CJ128_01022	CJ129_00606	CJ13_00106	CJ130_01422
rsmD		Ribosomal RNA small subunit methyltransferase D	233	233	1	1	4688				278	698	685	CJ1_01441	CJ10_01538	CJ100_01496	CJ101_01640	CJ102_01448	CJ103_01637	CJ104_01585	CJ105_01519	CJ106_01567	CJ107_01541	CJ108_01576	CJ109_01586	CJ11_01424	CJ110_01665	CJ111_01392	CJ112_01391	CJ113_01444	CJ114_01447	CJ115_01448	CJ116_01392	CJ117_01396	CJ118_01630	CJ119_01783	CJ12_01441	CJ120_00166	CJ121_01439	CJ122_00126	CJ123_01401	CJ124_01455	CJ125_01422	CJ126_01453	CJ127_01465	CJ128_01498	CJ129_01116	CJ13_00614	CJ130_00955
group_2335		hypothetical protein	233	233	1	1	5508				506	650	646	CJ1_00042	CJ10_00041	CJ100_00044	CJ101_00097	CJ102_00048	CJ103_00204	CJ104_00013	CJ105_00010	CJ106_00040	CJ107_00041	CJ108_00011	CJ109_00015	CJ11_00041	CJ110_00042	CJ111_00044	CJ112_00044	CJ113_00043	CJ114_00043	CJ115_00042	CJ116_00048	CJ117_00047	CJ118_00043	CJ119_00240	CJ12_00042	CJ120_01568	CJ121_00042	CJ122_01477	CJ123_00048	CJ124_00043	CJ125_00047	CJ126_00041	CJ127_00050	CJ128_00042	CJ129_01424	CJ13_00934	CJ130_00645
cysK		Cysteine synthase	233	233	1	1	7714				269	899	894	CJ1_00891	CJ10_00948	CJ100_00933	CJ101_00995	CJ102_00871	CJ103_01116	CJ104_00927	CJ105_00852	CJ106_00875	CJ107_00922	CJ108_00919	CJ109_00925	CJ11_00884	CJ110_01001	CJ111_00852	CJ112_00852	CJ113_00896	CJ114_00897	CJ115_00896	CJ116_00867	CJ117_00867	CJ118_00899	CJ119_01081	CJ12_00891	CJ120_00719	CJ121_00890	CJ122_00656	CJ123_00875	CJ124_00900	CJ125_00881	CJ126_00903	CJ127_00902	CJ128_00922	CJ129_00503		CJ130_01520
group_2557		hypothetical protein	233	233	1	1	2917				305	740	736	CJ1_00967	CJ10_01031	CJ100_01015	CJ101_01075	CJ102_00947	CJ103_01196	CJ104_01010	CJ105_00933	CJ106_00955	CJ107_01003	CJ108_00999	CJ109_01005	CJ11_00956	CJ110_01077	CJ111_00934	CJ112_00934	CJ113_00972	CJ114_00973	CJ115_00972	CJ116_00943	CJ117_00943	CJ118_00975	CJ119_01168	CJ12_00967	CJ120_00643	CJ121_00971	CJ122_00570	CJ123_00956	CJ124_00976	CJ125_00965	CJ126_00986	CJ127_00991	CJ128_01000	CJ129_00583	CJ13_00084	CJ130_01444
pdxA		4-hydroxythreonine-4-phosphate dehydrogenase	233	233	1	1	9080				764	1097	1085	CJ1_01218	CJ10_01277	CJ100_01268	CJ101_01416	CJ102_01196	CJ103_01439	CJ104_01364	CJ105_01253	CJ106_01292	CJ107_01260	CJ108_01352	CJ109_01359	CJ11_01207	CJ110_01389	CJ111_01185	CJ112_01185	CJ113_01224	CJ114_01226	CJ115_01224	CJ116_01189	CJ117_01190	CJ118_01228	CJ119_01556	CJ12_01218	CJ120_00392	CJ121_01223	CJ122_00312	CJ123_01205	CJ124_01227	CJ125_01218	CJ126_01245	CJ127_01251	CJ128_01259	CJ129_00883	CJ13_00381	CJ130_01186
murJ		putative lipid II flippase MurJ	233	233	1	1	7941				1202	1466	1442	CJ1_00785	CJ10_00846	CJ100_00833	CJ101_00894	CJ102_00772	CJ103_01073	CJ104_00826	CJ105_00751	CJ106_00775	CJ107_00815	CJ108_00817	CJ109_00823	CJ11_00781	CJ110_00897	CJ111_00754	CJ112_00754	CJ113_00790	CJ114_00791	CJ115_00790	CJ116_00765	CJ117_00764	CJ118_00796	CJ119_00982	CJ12_00785	CJ120_00825	CJ121_00790	CJ122_00754	CJ123_00775	CJ124_00793	CJ125_00778	CJ126_00805	CJ127_00796	CJ128_00810	CJ129_00405	CJ13_01695	CJ130_01624
dedD		Cell division protein DedD	233	233	1	1	6359				335	836	831	CJ1_00389	CJ10_00390	CJ100_00391	CJ101_00446	CJ102_00389	CJ103_00687	CJ104_00365	CJ105_00360	CJ106_00385	CJ107_00404	CJ108_00361	CJ109_00364	CJ11_00388	CJ110_00497	CJ111_00382	CJ112_00382	CJ113_00394	CJ114_00394	CJ115_00393	CJ116_00391	CJ117_00390	CJ118_00398	CJ119_00594	CJ12_00389	CJ120_01222	CJ121_00390	CJ122_01141	CJ123_00393	CJ124_00393	CJ125_00391	CJ126_00376		CJ128_00400	CJ129_01782	CJ13_01292	CJ130_00291
folP		Bifunctional dihydropteroate synthase/dihydropteroate reductase	233	233	1	1	7019				182	1169	1112	CJ1_00578	CJ10_00579	CJ100_00576	CJ101_00689	CJ102_00566	CJ103_00871	CJ104_00622	CJ105_00538	CJ106_00565	CJ107_00599	CJ108_00617	CJ109_00619	CJ11_00576	CJ110_00686	CJ111_00558	CJ112_00558	CJ113_00583	CJ114_00583	CJ115_00583	CJ116_00570	CJ117_00569	CJ118_00586	CJ119_00767	CJ12_00578	CJ120_01033	CJ121_00581	CJ122_00962	CJ123_00565	CJ124_00582	CJ125_00569	CJ126_00552	CJ127_00586	CJ128_00595	CJ129_00139	CJ13_01482	CJ130_00045
ppiD		Peptidyl-prolyl cis-trans isomerase D	233	233	1	1	8238				395	1490	1481	CJ1_00683	CJ10_00742	CJ100_00681	CJ101_00795	CJ102_00665	CJ103_00566	CJ104_00726	CJ105_00647	CJ106_00671	CJ107_00708	CJ108_00721	CJ109_00724	CJ11_00679	CJ110_00795	CJ111_00669	CJ112_00669	CJ113_00688	CJ114_00689	CJ115_00688	CJ116_00670	CJ117_00669	CJ118_00694	CJ119_00872	CJ12_00683	CJ120_00927	CJ121_00688	CJ122_00850	CJ123_00666	CJ124_00687	CJ125_00674	CJ126_00651	CJ127_00693	CJ128_00700	CJ129_00302	CJ13_01590	CJ130_01724
recD2		ATP-dependent RecD-like DNA helicase	233	233	1	1	7301				122	1343	1295	CJ1_00932	CJ10_00990	CJ100_00974	CJ101_01036	CJ102_00914	CJ103_01159	CJ104_00969	CJ105_00891	CJ106_00913	CJ107_00966	CJ108_00958	CJ109_00964	CJ11_00922	CJ110_01042	CJ111_00899	CJ112_00899	CJ113_00937	CJ114_00938	CJ115_00937	CJ116_00909	CJ117_00909	CJ118_00940	CJ119_01126	CJ12_00932	CJ120_00678	CJ121_00932	CJ122_00608	CJ123_00922	CJ124_00941	CJ125_00929	CJ126_00951	CJ127_00952	CJ128_00964	CJ129_00544	CJ13_00045	CJ130_01479
group_2881		hypothetical protein	233	233	1	1	9077				950	977	950	CJ1_01215	CJ10_01274	CJ100_01265	CJ101_01413	CJ102_01193	CJ103_01436	CJ104_01361	CJ105_01250	CJ106_01289	CJ107_01257	CJ108_01349	CJ109_01356	CJ11_01204	CJ110_01386	CJ111_01182	CJ112_01182	CJ113_01221	CJ114_01223	CJ115_01221	CJ116_01186	CJ117_01187	CJ118_01225	CJ119_01553	CJ12_01215	CJ120_00395	CJ121_01220	CJ122_00315	CJ123_01202	CJ124_01224	CJ125_01215	CJ126_01242	CJ127_01248	CJ128_01256	CJ129_00880	CJ13_00378	CJ130_01189
group_2882		hypothetical protein	233	233	1	1	9084				152	320	316	CJ1_01221	CJ10_01281	CJ100_01271	CJ101_01419	CJ102_01199	CJ103_01442	CJ104_01367	CJ105_01256	CJ106_01295	CJ107_01263	CJ108_01355	CJ109_01362	CJ11_01210	CJ110_01392	CJ111_01189	CJ112_01189	CJ113_01227	CJ114_01229	CJ115_01227	CJ116_01193	CJ117_01194	CJ118_01231	CJ119_01560	CJ12_01221	CJ120_00389	CJ121_01226	CJ122_00309	CJ123_01208	CJ124_01231	CJ125_01223	CJ126_01248	CJ127_01256	CJ128_01263	CJ129_00886	CJ13_00384	CJ130_01183
group_2886		hypothetical protein	233	233	1	1	9108				248	500	478	CJ1_01233	CJ10_01293	CJ100_01283	CJ101_01431	CJ102_01211	CJ103_01454	CJ104_01379	CJ105_01268	CJ106_01307	CJ107_01277	CJ108_01367	CJ109_01374	CJ11_01222	CJ110_01404	CJ111_01201	CJ112_01201	CJ113_01239	CJ114_01241	CJ115_01239	CJ116_01206	CJ117_01207	CJ118_01243	CJ119_01572	CJ12_01233	CJ120_00377	CJ121_01238	CJ122_00297	CJ123_01220	CJ124_01243	CJ125_01235	CJ126_01260	CJ127_01269	CJ128_01276	CJ129_00898	CJ13_00396	CJ130_01171
atpF_2		ATP synthase subunit b	233	233	1	1	5651				218	512	506	CJ1_00100	CJ10_00102	CJ100_00103	CJ101_00156	CJ102_00107	CJ103_00265	CJ104_00074	CJ105_00071	CJ106_00099	CJ107_00103	CJ108_00072		CJ11_00100	CJ110_00101	CJ111_00103	CJ112_00103	CJ113_00103	CJ114_00103	CJ115_00102	CJ116_00106	CJ117_00105	CJ118_00105	CJ119_00303	CJ12_00100	CJ120_01510	CJ121_00102	CJ122_01420	CJ123_00107	CJ124_00102	CJ125_00108	CJ126_00097	CJ127_00112	CJ128_00104	CJ129_01485	CJ13_00994	CJ130_00586
group_3025		hypothetical protein	233	233	1	1	6403				956	956	956	CJ1_00405	CJ10_00406	CJ100_00408	CJ101_00463	CJ102_00405	CJ103_00704	CJ104_00382	CJ105_00376	CJ106_00401	CJ107_00421	CJ108_00378	CJ109_00381	CJ11_00404	CJ110_00513	CJ111_00397	CJ112_00397	CJ113_00410	CJ114_00410	CJ115_00409	CJ116_00406	CJ117_00405	CJ118_00414	CJ119_00611	CJ12_00405	CJ120_01206	CJ121_00407	CJ122_01125	CJ123_00409	CJ124_00409	CJ125_00407	CJ126_00392	CJ127_00419	CJ128_00416	CJ129_01800	CJ13_01309	CJ130_00275
group_3056		hypothetical protein	233	233	1	1	7131				278	389	388	CJ1_00535	CJ10_00536	CJ100_00534	CJ101_00647	CJ102_00522	CJ103_00834	CJ104_00575	CJ105_00491	CJ106_00520	CJ107_00556	CJ108_00575	CJ109_00577	CJ11_00533	CJ110_00643	CJ111_00516	CJ112_00516	CJ113_00539	CJ114_00539	CJ115_00539	CJ116_00529	CJ117_00528	CJ118_00542	CJ119_00726	CJ12_00535	CJ120_01076	CJ121_00535	CJ122_01006	CJ123_00521	CJ124_00539	CJ125_00524	CJ126_00510	CJ127_00540	CJ128_00549	CJ129_00094	CJ13_01437	CJ130_00144
pepD		Cytosol non-specific dipeptidase	233	233	1	1	2927				134	1268	1260	CJ1_00963	CJ10_01027	CJ100_01011	CJ101_01071	CJ102_00943	CJ103_01192	CJ104_01006	CJ105_00929	CJ106_00951	CJ107_00999	CJ108_00995	CJ109_01001	CJ11_00952	CJ110_01073	CJ111_00930	CJ112_00930	CJ113_00968	CJ114_00969	CJ115_00968	CJ116_00939	CJ117_00939	CJ118_00971	CJ119_01162	CJ12_00963	CJ120_00647	CJ121_00967	CJ122_00574	CJ123_00952	CJ124_00972	CJ125_00961	CJ126_00982	CJ127_00987	CJ128_00996	CJ129_00579	CJ13_00080	CJ130_01448
mnmC		tRNA 5-methylaminomethyl-2-thiouridine biosynthesis bifunctional protein MnmC	233	233	1	1	9136				257	1844	1830	CJ1_01247	CJ10_01306	CJ100_01296	CJ101_01444	CJ102_01225	CJ103_01467	CJ104_01392	CJ105_01281	CJ106_01320	CJ107_01292	CJ108_01381	CJ109_01387	CJ11_01235	CJ110_01417	CJ111_01214	CJ112_01214	CJ113_01252	CJ114_01254	CJ115_01252	CJ116_01219	CJ117_01220	CJ118_01257	CJ119_01586	CJ12_01247	CJ120_00363	CJ121_01251	CJ122_00283	CJ123_01234	CJ124_01257	CJ125_01249	CJ126_01273	CJ127_01283	CJ128_01290	CJ129_00911	CJ13_00409	CJ130_01157
clpX		ATP-dependent Clp protease ATP-binding subunit ClpX	233	233	1	1	6085				305	1223	1214	CJ1_00264	CJ10_00263	CJ100_00261	CJ101_00319	CJ102_00265	CJ103_00425	CJ104_00234	CJ105_00161	CJ106_00260	CJ107_00272	CJ108_00228	CJ109_00232	CJ11_00263	CJ110_00368	CJ111_00256	CJ112_00256	CJ113_00268	CJ114_00268	CJ115_00267	CJ116_00263	CJ117_00262	CJ118_00272	CJ119_00464	CJ12_00264	CJ120_01347	CJ121_00263	CJ122_01264	CJ123_00270	CJ124_00267	CJ125_00268	CJ126_00253	CJ127_00273	CJ128_00270	CJ129_01648	CJ13_01159	CJ130_00420
group_3420		hypothetical protein	233	233	1	1	8179				173	185	184	CJ1_00713	CJ10_00772	CJ100_00711	CJ101_00825	CJ102_00701	CJ103_00596	CJ104_00756	CJ105_00677	CJ106_00701	CJ107_00740	CJ108_00751	CJ109_00754	CJ11_00709	CJ110_00825	CJ111_00699	CJ112_00699	CJ113_00718	CJ114_00719	CJ115_00718	CJ116_00700	CJ117_00699	CJ118_00724	CJ119_00902	CJ12_00713	CJ120_00897	CJ121_00718	CJ122_00820	CJ123_00703	CJ124_00717	CJ125_00704	CJ126_00681	CJ127_00723	CJ128_00731	CJ129_00332	CJ13_01620	CJ130_01694
hisS		Histidine--tRNA ligase	233	233	1	1	8025				245	1226	1221	CJ1_00749	CJ10_00810	CJ100_00797	CJ101_00857	CJ102_00736	CJ103_01037	CJ104_00790	CJ105_00715	CJ106_00739	CJ107_00776	CJ108_00781	CJ109_00787	CJ11_00745	CJ110_00861	CJ111_00718	CJ112_00718	CJ113_00754	CJ114_00755	CJ115_00754	CJ116_00729	CJ117_00728	CJ118_00760	CJ119_00946	CJ12_00749	CJ120_00861	CJ121_00753	CJ122_00790	CJ123_00739	CJ124_00757	CJ125_00742	CJ126_00769	CJ127_00760	CJ128_00773	CJ129_00368	CJ13_01659	CJ130_01660
msbA		Lipid A export ATP-binding/permease protein MsbA	233	233	1	1	7939				170	1742	1726	CJ1_00787	CJ10_00848	CJ100_00835	CJ101_00896	CJ102_00774	CJ103_01075	CJ104_00828	CJ105_00753	CJ106_00777	CJ107_00818	CJ108_00819	CJ109_00825	CJ11_00783	CJ110_00899	CJ111_00756	CJ112_00756	CJ113_00792	CJ114_00793	CJ115_00792	CJ116_00767	CJ117_00766	CJ118_00798	CJ119_00984	CJ12_00787	CJ120_00823	CJ121_00792	CJ122_00752	CJ123_00777	CJ124_00795	CJ125_00780	CJ126_00807	CJ127_00799		CJ129_00407	CJ13_01697	CJ130_01622
dsbL_2		Thiol:disulfide interchange protein DsbL	233	233	1	1	7807				116	641	635	CJ1_00853	CJ10_00911	CJ100_00897	CJ101_00958	CJ102_00835	CJ103_00133	CJ104_00890	CJ105_00816	CJ106_00839	CJ107_00884	CJ108_00882	CJ109_00888	CJ11_00847	CJ110_00963	CJ111_00816	CJ112_00816	CJ113_00858	CJ114_00859	CJ115_00858	CJ116_00830	CJ117_00830	CJ118_00862	CJ119_01044	CJ12_00853	CJ120_00757	CJ121_00852	CJ122_00692	CJ123_00838	CJ124_00862	CJ125_00844	CJ126_00867	CJ127_00863	CJ128_00884	CJ129_00466	CJ13_01760	CJ130_01558
pheT		Phenylalanine--tRNA ligase beta subunit	233	233	1	1	7763				407	2321	2310	CJ1_00876	CJ10_00933	CJ100_00918	CJ101_00980	CJ102_00856	CJ103_01101	CJ104_00912	CJ105_00838	CJ106_00861	CJ107_00907	CJ108_00904	CJ109_00910	CJ11_00869	CJ110_00986	CJ111_00837	CJ112_00837	CJ113_00881	CJ114_00882	CJ115_00881	CJ116_00852	CJ117_00852	CJ118_00884	CJ119_01066	CJ12_00876	CJ120_00734	CJ121_00875	CJ122_00671	CJ123_00860	CJ124_00885	CJ125_00866	CJ126_00888	CJ127_00887	CJ128_00907	CJ129_00488	CJ13_01783	CJ130_01535
fliW		Flagellar assembly factor FliW	233	233	1	1	2020				389	464	389	CJ1_01057	CJ10_01119	CJ100_01109	CJ101_01257	CJ102_01037	CJ103_01286	CJ104_01203	CJ105_01090	CJ106_01131	CJ107_01095	CJ108_01191	CJ109_01198	CJ11_01047	CJ110_01172	CJ111_01029	CJ112_01029	CJ113_01064	CJ114_01065	CJ115_01064	CJ116_01034	CJ117_01034	CJ118_01066	CJ119_01392	CJ12_01057	CJ120_00553	CJ121_01063	CJ122_00477	CJ123_01046	CJ124_01066	CJ125_01057	CJ126_01080	CJ127_01084	CJ128_01095	CJ129_00723	CJ13_00222	CJ130_01347
proC		Pyrroline-5-carboxylate reductase	233	233	1	1	2019				176	734	726	CJ1_01058	CJ10_01120	CJ100_01110	CJ101_01258	CJ102_01038	CJ103_01287	CJ104_01204	CJ105_01091	CJ106_01132	CJ107_01096	CJ108_01192	CJ109_01199	CJ11_01048		CJ111_01030	CJ112_01030	CJ113_01065	CJ114_01066	CJ115_01065	CJ116_01035	CJ117_01035	CJ118_01067	CJ119_01393	CJ12_01058	CJ120_00552	CJ121_01064	CJ122_00476	CJ123_01047	CJ124_01067	CJ125_01058	CJ126_01081	CJ127_01085	CJ128_01096	CJ129_00724	CJ13_00223	CJ130_01346
group_3522		hypothetical protein	233	233	1	1	5196				212	599	596	CJ1_01624	CJ10_01728	CJ100_01687	CJ101_01834	CJ102_01643	CJ103_00023	CJ104_01773	CJ105_01759	CJ106_01755	CJ107_01728	CJ108_01770	CJ109_01774	CJ11_01608	CJ110_01849	CJ111_01580	CJ112_01579	CJ113_01627	CJ114_01630	CJ115_01631	CJ116_01580	CJ117_01584	CJ118_01811	CJ119_00107	CJ12_01624	CJ120_01694	CJ121_01625	CJ122_01610	CJ123_01595	CJ124_01638	CJ125_01611	CJ126_01641	CJ127_01656	CJ128_01685	CJ129_01300	CJ13_00805	CJ130_00772
cysQ		3'(2'),5'-bisphosphate nucleotidase CysQ	233	233	1	1	5274				140	848	782	CJ1_01659	CJ10_01760	CJ100_01719	CJ101_01866	CJ102_01675	CJ103_00056	CJ104_01805	CJ105_01808	CJ106_01804	CJ107_01764	CJ108_01802	CJ109_01806	CJ11_01642	CJ110_01934	CJ111_01613	CJ112_01612	CJ113_01688	CJ114_01691	CJ115_01666	CJ116_01613	CJ117_01617	CJ118_01846	CJ119_00139	CJ12_01659	CJ120_01659	CJ121_01662	CJ122_01577	CJ123_01627	CJ124_01673	CJ125_01644	CJ126_01674	CJ127_01690		CJ129_01336	CJ13_00841	CJ130_00737
xseA		Exodeoxyribonuclease 7 large subunit	233	233	1	1	6199				191	1163	1152	CJ1_00312	CJ10_00309	CJ100_00311	CJ101_00368	CJ102_00313	CJ103_00608	CJ104_00283	CJ105_00282	CJ106_00307	CJ107_00325	CJ108_00279	CJ109_00282	CJ11_00311	CJ110_00420	CJ111_00306	CJ112_00306	CJ113_00316	CJ114_00316	CJ115_00315	CJ116_00315	CJ117_00314	CJ118_00321	CJ119_00517	CJ12_00312	CJ120_01299	CJ121_00311	CJ122_01217	CJ123_00317	CJ124_00316	CJ125_00313	CJ126_00300	CJ127_00322	CJ128_00320	CJ129_01703	CJ13_01211	CJ130_00368
nucA		Nuclease	233	233	1	1	7003				623	650	645	CJ1_00587	CJ10_00588	CJ100_00585	CJ101_00698	CJ102_00575	CJ103_00880	CJ104_00631	CJ105_00547	CJ106_00574	CJ107_00608	CJ108_00626	CJ109_00628	CJ11_00585	CJ110_00695	CJ111_00567	CJ112_00567	CJ113_00592	CJ114_00592	CJ115_00592	CJ116_00579	CJ117_00578	CJ118_00595	CJ119_00776	CJ12_00587	CJ120_01024	CJ121_00590	CJ122_00953	CJ123_00574	CJ124_00591	CJ125_00578	CJ126_00561	CJ127_00595	CJ128_00604	CJ129_00148	CJ13_01491	CJ130_00036
prmC		Release factor glutamine methyltransferase	233	233	1	1	8181				815	842	815	CJ1_00711	CJ10_00770	CJ100_00709	CJ101_00823	CJ102_00693	CJ103_00594	CJ104_00754	CJ105_00675	CJ106_00699	CJ107_00737	CJ108_00749	CJ109_00752	CJ11_00707	CJ110_00823	CJ111_00697	CJ112_00697	CJ113_00716	CJ114_00717	CJ115_00716	CJ116_00698	CJ117_00697	CJ118_00722	CJ119_00900	CJ12_00711	CJ120_00899	CJ121_00716	CJ122_00822	CJ123_00694	CJ124_00715	CJ125_00702	CJ126_00679	CJ127_00721	CJ128_00729	CJ129_00330	CJ13_01618	CJ130_01696
group_3802		hypothetical protein	233	233	1	1	7300				137	1355	1339	CJ1_00933	CJ10_00991	CJ100_00975	CJ101_01037	CJ102_00915		CJ104_00970	CJ105_00892	CJ106_00914	CJ107_00967	CJ108_00959	CJ109_00965	CJ11_00923	CJ110_01043	CJ111_00900	CJ112_00900	CJ113_00938	CJ114_00939	CJ115_00938	CJ116_00910	CJ117_00910	CJ118_00941	CJ119_01127	CJ12_00933	CJ120_00677	CJ121_00933	CJ122_00607	CJ123_00923	CJ124_00942	CJ125_00930	CJ126_00952	CJ127_00953	CJ128_00965	CJ129_00545	CJ13_00046	CJ130_01478
group_3811		hypothetical protein	233	233	1	1	2876				362	416	415	CJ1_00985	CJ10_01049	CJ100_01034	CJ101_01093	CJ102_00966	CJ103_01215	CJ104_01028	CJ105_00951	CJ106_00973	CJ107_01021	CJ108_01017	CJ109_01023	CJ11_00975	CJ110_01096	CJ111_00952	CJ112_00952	CJ113_00991	CJ114_00992	CJ115_00991	CJ116_00961	CJ117_00961	CJ118_00993	CJ119_01188	CJ12_00985	CJ120_00625	CJ121_00991	CJ122_00552	CJ123_00975	CJ124_00994	CJ125_00984	CJ126_01004	CJ127_01010	CJ128_01018	CJ129_00602	CJ13_00102	CJ130_01426
gyrA		DNA gyrase subunit A	233	233	1	1	2180				281	2591	2579	CJ1_01009	CJ10_01073	CJ100_01058	CJ101_01206	CJ102_00990	CJ103_01239	CJ104_01152	CJ105_01041	CJ106_01082	CJ107_01046	CJ108_01142	CJ109_01148	CJ11_00999	CJ110_01120	CJ111_00976	CJ112_00976	CJ113_01015	CJ114_01016	CJ115_01015	CJ116_00985	CJ117_00985	CJ118_01017	CJ119_01339	CJ12_01009	CJ120_00601	CJ121_01015	CJ122_00528	CJ123_00999	CJ124_01018	CJ125_01008	CJ126_01028	CJ127_01035	CJ128_01043	CJ129_00626	CJ13_00126	CJ130_01402
group_3825		hypothetical protein	233	233	1	1	2006				119	761	752	CJ1_01066	CJ10_01128	CJ100_01118	CJ101_01266	CJ102_01046	CJ103_01295	CJ104_01212	CJ105_01099	CJ106_01140		CJ108_01200	CJ109_01207	CJ11_01056	CJ110_01239	CJ111_01038	CJ112_01038	CJ113_01073	CJ114_01074	CJ115_01073	CJ116_01043	CJ117_01043	CJ118_01075	CJ119_01401	CJ12_01066	CJ120_00544	CJ121_01072	CJ122_00468	CJ123_01055	CJ124_01075	CJ125_01066	CJ126_01089	CJ127_01093	CJ128_01104	CJ129_00732	CJ13_00231	CJ130_01338
group_4018		hypothetical protein	233	233	1	1	6999				173	1451	1419	CJ1_00591	CJ10_00592	CJ100_00589	CJ101_00702	CJ102_00579	CJ103_00884	CJ104_00635	CJ105_00551	CJ106_00578	CJ107_00612	CJ108_00630	CJ109_00632	CJ11_00589	CJ110_00699	CJ111_00571	CJ112_00571	CJ113_00596	CJ114_00596	CJ115_00596	CJ116_00583	CJ117_00582	CJ118_00599	CJ119_00780	CJ12_00591	CJ120_01020	CJ121_00594	CJ122_00949	CJ123_00578	CJ124_00595	CJ125_00582	CJ126_00565	CJ127_00599	CJ128_00608	CJ129_00152	CJ13_01495	CJ130_00032
mobB		Molybdopterin-guanine dinucleotide biosynthesis adapter protein	233	233	1	1	7865				233	491	489	CJ1_00824	CJ10_00882	CJ100_00869	CJ101_00931	CJ102_00809	CJ103_00161	CJ104_00862	CJ105_00788	CJ106_00811	CJ107_00856	CJ108_00853	CJ109_00859	CJ11_00819	CJ110_00935	CJ111_00790	CJ112_00790	CJ113_00829	CJ114_00830	CJ115_00829	CJ116_00803	CJ117_00803	CJ118_00834	CJ119_01018	CJ12_00824	CJ120_00786	CJ121_00827	CJ122_00718	CJ123_00812	CJ124_00832	CJ125_00818	CJ126_00841	CJ127_00834	CJ128_00852	CJ129_00441	CJ13_01732	CJ130_01586
secA		Protein translocase subunit SecA	233	233	1	1	7304				209	2588	2577	CJ1_00929	CJ10_00987	CJ100_00971	CJ101_01033	CJ102_00911		CJ104_00966	CJ105_00888	CJ106_00910	CJ107_00963	CJ108_00955	CJ109_00961	CJ11_00919	CJ110_01039	CJ111_00896	CJ112_00896	CJ113_00934	CJ114_00935	CJ115_00934	CJ116_00906	CJ117_00906	CJ118_00937	CJ119_01123	CJ12_00929	CJ120_00681	CJ121_00928	CJ122_00611	CJ123_00919	CJ124_00938	CJ125_00926	CJ126_00948	CJ127_00949	CJ128_00961	CJ129_00541	CJ13_00042	CJ130_01482
lolA		Outer-membrane lipoprotein carrier protein	233	233	1	1	7303				509	509	509	CJ1_00930	CJ10_00988	CJ100_00972	CJ101_01034	CJ102_00912	CJ103_01155	CJ104_00967	CJ105_00889	CJ106_00911	CJ107_00964	CJ108_00956	CJ109_00962	CJ11_00920	CJ110_01040	CJ111_00897	CJ112_00897	CJ113_00935	CJ114_00936	CJ115_00935	CJ116_00907	CJ117_00907	CJ118_00938	CJ119_01124	CJ12_00930	CJ120_00680	CJ121_00929	CJ122_00610	CJ123_00920	CJ124_00939	CJ125_00927	CJ126_00949	CJ127_00950	CJ128_00962	CJ129_00542	CJ13_00043	CJ130_01481
hemB		Delta-aminolevulinic acid dehydratase	233	233	1	1	2891				245	983	979	CJ1_00976	CJ10_01040	CJ100_01025	CJ101_01084	CJ102_00957	CJ103_01206	CJ104_01019	CJ105_00942	CJ106_00964	CJ107_01012	CJ108_01008	CJ109_01014	CJ11_00966	CJ110_01087	CJ111_00943	CJ112_00943	CJ113_00982	CJ114_00983	CJ115_00982	CJ116_00952	CJ117_00952	CJ118_00984	CJ119_01179	CJ12_00976	CJ120_00634	CJ121_00982	CJ122_00561	CJ123_00966	CJ124_00985	CJ125_00975	CJ126_00995	CJ127_01001	CJ128_01009	CJ129_00593	CJ13_00093	CJ130_01435
group_4207		hypothetical protein	233	233	1	1	2012				509	662	660	CJ1_01060	CJ10_01122	CJ100_01112	CJ101_01260	CJ102_01040	CJ103_01289	CJ104_01206	CJ105_01093	CJ106_01134	CJ107_01098	CJ108_01194	CJ109_01201	CJ11_01050	CJ110_01233	CJ111_01032	CJ112_01032	CJ113_01067	CJ114_01068	CJ115_01067	CJ116_01037	CJ117_01037	CJ118_01069	CJ119_01395	CJ12_01060	CJ120_00550	CJ121_01066	CJ122_00474	CJ123_01049	CJ124_01069	CJ125_01060	CJ126_01083	CJ127_01087	CJ128_01098	CJ129_00726	CJ13_00225	CJ130_01344
pyrB		Aspartate carbamoyltransferase	233	233	1	1	1956				404	887	883	CJ1_01080	CJ10_01142	CJ100_01132	CJ101_01280	CJ102_01060	CJ103_01309	CJ104_01226	CJ105_01113		CJ107_01119	CJ108_01214	CJ109_01221	CJ11_01070	CJ110_01253	CJ111_01052	CJ112_01052	CJ113_01087	CJ114_01088	CJ115_01087	CJ116_01057	CJ117_01057	CJ118_01089	CJ119_01415	CJ12_01080	CJ120_00530	CJ121_01086	CJ122_00454	CJ123_01069	CJ124_01089	CJ125_01081	CJ126_01103	CJ127_01108	CJ128_01119	CJ129_00746	CJ13_00245	CJ130_01324
truB		tRNA pseudouridine synthase B	233	233	1	1	1947				158	818	812	CJ1_01084	CJ10_01146	CJ100_01136	CJ101_01284	CJ102_01064	CJ103_01313	CJ104_01230	CJ105_01117	CJ106_01159	CJ107_01123	CJ108_01218	CJ109_01225	CJ11_01074	CJ110_01257	CJ111_01056	CJ112_01056	CJ113_01091	CJ114_01092	CJ115_01091	CJ116_01061	CJ117_01061	CJ118_01093	CJ119_01419	CJ12_01084	CJ120_00526	CJ121_01090	CJ122_00450	CJ123_01073	CJ124_01093	CJ125_01085	CJ126_01107	CJ127_01112	CJ128_01123	CJ129_00750	CJ13_00249	CJ130_01320
clpA		ATP-dependent Clp protease ATP-binding subunit ClpA	233	233	1	1	1933				176	2129	2118	CJ1_01090	CJ10_01152	CJ100_01142	CJ101_01290	CJ102_01070	CJ103_01319	CJ104_01236	CJ105_01123	CJ106_01165	CJ107_01129	CJ108_01224	CJ109_01231	CJ11_01080	CJ110_01263	CJ111_01062	CJ112_01062	CJ113_01097	CJ114_01098	CJ115_01097	CJ116_01067	CJ117_01067	CJ118_01099	CJ119_01425	CJ12_01090	CJ120_00520	CJ121_01096	CJ122_00444	CJ123_01079	CJ124_01099	CJ125_01091	CJ126_01113	CJ127_01118	CJ128_01129	CJ129_00756	CJ13_00255	CJ130_01314
group_4288		hypothetical protein	233	233	1	1	5003				692	692	692	CJ1_01546	CJ10_01648	CJ100_01605	CJ101_01746	CJ102_01560	CJ103_01749	CJ104_01694	CJ105_01627	CJ106_01675	CJ107_01647	CJ108_01692	CJ109_01696	CJ11_01530	CJ110_01770	CJ111_01498	CJ112_01497	CJ113_01548	CJ114_01551	CJ115_01552	CJ116_01500	CJ117_01504	CJ118_01733	CJ119_00023	CJ12_01546	CJ120_00062	CJ121_01547	CJ122_00019	CJ123_01513	CJ124_01560	CJ125_01528	CJ126_01559	CJ127_01572	CJ128_01607	CJ129_01222	CJ13_00725	CJ130_00851
group_4295		hypothetical protein	233	233	1	1	5199				98	500	492	CJ1_01625	CJ10_01729	CJ100_01688	CJ101_01835	CJ102_01644	CJ103_00024	CJ104_01774	CJ105_01760	CJ106_01756	CJ107_01729	CJ108_01771	CJ109_01775	CJ11_01609	CJ110_01850	CJ111_01581	CJ112_01580	CJ113_01628	CJ114_01631	CJ115_01632	CJ116_01581	CJ117_01585	CJ118_01812	CJ119_00108	CJ12_01625	CJ120_01693	CJ121_01626	CJ122_01609	CJ123_01596	CJ124_01639	CJ125_01612	CJ126_01642	CJ127_01657		CJ129_01301	CJ13_00806	CJ130_00771
group_4314		hypothetical protein	233	233	1	1	5319				536	575	536	CJ1_01689	CJ10_01790	CJ100_01749	CJ101_01896	CJ102_01707	CJ103_00086	CJ104_01844	CJ105_01838	CJ106_01834	CJ107_01795	CJ108_01840	CJ109_01845	CJ11_01672	CJ110_01964	CJ111_01650	CJ112_01649	CJ113_01718	CJ114_01721	CJ115_01696	CJ116_01645	CJ117_01649	CJ118_01877	CJ119_00173	CJ12_01689	CJ120_01629	CJ121_01692	CJ122_01540	CJ123_01659	CJ124_01703	CJ125_01679	CJ126_01711	CJ127_01725	CJ128_01751	CJ129_01366	CJ13_00871	CJ130_00707
rsmI		Ribosomal RNA small subunit methyltransferase I	233	233	1	1	3354				95	836	820	CJ1_00151	CJ10_00153	CJ100_00154	CJ101_00208	CJ102_00158	CJ103_00316	CJ104_00126	CJ105_00182	CJ106_00150	CJ107_00157	CJ108_00125	CJ109_00130	CJ11_00151	CJ110_00203	CJ111_00154	CJ112_00154	CJ113_00155	CJ114_00155	CJ115_00154	CJ116_00157	CJ117_00156	CJ118_00249	CJ119_00355	CJ12_00151	CJ120_01370	CJ121_00153	CJ122_01365	CJ123_00158	CJ124_00154	CJ125_00161	CJ126_00148	CJ127_00166	CJ128_00156	CJ129_01537	CJ13_01047	CJ130_00533
mcp1		Methyl-accepting chemotaxis protein 1	233	233	1	1	9007				680	1382	1373	CJ1_01170	CJ10_01228	CJ100_01219	CJ101_01368	CJ102_01148	CJ103_01391	CJ104_01316	CJ105_01205	CJ106_01244	CJ107_01211	CJ108_01304	CJ109_01311	CJ11_01159	CJ110_01341	CJ111_01137	CJ112_01137	CJ113_01176	CJ114_01178	CJ115_01176	CJ116_01141	CJ117_01141	CJ118_01180	CJ119_01507	CJ12_01170	CJ120_00440	CJ121_01175	CJ122_00360	CJ123_01157	CJ124_01179	CJ125_01170	CJ126_01196	CJ127_01200	CJ128_01209	CJ129_00835	CJ13_00333	CJ130_01234
trpB		Tryptophan synthase beta chain	233	233	1	1	6263				185	1178	1170	CJ1_00334	CJ10_00335	CJ100_00336	CJ101_00391	CJ102_00335	CJ103_00630	CJ104_00310	CJ105_00305	CJ106_00330	CJ107_00347	CJ108_00306	CJ109_00309	CJ11_00333	CJ110_00442	CJ111_00328	CJ112_00328	CJ113_00338	CJ114_00338	CJ115_00337	CJ116_00337	CJ117_00336	CJ118_00343	CJ119_00540	CJ12_00334	CJ120_01277	CJ121_00335	CJ122_01195	CJ123_00339	CJ124_00338	CJ125_00336	CJ126_00322	CJ127_00346	CJ128_00343	CJ129_01727	CJ13_01237	CJ130_00346
group_4548		hypothetical protein	233	233	1	1	6306				392	476	450	CJ1_00360	CJ10_00361	CJ100_00362	CJ101_00417	CJ102_00361	CJ103_00656	CJ104_00336	CJ105_00331	CJ106_00356	CJ107_00374	CJ108_00332	CJ109_00335	CJ11_00359	CJ110_00468	CJ111_00354	CJ112_00354	CJ113_00364	CJ114_00364	CJ115_00363	CJ116_00363	CJ117_00362	CJ118_00369	CJ119_00566	CJ12_00360	CJ120_01251	CJ121_00361	CJ122_01169	CJ123_00365	CJ124_00364	CJ125_00363	CJ126_00348	CJ127_00373	CJ128_00370	CJ129_01753	CJ13_01263	CJ130_00320
group_4578		hypothetical protein	233	233	1	1	7117				164	1016	1000	CJ1_00545	CJ10_00546	CJ100_00544	CJ101_00657	CJ102_00532	CJ103_00844	CJ104_00585	CJ105_00501	CJ106_00530	CJ107_00566	CJ108_00585	CJ109_00587	CJ11_00543	CJ110_00653	CJ111_00526	CJ112_00526	CJ113_00549	CJ114_00549	CJ115_00549	CJ116_00539	CJ117_00538	CJ118_00552	CJ119_00738	CJ12_00545	CJ120_01066	CJ121_00545	CJ122_00996	CJ123_00531	CJ124_00549	CJ125_00535	CJ126_00520	CJ127_00551	CJ128_00560	CJ129_00104	CJ13_01447	CJ130_00134
ilvI		Acetolactate synthase isozyme 3 large subunit	233	233	1	1	7031				203	1700	1693	CJ1_00567	CJ10_00568	CJ100_00565	CJ101_00678	CJ102_00555	CJ103_00860	CJ104_00611	CJ105_00525	CJ106_00554	CJ107_00588	CJ108_00606	CJ109_00608	CJ11_00565	CJ110_00675	CJ111_00547	CJ112_00547	CJ113_00572	CJ114_00572	CJ115_00572	CJ116_00559	CJ117_00558	CJ118_00575	CJ119_00756	CJ12_00567	CJ120_01044	CJ121_00568	CJ122_00973	CJ123_00554	CJ124_00571	CJ125_00558	CJ126_00541	CJ127_00575	CJ128_00583	CJ129_00128	CJ13_01471	CJ130_00056
group_4590		hypothetical protein	233	233	1	1	7020				143	605	596	CJ1_00577	CJ10_00578	CJ100_00575	CJ101_00688	CJ102_00565	CJ103_00870	CJ104_00621	CJ105_00537	CJ106_00564	CJ107_00598	CJ108_00616	CJ109_00618	CJ11_00575	CJ110_00685	CJ111_00557	CJ112_00557	CJ113_00582	CJ114_00582	CJ115_00582	CJ116_00569	CJ117_00568	CJ118_00585	CJ119_00766	CJ12_00577	CJ120_01034	CJ121_00580	CJ122_00963	CJ123_00564	CJ124_00581	CJ125_00568	CJ126_00551	CJ127_00585	CJ128_00594	CJ129_00138	CJ13_01481	CJ130_00046
group_4591		hypothetical protein	233	233	1	1	7012				113	215	214	CJ1_00584	CJ10_00585	CJ100_00582	CJ101_00695	CJ102_00572	CJ103_00877	CJ104_00628	CJ105_00544	CJ106_00571	CJ107_00605	CJ108_00623	CJ109_00625	CJ11_00582	CJ110_00692	CJ111_00564	CJ112_00564	CJ113_00589	CJ114_00589	CJ115_00589	CJ116_00576	CJ117_00575	CJ118_00592	CJ119_00773	CJ12_00584	CJ120_01027	CJ121_00587	CJ122_00956	CJ123_00571	CJ124_00588	CJ125_00575	CJ126_00558	CJ127_00592	CJ128_00601	CJ129_00145	CJ13_01488	CJ130_00039
engB		putative GTP-binding protein EngB	233	233	1	1	6868				473	647	595	CJ1_00643	CJ10_00644	CJ100_00639	CJ101_00752	CJ102_00629	CJ103_00934	CJ104_00686	CJ105_00603	CJ106_00629	CJ107_00666	CJ108_00680	CJ109_00683	CJ11_00639	CJ110_00752	CJ111_00620	CJ112_00620	CJ113_00648	CJ114_00648	CJ115_00647	CJ116_00632	CJ117_00631	CJ118_00650	CJ119_00832	CJ12_00643	CJ120_00968	CJ121_00646	CJ122_00900	CJ123_00629	CJ124_00647	CJ125_00635	CJ126_00615	CJ127_00652	CJ128_00660	CJ129_00205	CJ13_01546	CJ130_01767
group_4642		hypothetical protein	233	233	1	1	7718				119	452	450	CJ1_00889	CJ10_00946	CJ100_00931	CJ101_00993	CJ102_00869	CJ103_01114	CJ104_00925	CJ105_00850	CJ106_00873	CJ107_00920	CJ108_00917	CJ109_00923	CJ11_00882	CJ110_00999	CJ111_00850	CJ112_00850	CJ113_00894	CJ114_00895	CJ115_00894	CJ116_00865	CJ117_00865	CJ118_00897	CJ119_01079	CJ12_00889	CJ120_00721	CJ121_00888	CJ122_00658	CJ123_00873	CJ124_00898	CJ125_00879	CJ126_00901	CJ127_00900	CJ128_00920	CJ129_00501		CJ130_01522
group_4666		hypothetical protein	233	233	1	1	2010				629	629	629	CJ1_01062	CJ10_01124	CJ100_01114	CJ101_01262	CJ102_01042	CJ103_01291	CJ104_01208	CJ105_01095	CJ106_01136	CJ107_01100	CJ108_01196	CJ109_01203	CJ11_01052	CJ110_01235	CJ111_01034	CJ112_01034	CJ113_01069	CJ114_01070	CJ115_01069	CJ116_01039	CJ117_01039	CJ118_01071	CJ119_01397	CJ12_01062	CJ120_00548	CJ121_01068	CJ122_00472	CJ123_01051	CJ124_01071	CJ125_01062	CJ126_01085	CJ127_01089	CJ128_01100	CJ129_00728	CJ13_00227	CJ130_01342
resA_2		Thiol-disulfide oxidoreductase ResA	233	233	1	1	9027				557	557	557	CJ1_01186	CJ10_01244	CJ100_01235	CJ101_01384	CJ102_01164	CJ103_01407	CJ104_01332	CJ105_01221	CJ106_01260	CJ107_01227	CJ108_01320	CJ109_01327	CJ11_01175	CJ110_01357	CJ111_01153	CJ112_01153	CJ113_01192	CJ114_01194	CJ115_01192	CJ116_01157	CJ117_01157	CJ118_01196	CJ119_01523	CJ12_01186	CJ120_00424	CJ121_01191	CJ122_00344	CJ123_01173	CJ124_01195	CJ125_01186	CJ126_01213	CJ127_01217	CJ128_01226	CJ129_00851	CJ13_00349	CJ130_01218
hydB		Quinone-reactive Ni/Fe-hydrogenase large chain	233	233	1	1	9131				179	1715	1708	CJ1_01245	CJ10_01304	CJ100_01294	CJ101_01442	CJ102_01223	CJ103_01465	CJ104_01390	CJ105_01279	CJ106_01318	CJ107_01290	CJ108_01379	CJ109_01385	CJ11_01233	CJ110_01415	CJ111_01212	CJ112_01212	CJ113_01250	CJ114_01252	CJ115_01250	CJ116_01217	CJ117_01218	CJ118_01255	CJ119_01584	CJ12_01245	CJ120_00365	CJ121_01249	CJ122_00285	CJ123_01232	CJ124_01255	CJ125_01247	CJ126_01271	CJ127_01281	CJ128_01288	CJ129_00909	CJ13_00407	CJ130_01159
group_4741		hypothetical protein	233	233	1	1	4821				221	221	221	CJ1_01497	CJ10_01593	CJ100_01551	CJ101_01695	CJ102_01513	CJ103_01694	CJ104_01640	CJ105_01574	CJ106_01622	CJ107_01598	CJ108_01631	CJ109_01641	CJ11_01479	CJ110_01720	CJ111_01447	CJ112_01446	CJ113_01499	CJ114_01502	CJ115_01503	CJ116_01447	CJ117_01451	CJ118_01685	CJ119_01852	CJ12_01497	CJ120_00111	CJ121_01495	CJ122_00071	CJ123_01464	CJ124_01511	CJ125_01477	CJ126_01508	CJ127_01524	CJ128_01557	CJ129_01171	CJ13_00670	CJ130_00900
group_4753		hypothetical protein	233	233	1	1	5182				176	1094	1085	CJ1_01618	CJ10_01722	CJ100_01681	CJ101_01828	CJ102_01637	CJ103_00017	CJ104_01767	CJ105_01753	CJ106_01749	CJ107_01722	CJ108_01764	CJ109_01768	CJ11_01602	CJ110_01843	CJ111_01574	CJ112_01573	CJ113_01621	CJ114_01624	CJ115_01625	CJ116_01574	CJ117_01578	CJ118_01805	CJ119_00101	CJ12_01618	CJ120_01700	CJ121_01619	CJ122_01616	CJ123_01589	CJ124_01632	CJ125_01604	CJ126_01635	CJ127_01650	CJ128_01679	CJ129_01294	CJ13_00799	CJ130_00778
tktA		Transketolase 1	233	233	1	1	5190				251	1898	1890	CJ1_01620	CJ10_01724	CJ100_01683	CJ101_01830	CJ102_01639	CJ103_00019	CJ104_01769	CJ105_01755	CJ106_01751	CJ107_01724	CJ108_01766	CJ109_01770	CJ11_01604	CJ110_01845	CJ111_01576	CJ112_01575	CJ113_01623	CJ114_01626	CJ115_01627	CJ116_01576	CJ117_01580	CJ118_01807	CJ119_00103	CJ12_01620	CJ120_01698	CJ121_01621	CJ122_01614	CJ123_01591	CJ124_01634		CJ126_01637	CJ127_01652	CJ128_01681	CJ129_01296	CJ13_00801	CJ130_00776
leuD1		3-isopropylmalate dehydratase small subunit 1	233	233	1	1	5349				221	641	600	CJ1_01697	CJ10_01799	CJ100_01758	CJ101_01905	CJ102_01715	CJ103_00095	CJ104_01852	CJ105_01846	CJ106_01842	CJ107_01803	CJ108_01848	CJ109_01853	CJ11_01680	CJ110_01972	CJ111_01661	CJ112_01660	CJ113_01726	CJ114_01729	CJ115_01704	CJ116_01653	CJ117_01657	CJ118_01885	CJ119_00182	CJ12_01697	CJ120_01621	CJ121_01709	CJ122_01530	CJ123_01667	CJ124_01711	CJ125_01688	CJ126_01720	CJ127_01734	CJ128_01759	CJ129_01374	CJ13_00879	CJ130_00699
atpA		ATP synthase subunit alpha	233	233	1	1	5660				122	1505	1499	CJ1_00102	CJ10_00104	CJ100_00105	CJ101_00158	CJ102_00109	CJ103_00267	CJ104_00076	CJ105_00073	CJ106_00101	CJ107_00105	CJ108_00074		CJ11_00102	CJ110_00103	CJ111_00105	CJ112_00105	CJ113_00105	CJ114_00105	CJ115_00104	CJ116_00108	CJ117_00107	CJ118_00107	CJ119_00305	CJ12_00102	CJ120_01508	CJ121_00104	CJ122_01418	CJ123_00109	CJ124_00104	CJ125_00110	CJ126_00099	CJ127_00114	CJ128_00106	CJ129_01487	CJ13_00996	CJ130_00584
dapB		4-hydroxy-tetrahydrodipicolinate reductase	233	233	1	1	5910				116	746	725	CJ1_00194	CJ10_00194	CJ100_00196	CJ101_00252	CJ102_00196	CJ103_00359	CJ104_00167	CJ105_00225	CJ106_00193	CJ107_00201	CJ108_00161	CJ109_00166	CJ11_00194	CJ110_00247	CJ111_00190	CJ112_00190	CJ113_00198	CJ114_00198	CJ115_00197	CJ116_00193	CJ117_00192	CJ118_00206	CJ119_00393	CJ12_00194	CJ120_01412	CJ121_00196	CJ122_01329	CJ123_00201	CJ124_00197	CJ125_00199	CJ126_00186	CJ127_00204	CJ128_00200	CJ129_01580	CJ13_01090	CJ130_00490
yqaA		Inner membrane protein YqaA	233	233	1	1	6255				398	443	442	CJ1_00328	CJ10_00326	CJ100_00330	CJ101_00385	CJ102_00329	CJ103_00624	CJ104_00301	CJ105_00299	CJ106_00324	CJ107_00341	CJ108_00297	CJ109_00300	CJ11_00327	CJ110_00436	CJ111_00322	CJ112_00322	CJ113_00332	CJ114_00332	CJ115_00331	CJ116_00331	CJ117_00330	CJ118_00337	CJ119_00534	CJ12_00328	CJ120_01283	CJ121_00329	CJ122_01201	CJ123_00333	CJ124_00332	CJ125_00330	CJ126_00316	CJ127_00340	CJ128_00337	CJ129_01721	CJ13_01231	CJ130_00352
miaB		tRNA-2-methylthio-N(6)-dimethylallyladenosine synthase	233	233	1	1	6493				173	1301	1295	CJ1_00446	CJ10_00448	CJ100_00449	CJ101_00507	CJ102_00440	CJ103_00747	CJ104_00425	CJ105_00414	CJ106_00443	CJ107_00464	CJ108_00421	CJ109_00424	CJ11_00445	CJ110_00554	CJ111_00436	CJ112_00436	CJ113_00451	CJ114_00451	CJ115_00450	CJ116_00441	CJ117_00440	CJ118_00455	CJ119_00650	CJ12_00446	CJ120_01165	CJ121_00447	CJ122_01086	CJ123_00444	CJ124_00450	CJ125_00442	CJ126_00431	CJ127_00455	CJ128_00459	CJ129_00006	CJ13_01348	CJ130_00234
tatB		Sec-independent protein translocase protein TatB	233	233	1	1	7026				161	416	408	CJ1_00572	CJ10_00573	CJ100_00570	CJ101_00683	CJ102_00560	CJ103_00865	CJ104_00616	CJ105_00532	CJ106_00559	CJ107_00593	CJ108_00611	CJ109_00613	CJ11_00570	CJ110_00680	CJ111_00552	CJ112_00552	CJ113_00577	CJ114_00577	CJ115_00577	CJ116_00564	CJ117_00563	CJ118_00580	CJ119_00761	CJ12_00572	CJ120_01039	CJ121_00575	CJ122_00968	CJ123_00559	CJ124_00576	CJ125_00563	CJ126_00546	CJ127_00580	CJ128_00588	CJ129_00133	CJ13_01476	CJ130_00051
rppH		RNA pyrophosphohydrolase	233	233	1	1	7024				305	470	469	CJ1_00574	CJ10_00575	CJ100_00572	CJ101_00685	CJ102_00562	CJ103_00867	CJ104_00618	CJ105_00534	CJ106_00561	CJ107_00595	CJ108_00613	CJ109_00615	CJ11_00572	CJ110_00682	CJ111_00554	CJ112_00554	CJ113_00579	CJ114_00579	CJ115_00579	CJ116_00566	CJ117_00565	CJ118_00582	CJ119_00763	CJ12_00574	CJ120_01037	CJ121_00577	CJ122_00966	CJ123_00561	CJ124_00578	CJ125_00565	CJ126_00548	CJ127_00582	CJ128_00590	CJ129_00135	CJ13_01478	CJ130_00049
ppa		Inorganic pyrophosphatase	233	233	1	1	6885				119	518	516	CJ1_00631	CJ10_00632	CJ100_00627	CJ101_00740	CJ102_00617	CJ103_00922	CJ104_00674	CJ105_00591	CJ106_00617	CJ107_00654	CJ108_00668	CJ109_00671	CJ11_00627	CJ110_00740	CJ111_00608	CJ112_00608	CJ113_00636	CJ114_00636	CJ115_00635	CJ116_00620	CJ117_00619	CJ118_00638	CJ119_00820	CJ12_00631	CJ120_00980	CJ121_00634	CJ122_00912	CJ123_00617	CJ124_00635	CJ125_00623	CJ126_00603	CJ127_00640	CJ128_00648	CJ129_00193	CJ13_01534	CJ130_01779
tsaE		tRNA threonylcarbamoyladenosine biosynthesis protein TsaE	233	233	1	1	6810				407	407	407	CJ1_00658	CJ10_00660	CJ100_00655	CJ101_00768	CJ102_00644	CJ103_00484	CJ104_00702	CJ105_00619	CJ106_00645	CJ107_00682	CJ108_00696	CJ109_00699	CJ11_00654	CJ110_00767	CJ111_00634	CJ112_00634	CJ113_00663	CJ114_00663	CJ115_00662	CJ116_00647	CJ117_00646	CJ118_00665	CJ119_00847	CJ12_00658	CJ120_00953	CJ121_00661	CJ122_00886	CJ123_00644	CJ124_00662	CJ125_00651	CJ126_00629	CJ127_00668	CJ128_00675	CJ129_00221	CJ13_01561	CJ130_01752
hemL		Glutamate-1-semialdehyde 2,1-aminomutase	233	233	1	1	7839				269	1274	1269	CJ1_00836	CJ10_00894	CJ100_00881	CJ101_00943	CJ102_00821	CJ103_00149	CJ104_00874	CJ105_00800	CJ106_00823	CJ107_00868	CJ108_00865	CJ109_00871	CJ11_00831	CJ110_00947	CJ111_00802	CJ112_00802	CJ113_00841	CJ114_00842	CJ115_00841	CJ116_00815	CJ117_00815	CJ118_00846	CJ119_01030	CJ12_00836	CJ120_00774	CJ121_00839	CJ122_00706	CJ123_00824	CJ124_00845	CJ125_00830	CJ126_00853	CJ127_00849	CJ128_00867	CJ129_00453	CJ13_01744	CJ130_01574
murA		UDP-N-acetylglucosamine 1-carboxyvinyltransferase	233	233	1	1	7832				446	1256	1252	CJ1_00841	CJ10_00899	CJ100_00886	CJ101_00948	CJ102_00826	CJ103_00144	CJ104_00879	CJ105_00805	CJ106_00828	CJ107_00873	CJ108_00870	CJ109_00876	CJ11_00836	CJ110_00952	CJ111_00807	CJ112_00807	CJ113_00846	CJ114_00847	CJ115_00846	CJ116_00820	CJ117_00820	CJ118_00851	CJ119_01035	CJ12_00841	CJ120_00769	CJ121_00844	CJ122_00701	CJ123_00829	CJ124_00850	CJ125_00835	CJ126_00858	CJ127_00854	CJ128_00872	CJ129_00458	CJ13_01749	CJ130_01569
group_5126		hypothetical protein	233	233	1	1	7734				188	419	416	CJ1_00888	CJ10_00945	CJ100_00930	CJ101_00992	CJ102_00868	CJ103_01113	CJ104_00924	CJ105_00849	CJ106_00872	CJ107_00919	CJ108_00916	CJ109_00922	CJ11_00881	CJ110_00998	CJ111_00849	CJ112_00849	CJ113_00893	CJ114_00894	CJ115_00893	CJ116_00864	CJ117_00864	CJ118_00896	CJ119_01078	CJ12_00888	CJ120_00722	CJ121_00887	CJ122_00659	CJ123_00872	CJ124_00897	CJ125_00878	CJ126_00900	CJ127_00899	CJ128_00919	CJ129_00500	CJ13_00001	CJ130_01523
group_5127		hypothetical protein	233	233	1	1	7715				155	560	558	CJ1_00890	CJ10_00947	CJ100_00932	CJ101_00994	CJ102_00870	CJ103_01115	CJ104_00926	CJ105_00851	CJ106_00874	CJ107_00921	CJ108_00918	CJ109_00924	CJ11_00883	CJ110_01000	CJ111_00851	CJ112_00851	CJ113_00895	CJ114_00896	CJ115_00895	CJ116_00866	CJ117_00866	CJ118_00898	CJ119_01080	CJ12_00890	CJ120_00720	CJ121_00889	CJ122_00657	CJ123_00874	CJ124_00899	CJ125_00880	CJ126_00902	CJ127_00901	CJ128_00921	CJ129_00502		CJ130_01521
apt		Adenine phosphoribosyltransferase	233	233	1	1	7666				263	548	543	CJ1_00906	CJ10_00964	CJ100_00948	CJ101_01010	CJ102_00886	CJ103_01131	CJ104_00942	CJ105_00867	CJ106_00890	CJ107_00939	CJ108_00934	CJ109_00940	CJ11_00899	CJ110_01016	CJ111_00867	CJ112_00867	CJ113_00911	CJ114_00912	CJ115_00911	CJ116_00882	CJ117_00882	CJ118_00914	CJ119_01096	CJ12_00906	CJ120_00704	CJ121_00905	CJ122_00641	CJ123_00890	CJ124_00915	CJ125_00896	CJ126_00918	CJ127_00918	CJ128_00937	CJ129_00518	CJ13_00019	CJ130_01505
gapA		Glyceraldehyde-3-phosphate dehydrogenase 1	233	233	1	1	9580				284	998	994	CJ1_01384	CJ10_01495	CJ100_01429	CJ101_01583	CJ102_01343	CJ103_01588	CJ104_01531	CJ105_01469	CJ106_01509	CJ107_01483	CJ108_01514	CJ109_01525	CJ11_01371	CJ110_01607	CJ111_01341	CJ112_01341	CJ113_01385	CJ114_01389	CJ115_01389	CJ116_01343	CJ117_01345	CJ118_01569	CJ119_01730	CJ12_01384	CJ120_00225	CJ121_01387	CJ122_00176	CJ123_01351	CJ124_01395	CJ125_01370	CJ126_01404	CJ127_01411	CJ128_01432	CJ129_01051	CJ13_00546	CJ130_01014
group_5207		hypothetical protein	233	233	1	1	9592				116	536	533	CJ1_01389	CJ10_01500	CJ100_01434	CJ101_01588	CJ102_01404	CJ103_01593	CJ104_01536	CJ105_01474	CJ106_01514	CJ107_01488	CJ108_01519	CJ109_01530	CJ11_01376	CJ110_01612	CJ111_01346	CJ112_01346	CJ113_01390	CJ114_01394	CJ115_01394	CJ116_01348	CJ117_01350	CJ118_01574	CJ119_01735	CJ12_01389	CJ120_00220	CJ121_01392	CJ122_00171	CJ123_01356	CJ124_01400	CJ125_01375	CJ126_01409	CJ127_01416	CJ128_01437	CJ129_01056	CJ13_00551	CJ130_01009
dapF		Diaminopimelate epimerase	233	233	1	1	4837				128	749	746	CJ1_01507	CJ10_01604	CJ100_01562	CJ101_01706	CJ102_01522	CJ103_01703	CJ104_01652	CJ105_01586	CJ106_01635	CJ107_01608	CJ108_01641	CJ109_01651	CJ11_01490	CJ110_01730	CJ111_01457	CJ112_01456	CJ113_01509	CJ114_01512	CJ115_01513	CJ116_01456	CJ117_01460	CJ118_01694	CJ119_01864	CJ12_01507	CJ120_00101	CJ121_01505	CJ122_00061	CJ123_01473	CJ124_01521	CJ125_01488	CJ126_01518	CJ127_01531	CJ128_01567	CJ129_01181	CJ13_00680	CJ130_00890
gtaB		UTP--glucose-1-phosphate uridylyltransferase	233	233	1	1	4856				455	824	821	CJ1_01512	CJ10_01609	CJ100_01567	CJ101_01711	CJ102_01527	CJ103_01708	CJ104_01657	CJ105_01591	CJ106_01640	CJ107_01613	CJ108_01646	CJ109_01656	CJ11_01495	CJ110_01735	CJ111_01462	CJ112_01461	CJ113_01514	CJ114_01517	CJ115_01518	CJ116_01461	CJ117_01465	CJ118_01699	CJ119_01869	CJ12_01512	CJ120_00096	CJ121_01510	CJ122_00056	CJ123_01478	CJ124_01526	CJ125_01493	CJ126_01523	CJ127_01536	CJ128_01572	CJ129_01186	CJ13_00685	CJ130_00885
mepS		Murein DD-endopeptidase MepS/Murein LD-carboxypeptidase	233	233	1	1	5205				410	461	458	CJ1_01628	CJ10_01732	CJ100_01691	CJ101_01838	CJ102_01647	CJ103_00027	CJ104_01777	CJ105_01763	CJ106_01759	CJ107_01732	CJ108_01774	CJ109_01778	CJ11_01612	CJ110_01853	CJ111_01584	CJ112_01583	CJ113_01631	CJ114_01634	CJ115_01635	CJ116_01584	CJ117_01588	CJ118_01815	CJ119_00111	CJ12_01628	CJ120_01690	CJ121_01629	CJ122_01606	CJ123_01599	CJ124_01642	CJ125_01615	CJ126_01645	CJ127_01660	CJ128_01689	CJ129_01304	CJ13_00809	CJ130_00768
group_5298		hypothetical protein	233	233	1	1	2075				761	821	779	CJ1_01038	CJ10_01101	CJ100_01091	CJ101_01236	CJ102_01019	CJ103_01268	CJ104_01185	CJ105_01072	CJ106_01112	CJ107_01075	CJ108_01173	CJ109_01180	CJ11_01029	CJ110_01154	CJ111_01011	CJ112_01011	CJ113_01044	CJ114_01045	CJ115_01044	CJ116_01014	CJ117_01014	CJ118_01046	CJ119_01369	CJ12_01038	CJ120_00572	CJ121_01045	CJ122_00495	CJ123_01028	CJ124_01047	CJ125_01038	CJ126_01062	CJ127_01066	CJ128_01075	CJ129_00705	CJ13_00204	CJ130_01365
group_5317		hypothetical protein	233	233	1	1	4685				383	386	383	CJ1_01440	CJ10_01537	CJ100_01495	CJ101_01639	CJ102_01447	CJ103_01636	CJ104_01584	CJ105_01518	CJ106_01566	CJ107_01540	CJ108_01575	CJ109_01585	CJ11_01423	CJ110_01664	CJ111_01391	CJ112_01390	CJ113_01443	CJ114_01446	CJ115_01447	CJ116_01391	CJ117_01395	CJ118_01629	CJ119_01782	CJ12_01440	CJ120_00167	CJ121_01438	CJ122_00127	CJ123_01400	CJ124_01454	CJ125_01421	CJ126_01452	CJ127_01464	CJ128_01497	CJ129_01115	CJ13_00613	CJ130_00956
group_5363		hypothetical protein	233	233	1	1	6399				683	725	704	CJ1_00402	CJ10_00403	CJ100_00405	CJ101_00460	CJ102_00402	CJ103_00701	CJ104_00379	CJ105_00373	CJ106_00398	CJ107_00418	CJ108_00375	CJ109_00378	CJ11_00401	CJ110_00510	CJ111_00394	CJ112_00394	CJ113_00407	CJ114_00407	CJ115_00406	CJ116_00403	CJ117_00402	CJ118_00411	CJ119_00608	CJ12_00402	CJ120_01209	CJ121_00404	CJ122_01128	CJ123_00406	CJ124_00406	CJ125_00404	CJ126_00389	CJ127_00416	CJ128_00413	CJ129_01797	CJ13_01306	CJ130_00278
group_5405		hypothetical protein	233	233	1	1	7319				188	386	379	CJ1_00919	CJ10_00977	CJ100_00961	CJ101_01023	CJ102_00905	CJ103_01144	CJ104_00956	CJ105_00880	CJ106_00903	CJ107_00953	CJ108_00947	CJ109_00953	CJ11_00912	CJ110_01029	CJ111_00886	CJ112_00886	CJ113_00924	CJ114_00925	CJ115_00924	CJ116_00896	CJ117_00896	CJ118_00927	CJ119_01113	CJ12_00919	CJ120_00691	CJ121_00918	CJ122_00621	CJ123_00909	CJ124_00928	CJ125_00916	CJ126_00938	CJ127_00939	CJ128_00951	CJ129_00531	CJ13_00032	CJ130_01492
fokIM		Modification methylase FokI	233	233	1	1	5940				899	1133	1089	CJ1_00205	CJ10_00205	CJ100_00206	CJ101_00263	CJ102_00208	CJ103_00371	CJ104_00179	CJ105_00236	CJ106_00205	CJ107_00213	CJ108_00173	CJ109_00178	CJ11_00205	CJ110_00258	CJ111_00201	CJ112_00201	CJ113_00209	CJ114_00209	CJ115_00208	CJ116_00206	CJ117_00205	CJ118_00192	CJ119_00405	CJ12_00205	CJ120_01423	CJ121_00207	CJ122_01318	CJ123_00213	CJ124_00208	CJ125_00210	CJ126_00197	CJ127_00215	CJ128_00211	CJ129_01591	CJ13_01101	CJ130_00479
lgt		Prolipoprotein diacylglyceryl transferase	233	233	1	1	6368				191	815	812	CJ1_00392	CJ10_00393	CJ100_00394	CJ101_00449	CJ102_00392	CJ103_00690	CJ104_00368	CJ105_00363	CJ106_00388	CJ107_00407	CJ108_00364	CJ109_00367	CJ11_00391	CJ110_00500	CJ111_00385	CJ112_00385	CJ113_00397	CJ114_00397	CJ115_00396	CJ116_00394	CJ117_00393	CJ118_00401	CJ119_00597	CJ12_00392	CJ120_01219	CJ121_00393	CJ122_01138	CJ123_00396	CJ124_00396	CJ125_00394	CJ126_00379	CJ127_00406	CJ128_00403	CJ129_01785	CJ13_01295	CJ130_00288
korA		2-oxoglutarate oxidoreductase subunit KorA	233	233	1	1	7150				422	1124	1120	CJ1_00527	CJ10_00528	CJ100_00526	CJ101_00639	CJ102_00514	CJ103_00826	CJ104_00567	CJ105_00483	CJ106_00512	CJ107_00548	CJ108_00567	CJ109_00569	CJ11_00525	CJ110_00635	CJ111_00508	CJ112_00508	CJ113_00531	CJ114_00531	CJ115_00531	CJ116_00521	CJ117_00520	CJ118_00534	CJ119_00718	CJ12_00527	CJ120_01084	CJ121_00527	CJ122_01014	CJ123_00513	CJ124_00531	CJ125_00516	CJ126_00502	CJ127_00532	CJ128_00541	CJ129_00086	CJ13_01429	CJ130_00152
group_5555		hypothetical protein	233	233	1	1	7138				269	557	555	CJ1_00529	CJ10_00530	CJ100_00528	CJ101_00641	CJ102_00516	CJ103_00828	CJ104_00569	CJ105_00485	CJ106_00514	CJ107_00550	CJ108_00569	CJ109_00571	CJ11_00527	CJ110_00637	CJ111_00510	CJ112_00510	CJ113_00533	CJ114_00533	CJ115_00533	CJ116_00523	CJ117_00522	CJ118_00536	CJ119_00720	CJ12_00529	CJ120_01082	CJ121_00529	CJ122_01012	CJ123_00515	CJ124_00533	CJ125_00518	CJ126_00504	CJ127_00534	CJ128_00543	CJ129_00088	CJ13_01431	CJ130_00150
lpxD		UDP-3-O-acylglucosamine N-acyltransferase	233	233	1	1	7029				89	965	960	CJ1_00569	CJ10_00570	CJ100_00567	CJ101_00680	CJ102_00557	CJ103_00862	CJ104_00613	CJ105_00527	CJ106_00556	CJ107_00590	CJ108_00608	CJ109_00610	CJ11_00567	CJ110_00677	CJ111_00549	CJ112_00549	CJ113_00574	CJ114_00574	CJ115_00574	CJ116_00561	CJ117_00560	CJ118_00577	CJ119_00758	CJ12_00569	CJ120_01042	CJ121_00570	CJ122_00971	CJ123_00556	CJ124_00573	CJ125_00560	CJ126_00543	CJ127_00577	CJ128_00585	CJ129_00130	CJ13_01473	CJ130_00054
group_5582		hypothetical protein	233	233	1	1	8241				383	527	490	CJ1_00680	CJ10_00739	CJ100_00678	CJ101_00792	CJ102_00662	CJ103_00563	CJ104_00723	CJ105_00644	CJ106_00668	CJ107_00705	CJ108_00718	CJ109_00721	CJ11_00676	CJ110_00792	CJ111_00666	CJ112_00666	CJ113_00685	CJ114_00686	CJ115_00685	CJ116_00667	CJ117_00666	CJ118_00691	CJ119_00869	CJ12_00680	CJ120_00930	CJ121_00685	CJ122_00853	CJ123_00663	CJ124_00684	CJ125_00671	CJ126_00648	CJ127_00688	CJ128_00697	CJ129_00299	CJ13_01587	CJ130_01727
group_5592		hypothetical protein	233	233	1	1	8182				470	473	470	CJ1_00710	CJ10_00769	CJ100_00708	CJ101_00822	CJ102_00692	CJ103_00593	CJ104_00753	CJ105_00674	CJ106_00698	CJ107_00736	CJ108_00748	CJ109_00751	CJ11_00706	CJ110_00822	CJ111_00696	CJ112_00696	CJ113_00715	CJ114_00716	CJ115_00715	CJ116_00697	CJ117_00696	CJ118_00721	CJ119_00899	CJ12_00710	CJ120_00900	CJ121_00715	CJ122_00823	CJ123_00693	CJ124_00714	CJ125_00701	CJ126_00678	CJ127_00720	CJ128_00728	CJ129_00329	CJ13_01617	CJ130_01697
group_5609		hypothetical protein	233	233	1	1	7926				233	305	304	CJ1_00792	CJ10_00853	CJ100_00840	CJ101_00901	CJ102_00779	CJ103_01080	CJ104_00833	CJ105_00758	CJ106_00782	CJ107_00823	CJ108_00824	CJ109_00830	CJ11_00788	CJ110_00904	CJ111_00761	CJ112_00761	CJ113_00797	CJ114_00798	CJ115_00797	CJ116_00772	CJ117_00771	CJ118_00803	CJ119_00989	CJ12_00792	CJ120_00818	CJ121_00797	CJ122_00747	CJ123_00782	CJ124_00800	CJ125_00785	CJ126_00812	CJ127_00804	CJ128_00818	CJ129_00412	CJ13_01702	CJ130_01617
group_5613		hypothetical protein	233	233	1	1	7886				101	1025	1021	CJ1_00809	CJ10_00867	CJ100_00854	CJ101_00916	CJ102_00794	CJ103_00176	CJ104_00847	CJ105_00773	CJ106_00796	CJ107_00840	CJ108_00838	CJ109_00844	CJ11_00804	CJ110_00920	CJ111_00775	CJ112_00775	CJ113_00814	CJ114_00815	CJ115_00814	CJ116_00787	CJ117_00787	CJ118_00819	CJ119_01003	CJ12_00809	CJ120_00801	CJ121_00812	CJ122_00733	CJ123_00797	CJ124_00817	CJ125_00802	CJ126_00826	CJ127_00819	CJ128_00836	CJ129_00426	CJ13_01717	CJ130_01601
group_5632		hypothetical protein	233	233	1	1	7770				458	488	487	CJ1_00872	CJ10_00929	CJ100_00914	CJ101_00976	CJ102_00852	CJ103_01097	CJ104_00908	CJ105_00834	CJ106_00857	CJ107_00903	CJ108_00900	CJ109_00906	CJ11_00865	CJ110_00982	CJ111_00833	CJ112_00833	CJ113_00877	CJ114_00878	CJ115_00877	CJ116_00848	CJ117_00848	CJ118_00880	CJ119_01062	CJ12_00872	CJ120_00738	CJ121_00871	CJ122_00675	CJ123_00856	CJ124_00881	CJ125_00862	CJ126_00884	CJ127_00882	CJ128_00903	CJ129_00484	CJ13_01779	CJ130_01539
yidD		Putative membrane protein insertion efficiency factor	233	233	1	1	7273				341	419	370	CJ1_00946	CJ10_01005	CJ100_00990	CJ101_01051	CJ102_00927	CJ103_01174	CJ104_00984	CJ105_00906	CJ106_00928	CJ107_00981	CJ108_00973	CJ109_00979	CJ11_00935	CJ110_01056	CJ111_00912	CJ112_00912	CJ113_00951	CJ114_00952	CJ115_00951	CJ116_00922	CJ117_00922	CJ118_00954	CJ119_01140	CJ12_00946	CJ120_00664	CJ121_00947	CJ122_00595	CJ123_00935	CJ124_00955	CJ125_00942	CJ126_00964	CJ127_00967	CJ128_00979	CJ129_00559	CJ13_00060	CJ130_01465
group_5667		hypothetical protein	233	233	1	1	2159				185	251	249	CJ1_01018	CJ10_01082	CJ100_01067	CJ101_01215	CJ102_00999	CJ103_01248	CJ104_01161	CJ105_01050	CJ106_01091	CJ107_01055	CJ108_01151	CJ109_01157	CJ11_01008	CJ110_01129	CJ111_00985	CJ112_00985	CJ113_01024	CJ114_01025	CJ115_01024	CJ116_00994	CJ117_00994	CJ118_01026	CJ119_01348	CJ12_01018	CJ120_00592	CJ121_01024	CJ122_00519	CJ123_01008	CJ124_01027	CJ125_01017	CJ126_01037	CJ127_01044	CJ128_01052	CJ129_00635	CJ13_00135	CJ130_01393
murG		UDP-N-acetylglucosamine--N-acetylmuramyl-(pentapeptide) pyrophosphoryl-undecaprenol N-acetylglucosamine transferase	233	233	1	1	2154				1007	1028	1027	CJ1_01021	CJ10_01085	CJ100_01070	CJ101_01218	CJ102_01002	CJ103_01251	CJ104_01164	CJ105_01053	CJ106_01094	CJ107_01058	CJ108_01154	CJ109_01160	CJ11_01011	CJ110_01132	CJ111_00988	CJ112_00988	CJ113_01027	CJ114_01028	CJ115_01027	CJ116_00997	CJ117_00997	CJ118_01029	CJ119_01351	CJ12_01021	CJ120_00589	CJ121_01027	CJ122_00516	CJ123_01011	CJ124_01030	CJ125_01020	CJ126_01040	CJ127_01047	CJ128_01055	CJ129_00638	CJ13_00138	CJ130_01390
group_5684		hypothetical protein	233	233	1	1	8934				194	194	194	CJ1_01142	CJ10_01200	CJ100_01191	CJ101_01340	CJ102_01120	CJ103_01363	CJ104_01288	CJ105_01177	CJ106_01216	CJ107_01182	CJ108_01276	CJ109_01283	CJ11_01131	CJ110_01313	CJ111_01108	CJ112_01108	CJ113_01148	CJ114_01150	CJ115_01148	CJ116_01113	CJ117_01113	CJ118_01152	CJ119_01479	CJ12_01142	CJ120_00468	CJ121_01147	CJ122_00388	CJ123_01129	CJ124_01151	CJ125_01142	CJ126_01168	CJ127_01171	CJ128_01181	CJ129_00807	CJ13_00305	CJ130_01262
dxr		1-deoxy-D-xylulose 5-phosphate reductoisomerase	233	233	1	1	9455				1070	1070	1070	CJ1_01326	CJ10_01436	CJ100_01371	CJ101_01521	CJ102_01287	CJ103_01530	CJ104_01472	CJ105_01408	CJ106_01449	CJ107_01424	CJ108_01456	CJ109_01467	CJ11_01312	CJ110_01549	CJ111_01285	CJ112_01285	CJ113_01327	CJ114_01331	CJ115_01331	CJ116_01288	CJ117_01290	CJ118_01455	CJ119_01667	CJ12_01326	CJ120_00283	CJ121_01330	CJ122_00231	CJ123_01295	CJ124_01337	CJ125_01314	CJ126_01349	CJ127_01351	CJ128_01371	CJ129_00992	CJ13_00490	CJ130_01075
mlaC		putative phospholipid-binding protein MlaC	233	233	1	1	9526				569	569	569	CJ1_01353	CJ10_01467	CJ100_01402	CJ101_01552	CJ102_01316	CJ103_01560	CJ104_01503	CJ105_01438	CJ106_01479	CJ107_01451	CJ108_01487	CJ109_01498	CJ11_01339	CJ110_01576	CJ111_01315	CJ112_01315	CJ113_01354	CJ114_01358	CJ115_01358	CJ116_01317	CJ117_01319	CJ118_01482	CJ119_01698	CJ12_01353	CJ120_00256	CJ121_01360	CJ122_00202	CJ123_01324	CJ124_01364	CJ125_01344	CJ126_01378	CJ127_01383	CJ128_01399	CJ129_01023	CJ13_00520	CJ130_01048
group_5741		hypothetical protein	233	233	1	1	4752				593	659	658	CJ1_01473	CJ10_01569	CJ100_01527	CJ101_01671	CJ102_01489	CJ103_01669	CJ104_01616	CJ105_01550	CJ106_01598	CJ107_01573	CJ108_01607	CJ109_01617	CJ11_01455	CJ110_01696	CJ111_01423	CJ112_01422	CJ113_01475	CJ114_01478	CJ115_01479	CJ116_01423	CJ117_01427	CJ118_01661	CJ119_01825	CJ12_01473	CJ120_00135	CJ121_01471	CJ122_00095	CJ123_01440	CJ124_01487	CJ125_01453	CJ126_01484	CJ127_01498	CJ128_01530	CJ129_01147	CJ13_00646	CJ130_00924
nikE		Nickel import ATP-binding protein NikE	233	233	1	1	5013				665	665	665	CJ1_01552	CJ10_01654	CJ100_01611	CJ101_01752	CJ102_01566	CJ103_01755	CJ104_01700	CJ105_01633	CJ106_01681	CJ107_01653	CJ108_01698	CJ109_01702	CJ11_01536	CJ110_01776	CJ111_01504	CJ112_01503	CJ113_01554	CJ114_01557	CJ115_01558	CJ116_01506	CJ117_01510	CJ118_01739	CJ119_00029	CJ12_01552	CJ120_00056	CJ121_01553	CJ122_00013	CJ123_01519	CJ124_01566	CJ125_01534	CJ126_01565	CJ127_01578	CJ128_01613	CJ129_01228	CJ13_00731	CJ130_00845
yknY		putative ABC transporter ATP-binding protein YknY	233	233	1	1	5223				185	650	647	CJ1_01637	CJ10_01741	CJ100_01700	CJ101_01847	CJ102_01656	CJ103_00036	CJ104_01786	CJ105_01773	CJ106_01769	CJ107_01742	CJ108_01783	CJ109_01787	CJ11_01621	CJ110_01862	CJ111_01594	CJ112_01593	CJ113_01640	CJ114_01643	CJ115_01644	CJ116_01594	CJ117_01598	CJ118_01824	CJ119_00120	CJ12_01637	CJ120_01681	CJ121_01639	CJ122_01596	CJ123_01608	CJ124_01651	CJ125_01625	CJ126_01655	CJ127_01671	CJ128_01699	CJ129_01314	CJ13_00819	CJ130_00759
group_5787		hypothetical protein	233	233	1	1	5348				530	530	530	CJ1_01696	CJ10_01798	CJ100_01757	CJ101_01904	CJ102_01714	CJ103_00094	CJ104_01851	CJ105_01845	CJ106_01841	CJ107_01802	CJ108_01847	CJ109_01852	CJ11_01679	CJ110_01971	CJ111_01660	CJ112_01659	CJ113_01725	CJ114_01728	CJ115_01703	CJ116_01652	CJ117_01656	CJ118_01884	CJ119_00181	CJ12_01696	CJ120_01622	CJ121_01708	CJ122_01531	CJ123_01666	CJ124_01710	CJ125_01687	CJ126_01719	CJ127_01733	CJ128_01758	CJ129_01373	CJ13_00878	CJ130_00700
mnmE		tRNA modification GTPase MnmE	233	233	1	1	7281				179	1331	1323	CJ1_00943	CJ10_01002	CJ100_00987	CJ101_01048	CJ102_00924	CJ103_01171	CJ104_00981	CJ105_00903	CJ106_00925	CJ107_00978	CJ108_00970	CJ109_00976	CJ11_00932	CJ110_01053	CJ111_00909	CJ112_00909	CJ113_00948	CJ114_00949	CJ115_00948	CJ116_00919	CJ117_00919	CJ118_00951	CJ119_01137	CJ12_00943	CJ120_00667	CJ121_00944	CJ122_00598	CJ123_00932	CJ124_00952	CJ125_00939	CJ126_00961	CJ127_00963	CJ128_00975	CJ129_00556	CJ13_00057	CJ130_01468
group_6015		hypothetical protein	233	233	1	1	5610				233	269	261	CJ1_00079	CJ10_00080	CJ100_00081	CJ101_00135	CJ102_00086	CJ103_00243	CJ104_00051	CJ105_00050	CJ106_00078	CJ107_00081	CJ108_00049	CJ109_00053	CJ11_00079	CJ110_00080	CJ111_00082	CJ112_00082	CJ113_00082	CJ114_00082	CJ115_00081	CJ116_00084	CJ117_00083	CJ118_00084	CJ119_00278	CJ12_00079	CJ120_01531	CJ121_00080	CJ122_01442	CJ123_00086	CJ124_00081	CJ125_00086	CJ126_00076	CJ127_00089	CJ128_00081	CJ129_01463	CJ13_00973	CJ130_00607
atpF_1		ATP synthase subunit b, sodium ion specific	233	233	1	1	5649				425	425	425	CJ1_00099	CJ10_00101	CJ100_00102	CJ101_00155	CJ102_00106	CJ103_00264	CJ104_00073	CJ105_00070	CJ106_00098	CJ107_00102	CJ108_00071	CJ109_00075	CJ11_00099	CJ110_00100	CJ111_00102	CJ112_00102	CJ113_00102	CJ114_00102	CJ115_00101	CJ116_00105	CJ117_00104	CJ118_00104	CJ119_00302	CJ12_00099	CJ120_01511	CJ121_00101	CJ122_01421	CJ123_00106	CJ124_00101	CJ125_00106	CJ126_00096	CJ127_00110	CJ128_00102	CJ129_01484	CJ13_00993	CJ130_00587
group_6024		hypothetical protein	233	233	1	1	5671				341	779	775	CJ1_00108	CJ10_00110	CJ100_00111	CJ101_00164	CJ102_00115	CJ103_00273	CJ104_00082	CJ105_00079	CJ106_00107		CJ108_00080	CJ109_00085	CJ11_00108	CJ110_00109	CJ111_00111	CJ112_00111	CJ113_00111	CJ114_00111	CJ115_00110	CJ116_00114	CJ117_00113	CJ118_00113	CJ119_00311	CJ12_00108	CJ120_01502	CJ121_00110	CJ122_01412	CJ123_00115	CJ124_00110	CJ125_00116	CJ126_00105	CJ127_00121	CJ128_00112	CJ129_01493	CJ13_01002	CJ130_00578
group_6041		hypothetical protein	233	233	1	1	5967				128	422	411	CJ1_00222	CJ10_00221	CJ100_00222	CJ101_00281	CJ102_00223	CJ103_00385	CJ104_00194	CJ105_00252	CJ106_00221	CJ107_00230	CJ108_00188	CJ109_00193	CJ11_00221	CJ110_00275	CJ111_00214	CJ112_00214	CJ113_00226	CJ114_00226	CJ115_00225	CJ116_00222	CJ117_00221	CJ118_00175	CJ119_00418	CJ12_00222	CJ120_01440	CJ121_00224	CJ122_01305	CJ123_00228	CJ124_00225	CJ125_00225	CJ126_00211	CJ127_00230	CJ128_00228	CJ129_01606	CJ13_01117	CJ130_00462
pomA		Chemotaxis protein PomA	233	233	1	1	6230				182	776	773	CJ1_00324	CJ10_00322	CJ100_00323	CJ101_00380	CJ102_00325	CJ103_00620	CJ104_00295	CJ105_00294	CJ106_00319	CJ107_00337	CJ108_00291	CJ109_00294	CJ11_00323	CJ110_00432	CJ111_00318	CJ112_00318	CJ113_00328	CJ114_00328	CJ115_00327	CJ116_00327	CJ117_00326	CJ118_00333	CJ119_00529	CJ12_00324	CJ120_01287	CJ121_00323	CJ122_01205	CJ123_00329	CJ124_00328	CJ125_00325	CJ126_00312	CJ127_00334	CJ128_00332	CJ129_01715	CJ13_01223	CJ130_00356
yqeY		putative protein YqeY	233	233	1	1	7032				221	443	438	CJ1_00566	CJ10_00567	CJ100_00564	CJ101_00677	CJ102_00554	CJ103_00859	CJ104_00610	CJ105_00524	CJ106_00553	CJ107_00587	CJ108_00605	CJ109_00607	CJ11_00564	CJ110_00674	CJ111_00546	CJ112_00546	CJ113_00571	CJ114_00571	CJ115_00571	CJ116_00558	CJ117_00557	CJ118_00574	CJ119_00755	CJ12_00566	CJ120_01045	CJ121_00567	CJ122_00974	CJ123_00553	CJ124_00570	CJ125_00557	CJ126_00540	CJ127_00574	CJ128_00582	CJ129_00127	CJ13_01470	CJ130_00057
group_6111		hypothetical protein	233	233	1	1	6997				191	875	872	CJ1_00593	CJ10_00594	CJ100_00591	CJ101_00704	CJ102_00581	CJ103_00886	CJ104_00637	CJ105_00553	CJ106_00580	CJ107_00614	CJ108_00632	CJ109_00634	CJ11_00591	CJ110_00701	CJ111_00573	CJ112_00573	CJ113_00598	CJ114_00598	CJ115_00598	CJ116_00585	CJ117_00584	CJ118_00601	CJ119_00783	CJ12_00593	CJ120_01018	CJ121_00596	CJ122_00947	CJ123_00580	CJ124_00597	CJ125_00584	CJ126_00567	CJ127_00601	CJ128_00611	CJ129_00154	CJ13_01497	CJ130_00030
pstC1		Phosphate transport system permease protein PstC 1	233	233	1	1	6943				161	914	910	CJ1_00607	CJ10_00608	CJ100_00605	CJ101_00718	CJ102_00595	CJ103_00900	CJ104_00651	CJ105_00567	CJ106_00594		CJ108_00646	CJ109_00648	CJ11_00605	CJ110_00716	CJ111_00587	CJ112_00587	CJ113_00612	CJ114_00612	CJ115_00612	CJ116_00599	CJ117_00598	CJ118_00616	CJ119_00797	CJ12_00607	CJ120_01004	CJ121_00610	CJ122_00933	CJ123_00594	CJ124_00611	CJ125_00600	CJ126_00581	CJ127_00617	CJ128_00625	CJ129_00169	CJ13_01512	CJ130_00016
group_6161		putative acyl-CoA thioester hydrolase	233	233	1	1	7691				194	413	412	CJ1_00894	CJ10_00951	CJ100_00936	CJ101_00998	CJ102_00874	CJ103_01119	CJ104_00930	CJ105_00855	CJ106_00878	CJ107_00925	CJ108_00922	CJ109_00928	CJ11_00887	CJ110_01004	CJ111_00855	CJ112_00855	CJ113_00899	CJ114_00900	CJ115_00899	CJ116_00870	CJ117_00870	CJ118_00902	CJ119_01084	CJ12_00894	CJ120_00716	CJ121_00893	CJ122_00653	CJ123_00878	CJ124_00903	CJ125_00884	CJ126_00906	CJ127_00905	CJ128_00925	CJ129_00506	CJ13_00007	CJ130_01517
gltK		Glutamate/aspartate import permease protein GltK	233	233	1	1	7679				215	659	657	CJ1_00898	CJ10_00956	CJ100_00940	CJ101_01002	CJ102_00878	CJ103_01123	CJ104_00934	CJ105_00859	CJ106_00882		CJ108_00926	CJ109_00932	CJ11_00891	CJ110_01008	CJ111_00859	CJ112_00859	CJ113_00903	CJ114_00904	CJ115_00903	CJ116_00874	CJ117_00874	CJ118_00906	CJ119_01088	CJ12_00898	CJ120_00712	CJ121_00897	CJ122_00649	CJ123_00882	CJ124_00907	CJ125_00888	CJ126_00910	CJ127_00909	CJ128_00929	CJ129_00510	CJ13_00011	CJ130_01513
aguA		Agmatine deiminase	233	233	1	1	7293				977	977	977	CJ1_00936	CJ10_00994	CJ100_00978	CJ101_01040	CJ102_00918	CJ103_01163	CJ104_00973	CJ105_00895	CJ106_00917	CJ107_00970	CJ108_00962	CJ109_00968	CJ11_00926	CJ110_01046	CJ111_00903	CJ112_00903	CJ113_00941	CJ114_00942	CJ115_00941	CJ116_00913	CJ117_00913	CJ118_00944	CJ119_01130	CJ12_00936	CJ120_00674	CJ121_00936	CJ122_00604	CJ123_00926	CJ124_00945	CJ125_00933	CJ126_00955	CJ127_00956	CJ128_00968	CJ129_00548	CJ13_00049	CJ130_01475
lptB_2		Lipopolysaccharide export system ATP-binding protein LptB	233	233	1	1	2207			Hypothetical protein with no hits to refseq/uniprot/clusters/cdd/tigrfams/pfam overlapping another protein with hits	122	770	767	CJ1_00997	CJ10_01061	CJ100_01046	CJ101_01194	CJ102_00978	CJ103_01227	CJ104_01140	CJ105_01029	CJ106_01070	CJ107_01033	CJ108_01130	CJ109_01136	CJ11_00987	CJ110_01108	CJ111_00964	CJ112_00964	CJ113_01003	CJ114_01004	CJ115_01003	CJ116_00973	CJ117_00973	CJ118_01005	CJ119_01327	CJ12_00997	CJ120_00613	CJ121_01003	CJ122_00540	CJ123_00987	CJ124_01006	CJ125_00996	CJ126_01016	CJ127_01023	CJ128_01031	CJ129_00614	CJ13_00114	CJ130_01414
group_6193		hypothetical protein	233	233	1	1	1995				287	395	287	CJ1_01068	CJ10_01130	CJ100_01120	CJ101_01268	CJ102_01048	CJ103_01297	CJ104_01214	CJ105_01101	CJ106_01142	CJ107_01107	CJ108_01202	CJ109_01209	CJ11_01058	CJ110_01241	CJ111_01040	CJ112_01040	CJ113_01075	CJ114_01076	CJ115_01075	CJ116_01045	CJ117_01045	CJ118_01077	CJ119_01403	CJ12_01068	CJ120_00542	CJ121_01074	CJ122_00466	CJ123_01057	CJ124_01077	CJ125_01068	CJ126_01091	CJ127_01095	CJ128_01106	CJ129_00734	CJ13_00233	CJ130_01336
ftsH		ATP-dependent zinc metalloprotease FtsH	233	233	1	1	1914				128	1937	1929	CJ1_01098	CJ10_01160	CJ100_01150	CJ101_01298	CJ102_01078	CJ103_01327	CJ104_01244	CJ105_01131	CJ106_01173	CJ107_01137	CJ108_01232	CJ109_01239	CJ11_01088	CJ110_01271	CJ111_01070	CJ112_01070	CJ113_01105	CJ114_01106	CJ115_01105	CJ116_01075	CJ117_01075	CJ118_01107	CJ119_01433	CJ12_01098	CJ120_00512	CJ121_01104	CJ122_00436	CJ123_01087	CJ124_01107	CJ125_01099	CJ126_01121	CJ127_01126	CJ128_01137	CJ129_00764	CJ13_00263	CJ130_01306
group_6237		hypothetical protein	233	233	1	1	9109				584	680	661	CJ1_01235	CJ10_01294	CJ100_01284	CJ101_01432	CJ102_01213	CJ103_01455	CJ104_01380	CJ105_01269	CJ106_01308	CJ107_01279	CJ108_01369	CJ109_01375	CJ11_01223	CJ110_01405	CJ111_01202	CJ112_01202	CJ113_01240	CJ114_01242	CJ115_01240	CJ116_01207	CJ117_01208	CJ118_01245	CJ119_01574	CJ12_01235	CJ120_00375	CJ121_01239	CJ122_00295	CJ123_01222	CJ124_01245	CJ125_01237	CJ126_01261	CJ127_01271	CJ128_01278	CJ129_00899	CJ13_00397	CJ130_01169
dps		DNA protection during starvation protein	233	233	1	1	4849				359	449	448	CJ1_01510	CJ10_01607	CJ100_01565	CJ101_01709	CJ102_01525	CJ103_01706	CJ104_01655	CJ105_01589	CJ106_01638	CJ107_01611	CJ108_01644	CJ109_01654	CJ11_01493	CJ110_01733	CJ111_01460	CJ112_01459	CJ113_01512	CJ114_01515	CJ115_01516	CJ116_01459	CJ117_01463	CJ118_01697	CJ119_01867	CJ12_01510	CJ120_00098	CJ121_01508	CJ122_00058	CJ123_01476	CJ124_01524	CJ125_01491	CJ126_01521	CJ127_01534	CJ128_01570	CJ129_01184	CJ13_00683	CJ130_00887
group_6270		hypothetical protein	233	233	1	1	5134				521	521	521	CJ1_01598	CJ10_01701	CJ100_01659	CJ101_01807	CJ102_01618	CJ103_01803	CJ104_01747	CJ105_01679	CJ106_01728	CJ107_01700	CJ108_01745	CJ109_01749	CJ11_01582	CJ110_01823	CJ111_01554	CJ112_01553	CJ113_01601	CJ114_01604	CJ115_01605	CJ116_01554	CJ117_01558	CJ118_01785	CJ119_00081	CJ12_01598	CJ120_00010	CJ121_01599	CJ122_01636	CJ123_01570	CJ124_01612	CJ125_01584	CJ126_01615	CJ127_01628	CJ128_01659	CJ129_01274	CJ13_00779	CJ130_00799
group_6278		hypothetical protein	233	233	1	1	5195				881	890	889	CJ1_01623	CJ10_01727	CJ100_01686	CJ101_01833	CJ102_01642	CJ103_00022	CJ104_01772	CJ105_01758	CJ106_01754	CJ107_01727	CJ108_01769	CJ109_01773	CJ11_01607	CJ110_01848	CJ111_01579	CJ112_01578	CJ113_01626	CJ114_01629	CJ115_01630	CJ116_01579	CJ117_01583	CJ118_01810	CJ119_00106	CJ12_01623	CJ120_01695	CJ121_01624	CJ122_01611	CJ123_01594	CJ124_01637	CJ125_01609	CJ126_01640	CJ127_01655	CJ128_01684	CJ129_01299	CJ13_00804	CJ130_00773
pyk		Pyruvate kinase	233	233	1	1	6338				215	1451	1436	CJ1_00377	CJ10_00378	CJ100_00379	CJ101_00434	CJ102_00377	CJ103_00675	CJ104_00353	CJ105_00348	CJ106_00373	CJ107_00392	CJ108_00349	CJ109_00352	CJ11_00376	CJ110_00485	CJ111_00370	CJ112_00370	CJ113_00382	CJ114_00382	CJ115_00381	CJ116_00379	CJ117_00378	CJ118_00386	CJ119_00582	CJ12_00377	CJ120_01234	CJ121_00378	CJ122_01153	CJ123_00381	CJ124_00381	CJ125_00379	CJ126_00364	CJ127_00390	CJ128_00388	CJ129_01770	CJ13_01280	CJ130_00303
torD		hypothetical protein	233	233	1	1	4816				536	713	700	CJ1_01494	CJ10_01590	CJ100_01548	CJ101_01692	CJ102_01510	CJ103_01690	CJ104_01637	CJ105_01571	CJ106_01619	CJ107_01594	CJ108_01628	CJ109_01638	CJ11_01476	CJ110_01717	CJ111_01444	CJ112_01443	CJ113_01496	CJ114_01499	CJ115_01500	CJ116_01444	CJ117_01448	CJ118_01682	CJ119_01849	CJ12_01494	CJ120_00114	CJ121_01492	CJ122_00074	CJ123_01461	CJ124_01508	CJ125_01474	CJ126_01505	CJ127_01521	CJ128_01553	CJ129_01168	CJ13_00667	CJ130_00903
comEA		ComE operon protein 1	233	233	1	1	5400				239	239	239	CJ1_00011	CJ10_00010	CJ100_00011	CJ101_00010	CJ102_00010	CJ103_00116	CJ104_01873	CJ105_01867	CJ106_00010	CJ107_00010	CJ108_01866	CJ109_01874	CJ11_00010	CJ110_00011	CJ111_00010	CJ112_00010	CJ113_00011	CJ114_00011	CJ115_00011	CJ116_00010	CJ117_00010	CJ118_00010	CJ119_00207	CJ12_00011	CJ120_01598	CJ121_00010	CJ122_01512	CJ123_00010	CJ124_00012	CJ125_00011	CJ126_00010	CJ127_00011	CJ128_00011	CJ129_01395	CJ13_00901	CJ130_00676
group_6549		hypothetical protein	233	233	1	1	5718				359	428	401	CJ1_00130	CJ10_00132	CJ100_00133	CJ101_00187	CJ102_00137	CJ103_00295	CJ104_00104	CJ105_00101	CJ106_00129	CJ107_00134	CJ108_00102	CJ109_00108	CJ11_00130	CJ110_00131	CJ111_00133	CJ112_00133	CJ113_00133	CJ114_00133	CJ115_00132	CJ116_00136	CJ117_00135	CJ118_00135	CJ119_00334	CJ12_00130	CJ120_01480	CJ121_00132	CJ122_01390	CJ123_00137	CJ124_00132	CJ125_00138	CJ126_00127	CJ127_00143	CJ128_00134	CJ129_01516	CJ13_01025	CJ130_00556
group_6559		hypothetical protein	233	233	1	1	3335				179	497	493	CJ1_00160	CJ10_00162	CJ100_00163	CJ101_00217	CJ102_00167	CJ103_00325	CJ104_00135	CJ105_00191	CJ106_00158	CJ107_00166	CJ108_00134	CJ109_00139	CJ11_00160	CJ110_00212	CJ111_00163	CJ112_00163	CJ113_00164	CJ114_00164	CJ115_00163	CJ116_00166	CJ117_00165	CJ118_00240	CJ119_00364	CJ12_00160	CJ120_01379	CJ121_00162	CJ122_01356	CJ123_00167	CJ124_00163	CJ125_00170	CJ126_00157	CJ127_00175	CJ128_00165	CJ129_01546	CJ13_01056	CJ130_00524
sodB		Superoxide dismutase [Fe]	233	233	1	1	3329				662	698	662	CJ1_00166	CJ10_00168	CJ100_00169	CJ101_00223	CJ102_00173	CJ103_00331	CJ104_00141	CJ105_00197	CJ106_00165	CJ107_00172	CJ108_00140	CJ109_00145	CJ11_00166	CJ110_00218	CJ111_00169	CJ112_00169	CJ113_00170	CJ114_00170	CJ115_00169	CJ116_00172	CJ117_00171	CJ118_00234	CJ119_00370	CJ12_00166	CJ120_01385	CJ121_00168	CJ122_01350	CJ123_00173	CJ124_00169	CJ125_00176	CJ126_00163	CJ127_00181	CJ128_00172	CJ129_01552	CJ13_01062	CJ130_00518
def		Peptide deformylase	233	233	1	1	5897				110	527	525	CJ1_00188	CJ10_00188	CJ100_00190	CJ101_00246	CJ102_00190	CJ103_00353	CJ104_00161	CJ105_00219	CJ106_00187	CJ107_00195	CJ108_00155	CJ109_00160	CJ11_00188	CJ110_00241	CJ111_00184	CJ112_00184	CJ113_00192	CJ114_00192	CJ115_00191	CJ116_00187	CJ117_00186	CJ118_00212	CJ119_00387	CJ12_00188	CJ120_01406	CJ121_00190	CJ122_01335	CJ123_00195	CJ124_00191	CJ125_00193	CJ126_00180	CJ127_00198	CJ128_00194	CJ129_01574	CJ13_01084	CJ130_00496
rplT		50S ribosomal protein L20	233	233	1	1	5987				353	362	353	CJ1_00234	CJ10_00233	CJ100_00234	CJ101_00293	CJ102_00235	CJ103_00397	CJ104_00206	CJ105_00264	CJ106_00233	CJ107_00242	CJ108_00202	CJ109_00206	CJ11_00233	CJ110_00287	CJ111_00226	CJ112_00226	CJ113_00238	CJ114_00238	CJ115_00237	CJ116_00234	CJ117_00233	CJ118_00163	CJ119_00430	CJ12_00234	CJ120_01452	CJ121_00236	CJ122_01293	CJ123_00240	CJ124_00237	CJ125_00237	CJ126_00223	CJ127_00242	CJ128_00240	CJ129_01618	CJ13_01129	CJ130_00450
group_6583		hypothetical protein	233	233	1	1	6063				185	530	528	CJ1_00256	CJ10_00255	CJ100_00253	CJ101_00311	CJ102_00257	CJ103_00417	CJ104_00226	CJ105_00169	CJ106_00252	CJ107_00264	CJ108_00220	CJ109_00224	CJ11_00255	CJ110_00360	CJ111_00248	CJ112_00248	CJ113_00260	CJ114_00260	CJ115_00259	CJ116_00255	CJ117_00254	CJ118_00264	CJ119_00456	CJ12_00256	CJ120_01355	CJ121_00255	CJ122_01272	CJ123_00262	CJ124_00259	CJ125_00260	CJ126_00245	CJ127_00265	CJ128_00262	CJ129_01640	CJ13_01151	CJ130_00428
mreB		Rod shape-determining protein MreB	233	233	1	1	6086				518	1040	1037	CJ1_00265	CJ10_00264	CJ100_00262	CJ101_00320	CJ102_00266	CJ103_00426	CJ104_00235	CJ105_00160	CJ106_00261	CJ107_00273	CJ108_00229	CJ109_00233	CJ11_00264	CJ110_00369	CJ111_00257	CJ112_00257	CJ113_00269	CJ114_00269	CJ115_00268	CJ116_00264	CJ117_00263	CJ118_00273	CJ119_00465	CJ12_00265	CJ120_01346	CJ121_00264	CJ122_01263	CJ123_00271	CJ124_00268	CJ125_00269	CJ126_00254	CJ127_00275	CJ128_00271	CJ129_01649	CJ13_01160	CJ130_00419
group_6589		hypothetical protein	233	233	1	1	6103				422	422	422	CJ1_00268	CJ10_00267	CJ100_00265	CJ101_00323	CJ102_00269	CJ103_00429	CJ104_00238	CJ105_00157	CJ106_00265	CJ107_00277	CJ108_00232	CJ109_00236	CJ11_00267	CJ110_00372	CJ111_00260	CJ112_00260	CJ113_00272	CJ114_00272	CJ115_00271	CJ116_00267	CJ117_00266	CJ118_00276	CJ119_00470	CJ12_00268	CJ120_01343	CJ121_00267	CJ122_01260	CJ123_00274	CJ124_00271	CJ125_00272	CJ126_00257	CJ127_00278	CJ128_00274	CJ129_01652	CJ13_01163	CJ130_00416
perR		Transcriptional regulator PerR	233	233	1	1	6194				410	410	410	CJ1_00309	CJ10_00306	CJ100_00308	CJ101_00365	CJ102_00310	CJ103_00474	CJ104_00280	CJ105_00114	CJ106_00304	CJ107_00322	CJ108_00275	CJ109_00279	CJ11_00308	CJ110_00417	CJ111_00303	CJ112_00303	CJ113_00313	CJ114_00313	CJ115_00312	CJ116_00312	CJ117_00311	CJ118_00318	CJ119_00514	CJ12_00309	CJ120_01302	CJ121_00308	CJ122_01220	CJ123_00314	CJ124_00312	CJ125_00310	CJ126_00297	CJ127_00318	CJ128_00316	CJ129_01699	CJ13_01208	CJ130_00371
plsX		Phosphate acyltransferase	233	233	1	1	6209				986	986	986	CJ1_00316	CJ10_00313	CJ100_00315	CJ101_00372	CJ102_00317	CJ103_00612	CJ104_00287	CJ105_00286	CJ106_00311	CJ107_00329	CJ108_00283	CJ109_00286	CJ11_00315	CJ110_00424	CJ111_00310	CJ112_00310	CJ113_00320	CJ114_00320	CJ115_00319	CJ116_00319	CJ117_00318	CJ118_00325	CJ119_00521	CJ12_00316	CJ120_01295	CJ121_00315	CJ122_01213	CJ123_00321	CJ124_00320	CJ125_00317	CJ126_00304	CJ127_00326	CJ128_00324	CJ129_01707	CJ13_01215	CJ130_00364
rplL		50S ribosomal protein L7/L12	233	233	1	1	6521				377	377	377	CJ1_00470	CJ10_00472	CJ100_00472	CJ101_00531	CJ102_00464	CJ103_00771	CJ104_00449	CJ105_00438	CJ106_00467	CJ107_00489	CJ108_00445	CJ109_00448	CJ11_00469	CJ110_00578	CJ111_00460	CJ112_00460	CJ113_00474	CJ114_00474	CJ115_00474	CJ116_00464	CJ117_00463	CJ118_00478	CJ119_00673	CJ12_00470	CJ120_01141	CJ121_00471	CJ122_01063	CJ123_00468	CJ124_00474	CJ125_00466	CJ126_00454	CJ127_00479	CJ128_00483	CJ129_00030	CJ13_01372	CJ130_00210
iolX		scyllo-inositol 2-dehydrogenase (NAD(+))	233	233	1	1	7240				836	866	839	CJ1_00496	CJ10_00499	CJ100_00497	CJ101_00610	CJ102_00485	CJ103_00796	CJ104_00538	CJ105_00453	CJ106_00482	CJ107_00516	CJ108_00538	CJ109_00540	CJ11_00495	CJ110_00604	CJ111_00479	CJ112_00479	CJ113_00500	CJ114_00500	CJ115_00500	CJ116_00492	CJ117_00491	CJ118_00503	CJ119_00689	CJ12_00496	CJ120_01115	CJ121_00496	CJ122_01043	CJ123_00484	CJ124_00500	CJ125_00487	CJ126_00473	CJ127_00502	CJ128_00509	CJ129_00055	CJ13_01398	CJ130_00183
kdsC		3-deoxy-D-manno-octulosonate 8-phosphate phosphatase KdsC	233	233	1	1	6872				488	488	488	CJ1_00640	CJ10_00641	CJ100_00636	CJ101_00749	CJ102_00626	CJ103_00931	CJ104_00683	CJ105_00600	CJ106_00626	CJ107_00663	CJ108_00677	CJ109_00680	CJ11_00636	CJ110_00749	CJ111_00617	CJ112_00617	CJ113_00645	CJ114_00645	CJ115_00644	CJ116_00629	CJ117_00628	CJ118_00647	CJ119_00829	CJ12_00640	CJ120_00971	CJ121_00643	CJ122_00903	CJ123_00626	CJ124_00644	CJ125_00632	CJ126_00612	CJ127_00649	CJ128_00657	CJ129_00202	CJ13_01543	CJ130_01770
fabL		Enoyl-[acyl-carrier-protein] reductase [NADPH] FabL	233	233	1	1	7927				152	779	776	CJ1_00791	CJ10_00852	CJ100_00839	CJ101_00900	CJ102_00778	CJ103_01079	CJ104_00832	CJ105_00757	CJ106_00781		CJ108_00823	CJ109_00829	CJ11_00787	CJ110_00903	CJ111_00760	CJ112_00760	CJ113_00796	CJ114_00797	CJ115_00796	CJ116_00771	CJ117_00770	CJ118_00802	CJ119_00988	CJ12_00791	CJ120_00819	CJ121_00796	CJ122_00748	CJ123_00781	CJ124_00799	CJ125_00784	CJ126_00811	CJ127_00803	CJ128_00817	CJ129_00411	CJ13_01701	CJ130_01618
fliY		L-cystine-binding protein FliY	233	233	1	1	7902				698	782	769	CJ1_00801	CJ10_00860	CJ100_00847	CJ101_00909	CJ102_00786	CJ103_00183	CJ104_00840	CJ105_00766	CJ106_00789	CJ107_00832	CJ108_00831	CJ109_00837	CJ11_00796	CJ110_00912	CJ111_00768	CJ112_00768	CJ113_00806	CJ114_00807	CJ115_00806	CJ116_00779	CJ117_00778	CJ118_00811	CJ119_00996	CJ12_00801	CJ120_00809	CJ121_00805	CJ122_00740	CJ123_00789	CJ124_00809	CJ125_00793	CJ126_00819	CJ127_00811	CJ128_00827	CJ129_00419	CJ13_01709	CJ130_01609
group_6660		hypothetical protein	233	233	1	1	7881				416	416	416	CJ1_00813	CJ10_00871	CJ100_00858	CJ101_00920	CJ102_00798	CJ103_00172	CJ104_00851	CJ105_00777	CJ106_00800	CJ107_00844	CJ108_00842	CJ109_00848	CJ11_00808	CJ110_00924	CJ111_00779	CJ112_00779	CJ113_00818	CJ114_00819	CJ115_00818	CJ116_00791	CJ117_00791	CJ118_00823	CJ119_01007	CJ12_00813	CJ120_00797	CJ121_00816	CJ122_00729	CJ123_00801	CJ124_00821	CJ125_00806	CJ126_00830	CJ127_00823	CJ128_00841	CJ129_00430	CJ13_01721	CJ130_01597
fbp		Fructose-1,6-bisphosphatase class 1	233	233	1	1	7868				833	842	841	CJ1_00823	CJ10_00881	CJ100_00868	CJ101_00930	CJ102_00808	CJ103_00162	CJ104_00861	CJ105_00787	CJ106_00810	CJ107_00855	CJ108_00852	CJ109_00858	CJ11_00818	CJ110_00934	CJ111_00789	CJ112_00789	CJ113_00828	CJ114_00829	CJ115_00828	CJ116_00802	CJ117_00802	CJ118_00833	CJ119_01017	CJ12_00823	CJ120_00787	CJ121_00826	CJ122_00719	CJ123_00811	CJ124_00831	CJ125_00817	CJ126_00840	CJ127_00833	CJ128_00851	CJ129_00440	CJ13_01731	CJ130_01587
rpmH		50S ribosomal protein L34	233	233	1	1	7271				92	134	133	CJ1_00948	CJ10_01007	CJ100_00992	CJ101_01053	CJ102_00929	CJ103_01176	CJ104_00986	CJ105_00908	CJ106_00930	CJ107_00983	CJ108_00975	CJ109_00981	CJ11_00937	CJ110_01058	CJ111_00914	CJ112_00914	CJ113_00953	CJ114_00954	CJ115_00953	CJ116_00924	CJ117_00924	CJ118_00956	CJ119_01142	CJ12_00948	CJ120_00662	CJ121_00949	CJ122_00593	CJ123_00937	CJ124_00957	CJ125_00944	CJ126_00966	CJ127_00969	CJ128_00981	CJ129_00561	CJ13_00062	CJ130_01463
livF		High-affinity branched-chain amino acid transport ATP-binding protein LivF	233	233	1	1	2223				230	695	693	CJ1_00996	CJ10_01060	CJ100_01045	CJ101_01193	CJ102_00977	CJ103_01226	CJ104_01139	CJ105_01028	CJ106_01069	CJ107_01032	CJ108_01129	CJ109_01135	CJ11_00986	CJ110_01107	CJ111_00963	CJ112_00963	CJ113_01002	CJ114_01003	CJ115_01002	CJ116_00972	CJ117_00972	CJ118_01004	CJ119_01326	CJ12_00996	CJ120_00614	CJ121_01002	CJ122_00541	CJ123_00986	CJ124_01005	CJ125_00995	CJ126_01015	CJ127_01022	CJ128_01030	CJ129_00613	CJ13_00113	CJ130_01415
group_6682		hypothetical protein	233	233	1	1	2014				188	302	301	CJ1_01059	CJ10_01121	CJ100_01111	CJ101_01259	CJ102_01039	CJ103_01288	CJ104_01205	CJ105_01092	CJ106_01133	CJ107_01097	CJ108_01193	CJ109_01200	CJ11_01049	CJ110_01174	CJ111_01031	CJ112_01031	CJ113_01066	CJ114_01067	CJ115_01066	CJ116_01036	CJ117_01036	CJ118_01068	CJ119_01394	CJ12_01059	CJ120_00551	CJ121_01065	CJ122_00475	CJ123_01048	CJ124_01068	CJ125_01059	CJ126_01082	CJ127_01086	CJ128_01097	CJ129_00725	CJ13_00224	CJ130_01345
yajC		Sec translocon accessory complex subunit YajC	233	233	1	1	1977				161	272	249	CJ1_01076	CJ10_01138	CJ100_01128	CJ101_01276	CJ102_01056	CJ103_01305	CJ104_01222	CJ105_01109	CJ106_01150	CJ107_01115	CJ108_01210	CJ109_01217	CJ11_01066	CJ110_01249	CJ111_01048	CJ112_01048	CJ113_01083	CJ114_01084	CJ115_01083	CJ116_01053	CJ117_01053	CJ118_01085	CJ119_01411	CJ12_01076	CJ120_00534	CJ121_01082	CJ122_00458	CJ123_01065	CJ124_01085	CJ125_01077	CJ126_01099	CJ127_01104	CJ128_01115	CJ129_00742	CJ13_00241	CJ130_01328
lolD		Lipoprotein-releasing system ATP-binding protein LolD	233	233	1	1	8983				482	635	634	CJ1_01160	CJ10_01218	CJ100_01209	CJ101_01358	CJ102_01138	CJ103_01381	CJ104_01306	CJ105_01195	CJ106_01234	CJ107_01200	CJ108_01294	CJ109_01301	CJ11_01149	CJ110_01331	CJ111_01126	CJ112_01126	CJ113_01166	CJ114_01168	CJ115_01166	CJ116_01131	CJ117_01131	CJ118_01170	CJ119_01497	CJ12_01160	CJ120_00450	CJ121_01165	CJ122_00370	CJ123_01147	CJ124_01169	CJ125_01160	CJ126_01186	CJ127_01189	CJ128_01199	CJ129_00825	CJ13_00323	CJ130_01244
tsf		Elongation factor Ts	233	233	1	1	8985				182	1073	1069	CJ1_01161	CJ10_01219	CJ100_01210	CJ101_01359	CJ102_01139	CJ103_01382	CJ104_01307	CJ105_01196	CJ106_01235	CJ107_01201	CJ108_01295	CJ109_01302	CJ11_01150	CJ110_01332	CJ111_01127	CJ112_01127	CJ113_01167	CJ114_01169	CJ115_01167	CJ116_01132	CJ117_01132	CJ118_01171	CJ119_01498	CJ12_01161	CJ120_00449	CJ121_01166	CJ122_00369	CJ123_01148	CJ124_01170	CJ125_01161	CJ126_01187	CJ127_01190	CJ128_01200	CJ129_00826	CJ13_00324	CJ130_01243
group_6734		hypothetical protein	233	233	1	1	9594				167	422	417	CJ1_01391	CJ10_01502	CJ100_01436	CJ101_01590	CJ102_01406	CJ103_01595	CJ104_01538	CJ105_01476	CJ106_01516	CJ107_01490	CJ108_01521	CJ109_01532	CJ11_01378	CJ110_01614	CJ111_01348	CJ112_01348	CJ113_01392	CJ114_01396	CJ115_01396	CJ116_01350	CJ117_01352	CJ118_01576	CJ119_01737	CJ12_01391	CJ120_00218	CJ121_01394	CJ122_00169	CJ123_01358	CJ124_01402	CJ125_01377	CJ126_01411	CJ127_01418	CJ128_01439	CJ129_01058	CJ13_00553	CJ130_01007
group_6749		hypothetical protein	233	233	1	1	4848				230	1037	1032	CJ1_01509	CJ10_01606	CJ100_01564	CJ101_01708	CJ102_01524	CJ103_01705	CJ104_01654	CJ105_01588	CJ106_01637	CJ107_01610	CJ108_01643	CJ109_01653	CJ11_01492	CJ110_01732	CJ111_01459	CJ112_01458	CJ113_01511	CJ114_01514	CJ115_01515	CJ116_01458	CJ117_01462	CJ118_01696	CJ119_01866	CJ12_01509	CJ120_00099	CJ121_01507	CJ122_00059	CJ123_01475	CJ124_01523	CJ125_01490	CJ126_01520	CJ127_01533	CJ128_01569	CJ129_01183	CJ13_00682	CJ130_00888
group_6771		hypothetical protein	233	233	1	1	5132				314	752	748	CJ1_01592	CJ10_01695	CJ100_01653	CJ101_01801	CJ102_01612	CJ103_01797	CJ104_01741	CJ105_01673	CJ106_01722	CJ107_01694	CJ108_01739	CJ109_01743	CJ11_01576	CJ110_01817	CJ111_01548	CJ112_01547	CJ113_01595	CJ114_01598	CJ115_01599	CJ116_01548	CJ117_01552	CJ118_01779	CJ119_00075	CJ12_01592	CJ120_00016	CJ121_01593	CJ122_01642	CJ123_01564	CJ124_01606	CJ125_01578	CJ126_01609	CJ127_01622	CJ128_01653	CJ129_01268	CJ13_00773	CJ130_00805
ruvC		Crossover junction endodeoxyribonuclease RuvC	233	233	1	1	5379				476	554	531	CJ1_01709	CJ10_01810	CJ100_01769	CJ101_01913	CJ102_01729	CJ103_00106	CJ104_01863	CJ105_01857	CJ106_01853	CJ107_01815	CJ108_01856	CJ109_01864	CJ11_01691	CJ110_01984	CJ111_01669	CJ112_01668	CJ113_01738	CJ114_01741	CJ115_01716	CJ116_01661	CJ117_01665	CJ118_01897	CJ119_00196	CJ12_01709	CJ120_01609	CJ121_01720	CJ122_01522	CJ123_01681	CJ124_01723	CJ125_01699	CJ126_01728	CJ127_01745	CJ128_01772	CJ129_01385	CJ13_00890	CJ130_00687
group_6812		hypothetical protein	233	233	1	1	2011				386	452	419	CJ1_01061	CJ10_01123	CJ100_01113	CJ101_01261	CJ102_01041	CJ103_01290	CJ104_01207	CJ105_01094	CJ106_01135	CJ107_01099	CJ108_01195	CJ109_01202	CJ11_01051	CJ110_01234	CJ111_01033	CJ112_01033	CJ113_01068	CJ114_01069	CJ115_01068	CJ116_01038	CJ117_01038	CJ118_01070	CJ119_01396	CJ12_01061	CJ120_00549	CJ121_01067	CJ122_00473	CJ123_01050	CJ124_01070	CJ125_01061	CJ126_01084	CJ127_01088	CJ128_01099	CJ129_00727	CJ13_00226	CJ130_01343
yycB		putative transporter YycB	233	233	1	1	2153				134	1169	955	CJ1_01022	CJ10_01086	CJ100_01071	CJ101_01219	CJ102_01003	CJ103_01252	CJ104_01165	CJ105_01054	CJ106_01095	CJ107_01059	CJ108_01155	CJ109_01161	CJ11_01012	CJ110_01133	CJ111_00989	CJ112_00989	CJ113_01028	CJ114_01029	CJ115_01028	CJ116_00998	CJ117_00998	CJ118_01030	CJ119_01352	CJ12_01022	CJ120_00588	CJ121_01028	CJ122_00515	CJ123_01012	CJ124_01031	CJ125_01021	CJ126_01041	CJ127_01048	CJ128_01056	CJ129_00639	CJ13_00139	CJ130_01389
group_6942		hypothetical protein	233	233	1	1	7123				248	698	690	CJ1_00543	CJ10_00544	CJ100_00542	CJ101_00655	CJ102_00530	CJ103_00842	CJ104_00583	CJ105_00499	CJ106_00528	CJ107_00564	CJ108_00583	CJ109_00585	CJ11_00541	CJ110_00651	CJ111_00524	CJ112_00524	CJ113_00547	CJ114_00547	CJ115_00547	CJ116_00537	CJ117_00536	CJ118_00550	CJ119_00734	CJ12_00543	CJ120_01068	CJ121_00543	CJ122_00998	CJ123_00529	CJ124_00547	CJ125_00533	CJ126_00518	CJ127_00548	CJ128_00557	CJ129_00102	CJ13_01445	CJ130_00136
ilvE		Branched-chain-amino-acid aminotransferase	233	233	1	1	6071				914	914	914	CJ1_00258	CJ10_00257	CJ100_00255	CJ101_00313	CJ102_00259	CJ103_00419	CJ104_00228	CJ105_00167	CJ106_00254	CJ107_00266	CJ108_00222	CJ109_00226	CJ11_00257	CJ110_00362	CJ111_00250	CJ112_00250	CJ113_00262	CJ114_00262	CJ115_00261	CJ116_00257	CJ117_00256	CJ118_00266	CJ119_00458	CJ12_00258	CJ120_01353	CJ121_00257	CJ122_01270	CJ123_00264	CJ124_00261	CJ125_00262	CJ126_00247	CJ127_00267	CJ128_00264	CJ129_01642	CJ13_01153	CJ130_00426
group_7046		hypothetical protein	233	233	1	1	6418				332	332	332	CJ1_00411	CJ10_00412	CJ100_00414	CJ101_00469	CJ102_00407	CJ103_00710	CJ104_00389	CJ105_00382	CJ106_00407	CJ107_00427	CJ108_00385	CJ109_00388	CJ11_00410	CJ110_00519	CJ111_00403	CJ112_00403	CJ113_00416	CJ114_00416	CJ115_00415	CJ116_00408	CJ117_00407	CJ118_00420	CJ119_00617	CJ12_00411	CJ120_01200	CJ121_00413	CJ122_01119	CJ123_00411	CJ124_00415	CJ125_00409	CJ126_00398	CJ127_00421	CJ128_00422	CJ129_01806	CJ13_01315	CJ130_00269
group_7056		hypothetical protein	233	233	1	1	7022				131	536	534	CJ1_00576	CJ10_00577	CJ100_00574	CJ101_00687	CJ102_00564	CJ103_00869	CJ104_00620	CJ105_00536	CJ106_00563	CJ107_00597	CJ108_00615	CJ109_00617	CJ11_00574	CJ110_00684	CJ111_00556	CJ112_00556	CJ113_00581	CJ114_00581	CJ115_00581	CJ116_00568	CJ117_00567	CJ118_00584	CJ119_00765	CJ12_00576	CJ120_01035	CJ121_00579	CJ122_00964	CJ123_00563	CJ124_00580	CJ125_00567	CJ126_00550	CJ127_00584	CJ128_00593	CJ129_00137	CJ13_01480	CJ130_00047
group_7061		hypothetical protein	233	233	1	1	7979				191	245	244	CJ1_00771	CJ10_00832	CJ100_00819	CJ101_00879	CJ102_00758	CJ103_01059	CJ104_00812	CJ105_00737	CJ106_00761	CJ107_00798	CJ108_00803	CJ109_00809	CJ11_00767	CJ110_00883	CJ111_00740	CJ112_00740	CJ113_00776	CJ114_00777	CJ115_00776	CJ116_00751	CJ117_00750	CJ118_00782	CJ119_00968	CJ12_00771	CJ120_00839	CJ121_00775	CJ122_00768	CJ123_00761	CJ124_00779	CJ125_00764	CJ126_00791	CJ127_00782	CJ128_00795	CJ129_00390	CJ13_01681	CJ130_01638
flhB_2		Flagellar biosynthetic protein FlhB	233	233	1	1	7848				206	281	280	CJ1_00831	CJ10_00889	CJ100_00876	CJ101_00938	CJ102_00816	CJ103_00154	CJ104_00869	CJ105_00795	CJ106_00818	CJ107_00863	CJ108_00860	CJ109_00866	CJ11_00826	CJ110_00942	CJ111_00797	CJ112_00797	CJ113_00836	CJ114_00837	CJ115_00836	CJ116_00810	CJ117_00810	CJ118_00841	CJ119_01025	CJ12_00831	CJ120_00779	CJ121_00834	CJ122_00711	CJ123_00819	CJ124_00839	CJ125_00825	CJ126_00848	CJ127_00842	CJ128_00859	CJ129_00448	CJ13_01739	CJ130_01579
rpsO		30S ribosomal protein S15	233	233	1	1	7785				272	272	272	CJ1_00863	CJ10_00920	CJ100_00905	CJ101_00967	CJ102_00843	CJ103_01088	CJ104_00899	CJ105_00825	CJ106_00848	CJ107_00894	CJ108_00891	CJ109_00897	CJ11_00856	CJ110_00973	CJ111_00824	CJ112_00824	CJ113_00868	CJ114_00869	CJ115_00868	CJ116_00839	CJ117_00839	CJ118_00871	CJ119_01053	CJ12_00863	CJ120_00747	CJ121_00862	CJ122_00684	CJ123_00847	CJ124_00872	CJ125_00853	CJ126_00875	CJ127_00872	CJ128_00894	CJ129_00475	CJ13_01770	CJ130_01548
group_7067		hypothetical protein	233	233	1	1	7690				122	197	196	CJ1_00895	CJ10_00952	CJ100_00937	CJ101_00999	CJ102_00875	CJ103_01120	CJ104_00931	CJ105_00856	CJ106_00879	CJ107_00926	CJ108_00923	CJ109_00929	CJ11_00888	CJ110_01005	CJ111_00856	CJ112_00856	CJ113_00900	CJ114_00901	CJ115_00900	CJ116_00871	CJ117_00871	CJ118_00903	CJ119_01085	CJ12_00895	CJ120_00715	CJ121_00894	CJ122_00652	CJ123_00879	CJ124_00904	CJ125_00885	CJ126_00907	CJ127_00906	CJ128_00926	CJ129_00507	CJ13_00008	CJ130_01516
gmk		Guanylate kinase	233	233	1	1	8978				617	617	617	CJ1_01157	CJ10_01215	CJ100_01206	CJ101_01355	CJ102_01135	CJ103_01378	CJ104_01303	CJ105_01192	CJ106_01231	CJ107_01197	CJ108_01291	CJ109_01298	CJ11_01146	CJ110_01328	CJ111_01123	CJ112_01123	CJ113_01163	CJ114_01165	CJ115_01163	CJ116_01128	CJ117_01128	CJ118_01167	CJ119_01494	CJ12_01157	CJ120_00453	CJ121_01162	CJ122_00373	CJ123_01144	CJ124_01166	CJ125_01157	CJ126_01183	CJ127_01186	CJ128_01196	CJ129_00822	CJ13_00320	CJ130_01247
group_7086		hypothetical protein	233	233	1	1	9065				209	332	331	CJ1_01211	CJ10_01270	CJ100_01261	CJ101_01409	CJ102_01189	CJ103_01432	CJ104_01357	CJ105_01246	CJ106_01285	CJ107_01253	CJ108_01345	CJ109_01352	CJ11_01200	CJ110_01382	CJ111_01178	CJ112_01178	CJ113_01217	CJ114_01219	CJ115_01217	CJ116_01182	CJ117_01183	CJ118_01221	CJ119_01549	CJ12_01211	CJ120_00399	CJ121_01216	CJ122_00319	CJ123_01198	CJ124_01220	CJ125_01211	CJ126_01238	CJ127_01244	CJ128_01252	CJ129_00876	CJ13_00374	CJ130_01193
recR		Recombination protein RecR	233	233	1	1	9127				572	572	572	CJ1_01242	CJ10_01301	CJ100_01291	CJ101_01439	CJ102_01220	CJ103_01462	CJ104_01387	CJ105_01276	CJ106_01315	CJ107_01287	CJ108_01376	CJ109_01382	CJ11_01230	CJ110_01412	CJ111_01209	CJ112_01209	CJ113_01247	CJ114_01249	CJ115_01247	CJ116_01214	CJ117_01215	CJ118_01252	CJ119_01581	CJ12_01242	CJ120_00368	CJ121_01246	CJ122_00288	CJ123_01229	CJ124_01252	CJ125_01244	CJ126_01268	CJ127_01278	CJ128_01285	CJ129_00906	CJ13_00404	CJ130_01162
dppC		Dipeptide transport system permease protein DppC	233	233	1	1	5016				719	788	787	CJ1_01554	CJ10_01656	CJ100_01613	CJ101_01754	CJ102_01568	CJ103_01757	CJ104_01702	CJ105_01635	CJ106_01683	CJ107_01655	CJ108_01700	CJ109_01704	CJ11_01538	CJ110_01778	CJ111_01506	CJ112_01505	CJ113_01556	CJ114_01559	CJ115_01560	CJ116_01508	CJ117_01512	CJ118_01741	CJ119_00031	CJ12_01554	CJ120_00054	CJ121_01555	CJ122_00011	CJ123_01521	CJ124_01568	CJ125_01536	CJ126_01567	CJ127_01580	CJ128_01615	CJ129_01230	CJ13_00733	CJ130_00843
rplR		50S ribosomal protein L18	233	233	1	1	5291				245	356	355	CJ1_01668	CJ10_01769	CJ100_01728	CJ101_01875	CJ102_01686	CJ103_00065	CJ104_01823	CJ105_01817	CJ106_01813	CJ107_01774	CJ108_01819	CJ109_01824	CJ11_01651	CJ110_01943	CJ111_01629	CJ112_01628	CJ113_01697	CJ114_01700	CJ115_01675	CJ116_01624	CJ117_01628	CJ118_01856	CJ119_00152	CJ12_01668	CJ120_01650	CJ121_01671	CJ122_01561	CJ123_01638	CJ124_01682	CJ125_01658	CJ126_01690	CJ127_01704	CJ128_01730	CJ129_01345	CJ13_00850	CJ130_00728
rsmA		Ribosomal RNA small subunit methyltransferase A	233	233	1	1	5318				800	800	800	CJ1_01688	CJ10_01789	CJ100_01748	CJ101_01895	CJ102_01706	CJ103_00085	CJ104_01843	CJ105_01837	CJ106_01833	CJ107_01794	CJ108_01839	CJ109_01844	CJ11_01671	CJ110_01963	CJ111_01649	CJ112_01648	CJ113_01717	CJ114_01720	CJ115_01695	CJ116_01644	CJ117_01648	CJ118_01876	CJ119_00172	CJ12_01688	CJ120_01630	CJ121_01691	CJ122_01541	CJ123_01658	CJ124_01702	CJ125_01678	CJ126_01710	CJ127_01724	CJ128_01750	CJ129_01365	CJ13_00870	CJ130_00708
rpmA		50S ribosomal protein L27	233	233	1	1	5629				254	281	254	CJ1_00092	CJ10_00094	CJ100_00095	CJ101_00148	CJ102_00099	CJ103_00257	CJ104_00066	CJ105_00063	CJ106_00091	CJ107_00095	CJ108_00064	CJ109_00068	CJ11_00092	CJ110_00093	CJ111_00095	CJ112_00095	CJ113_00095	CJ114_00095	CJ115_00094	CJ116_00098	CJ117_00097	CJ118_00097	CJ119_00292	CJ12_00092	CJ120_01518	CJ121_00094	CJ122_01428	CJ123_00099	CJ124_00094	CJ125_00099	CJ126_00089	CJ127_00102	CJ128_00094	CJ129_01477	CJ13_00986	CJ130_00594
cysA_1		Sulfate/thiosulfate import ATP-binding protein CysA	233	233	1	1	5849				905	905	905	CJ1_00170	CJ10_00170	CJ100_00171	CJ101_00226	CJ102_00177	CJ103_00335	CJ104_00143	CJ105_00201	CJ106_00169	CJ107_00176	CJ108_00142	CJ109_00147	CJ11_00170	CJ110_00222	CJ111_00171	CJ112_00171	CJ113_00174	CJ114_00174	CJ115_00173	CJ116_00174	CJ117_00173	CJ118_00230	CJ119_00374	CJ12_00170	CJ120_01388	CJ121_00172	CJ122_01348	CJ123_00177	CJ124_00173	CJ125_00180	CJ126_00167	CJ127_00185	CJ128_00176	CJ129_01556	CJ13_01066	CJ130_00514
rpsU		30S ribosomal protein S21	233	233	1	1	6301				197	212	197	CJ1_00355	CJ10_00356	CJ100_00357	CJ101_00412	CJ102_00356	CJ103_00651	CJ104_00331	CJ105_00326	CJ106_00351	CJ107_00369	CJ108_00327	CJ109_00330	CJ11_00354	CJ110_00463	CJ111_00349	CJ112_00349	CJ113_00359	CJ114_00359	CJ115_00358	CJ116_00358	CJ117_00357	CJ118_00364	CJ119_00561	CJ12_00355	CJ120_01256	CJ121_00356	CJ122_01174	CJ123_00360	CJ124_00359	CJ125_00357	CJ126_00343	CJ127_00368	CJ128_00365	CJ129_01748	CJ13_01258	CJ130_00325
rplJ		50S ribosomal protein L10	233	233	1	1	6520				107	479	477	CJ1_00469	CJ10_00471	CJ100_00471	CJ101_00530	CJ102_00463	CJ103_00770	CJ104_00448	CJ105_00437	CJ106_00466	CJ107_00488	CJ108_00444	CJ109_00447	CJ11_00468	CJ110_00577	CJ111_00459	CJ112_00459	CJ113_00473	CJ114_00473	CJ115_00473	CJ116_00463	CJ117_00462	CJ118_00477	CJ119_00672	CJ12_00469	CJ120_01142	CJ121_00470	CJ122_01064	CJ123_00467	CJ124_00473	CJ125_00465	CJ126_00453	CJ127_00478	CJ128_00482	CJ129_00029	CJ13_01371	CJ130_00211
ilvH		Acetolactate synthase isozyme 3 small subunit	233	233	1	1	7030				296	464	463	CJ1_00568	CJ10_00569	CJ100_00566	CJ101_00679	CJ102_00556	CJ103_00861	CJ104_00612	CJ105_00526	CJ106_00555	CJ107_00589	CJ108_00607	CJ109_00609	CJ11_00566	CJ110_00676	CJ111_00548	CJ112_00548	CJ113_00573	CJ114_00573	CJ115_00573	CJ116_00560	CJ117_00559	CJ118_00576	CJ119_00757	CJ12_00568	CJ120_01043	CJ121_00569	CJ122_00972	CJ123_00555	CJ124_00572	CJ125_00559	CJ126_00542	CJ127_00576	CJ128_00584	CJ129_00129	CJ13_01472	CJ130_00055
nth_1		Endonuclease III	233	233	1	1	7002				626	626	626	CJ1_00588	CJ10_00589	CJ100_00586	CJ101_00699	CJ102_00576	CJ103_00881	CJ104_00632	CJ105_00548	CJ106_00575	CJ107_00609	CJ108_00627	CJ109_00629	CJ11_00586	CJ110_00696	CJ111_00568	CJ112_00568	CJ113_00593	CJ114_00593	CJ115_00593	CJ116_00580	CJ117_00579	CJ118_00596	CJ119_00777	CJ12_00588	CJ120_01023	CJ121_00591	CJ122_00952	CJ123_00575	CJ124_00592	CJ125_00579	CJ126_00562	CJ127_00596	CJ128_00605	CJ129_00149	CJ13_01492	CJ130_00035
group_7550		hypothetical protein	233	233	1	1	7948				125	215	214	CJ1_00781	CJ10_00842	CJ100_00829	CJ101_00890	CJ102_00768	CJ103_01069	CJ104_00822	CJ105_00747	CJ106_00771	CJ107_00811	CJ108_00813	CJ109_00819	CJ11_00777	CJ110_00893	CJ111_00750	CJ112_00750	CJ113_00786	CJ114_00787	CJ115_00786	CJ116_00761	CJ117_00760	CJ118_00792	CJ119_00978	CJ12_00781	CJ120_00829	CJ121_00786	CJ122_00758	CJ123_00771	CJ124_00789	CJ125_00774	CJ126_00801	CJ127_00792	CJ128_00806	CJ129_00401	CJ13_01691	CJ130_01628
group_7551		hypothetical protein	233	233	1	1	7840				257	329	328	CJ1_00835	CJ10_00893	CJ100_00880	CJ101_00942	CJ102_00820	CJ103_00150	CJ104_00873	CJ105_00799	CJ106_00822	CJ107_00867	CJ108_00864	CJ109_00870	CJ11_00830	CJ110_00946	CJ111_00801	CJ112_00801	CJ113_00840	CJ114_00841	CJ115_00840	CJ116_00814	CJ117_00814	CJ118_00845	CJ119_01029	CJ12_00835	CJ120_00775	CJ121_00838	CJ122_00707	CJ123_00823	CJ124_00844	CJ125_00829	CJ126_00852	CJ127_00848	CJ128_00865	CJ129_00452	CJ13_01743	CJ130_01575
group_7560		hypothetical protein	233	233	1	1	2178				560	644	643	CJ1_01011	CJ10_01075	CJ100_01060	CJ101_01208	CJ102_00992	CJ103_01241	CJ104_01154	CJ105_01043	CJ106_01084	CJ107_01048	CJ108_01144	CJ109_01150	CJ11_01001	CJ110_01122	CJ111_00978	CJ112_00978	CJ113_01017	CJ114_01018	CJ115_01017	CJ116_00987	CJ117_00987	CJ118_01019	CJ119_01341	CJ12_01011	CJ120_00599	CJ121_01017	CJ122_00526	CJ123_01001	CJ124_01020	CJ125_01010	CJ126_01030	CJ127_01037	CJ128_01045	CJ129_00628	CJ13_00128	CJ130_01400
aat		Leucyl/phenylalanyl-tRNA--protein transferase	233	233	1	1	1929				647	647	647	CJ1_01091	CJ10_01153	CJ100_01143	CJ101_01291	CJ102_01071	CJ103_01320	CJ104_01237	CJ105_01124	CJ106_01166	CJ107_01130	CJ108_01225	CJ109_01232	CJ11_01081	CJ110_01264	CJ111_01063	CJ112_01063	CJ113_01098	CJ114_01099	CJ115_01098	CJ116_01068	CJ117_01068	CJ118_01100	CJ119_01426	CJ12_01091	CJ120_00519	CJ121_01097	CJ122_00443	CJ123_01080	CJ124_01100	CJ125_01092	CJ126_01114	CJ127_01119	CJ128_01130	CJ129_00757	CJ13_00256	CJ130_01313
ppiB		Peptidyl-prolyl cis-trans isomerase B	233	233	1	1	8957				473	482	481	CJ1_01151	CJ10_01209	CJ100_01200	CJ101_01349	CJ102_01129	CJ103_01372	CJ104_01297	CJ105_01186	CJ106_01225	CJ107_01191	CJ108_01285	CJ109_01292	CJ11_01140	CJ110_01322	CJ111_01117	CJ112_01117	CJ113_01157	CJ114_01159	CJ115_01157	CJ116_01122	CJ117_01122	CJ118_01161	CJ119_01488	CJ12_01151	CJ120_00459	CJ121_01156	CJ122_00379	CJ123_01138	CJ124_01160	CJ125_01151	CJ126_01177	CJ127_01180	CJ128_01190	CJ129_00816	CJ13_00314	CJ130_01253
tatA		Sec-independent protein translocase protein TatA	233	233	1	1	8965				239	239	239	CJ1_01156	CJ10_01214	CJ100_01205	CJ101_01354	CJ102_01134	CJ103_01377	CJ104_01302	CJ105_01191	CJ106_01230	CJ107_01196	CJ108_01290	CJ109_01297	CJ11_01145	CJ110_01327	CJ111_01122	CJ112_01122	CJ113_01162	CJ114_01164	CJ115_01162	CJ116_01127	CJ117_01127	CJ118_01166	CJ119_01493	CJ12_01156	CJ120_00454	CJ121_01161	CJ122_00374	CJ123_01143	CJ124_01165	CJ125_01156	CJ126_01182	CJ127_01185	CJ128_01195	CJ129_00821	CJ13_00319	CJ130_01248
group_7573		hypothetical protein	233	233	1	1	9549				302	314	313	CJ1_01365	CJ10_01478	CJ100_01413	CJ101_01563	CJ102_01328	CJ103_01571	CJ104_01514	CJ105_01449	CJ106_01490	CJ107_01464	CJ108_01498	CJ109_01509	CJ11_01351	CJ110_01588	CJ111_01326	CJ112_01326	CJ113_01366	CJ114_01370	CJ115_01370	CJ116_01328	CJ117_01330	CJ118_01550	CJ119_01710	CJ12_01365	CJ120_00244	CJ121_01372	CJ122_00191	CJ123_01336	CJ124_01376	CJ125_01355	CJ126_01389	CJ127_01396	CJ128_01413	CJ129_01035	CJ13_00531	CJ130_01035
group_7579		hypothetical protein	233	233	1	1	5004				227	227	227	CJ1_01547	CJ10_01649	CJ100_01606	CJ101_01747	CJ102_01561	CJ103_01750	CJ104_01695	CJ105_01628	CJ106_01676	CJ107_01648	CJ108_01693	CJ109_01697	CJ11_01531	CJ110_01771	CJ111_01499	CJ112_01498	CJ113_01549	CJ114_01552	CJ115_01553	CJ116_01501	CJ117_01505	CJ118_01734	CJ119_00024	CJ12_01547	CJ120_00061	CJ121_01548	CJ122_00018	CJ123_01514	CJ124_01561	CJ125_01529	CJ126_01560	CJ127_01573	CJ128_01608	CJ129_01223	CJ13_00726	CJ130_00850
ndhC		NAD(P)H-quinone oxidoreductase subunit 3	233	233	1	1	5012				389	389	389	CJ1_01551	CJ10_01653	CJ100_01610	CJ101_01751	CJ102_01565	CJ103_01754	CJ104_01699	CJ105_01632	CJ106_01680	CJ107_01652	CJ108_01697	CJ109_01701	CJ11_01535	CJ110_01775	CJ111_01503	CJ112_01502	CJ113_01553	CJ114_01556	CJ115_01557	CJ116_01505	CJ117_01509	CJ118_01738	CJ119_00028	CJ12_01551	CJ120_00057	CJ121_01552	CJ122_00014	CJ123_01518	CJ124_01565	CJ125_01533	CJ126_01564	CJ127_01577	CJ128_01612	CJ129_01227	CJ13_00730	CJ130_00846
rplQ		50S ribosomal protein L17	233	233	1	1	5079				353	353	353	CJ1_01567	CJ10_01670	CJ100_01627	CJ101_01776	CJ102_01587	CJ103_01772	CJ104_01716	CJ105_01648	CJ106_01696	CJ107_01669	CJ108_01714	CJ109_01718	CJ11_01551	CJ110_01792	CJ111_01523	CJ112_01522	CJ113_01570	CJ114_01573	CJ115_01574	CJ116_01524	CJ117_01528	CJ118_01754	CJ119_00048	CJ12_01567	CJ120_00041	CJ121_01568	CJ122_01666	CJ123_01539	CJ124_01581	CJ125_01553	CJ126_01584	CJ127_01596	CJ128_01628	CJ129_01243	CJ13_00747	CJ130_00830
rpsT		30S ribosomal protein S20	233	233	1	1	5113				263	263	263	CJ1_01582	CJ10_01685	CJ100_01642	CJ101_01791	CJ102_01602	CJ103_01787	CJ104_01731	CJ105_01663	CJ106_01711	CJ107_01684	CJ108_01729	CJ109_01733	CJ11_01566	CJ110_01807	CJ111_01538	CJ112_01537	CJ113_01585	CJ114_01588	CJ115_01589	CJ116_01538	CJ117_01542	CJ118_01769	CJ119_00065	CJ12_01582	CJ120_00026	CJ121_01583	CJ122_01652	CJ123_01554	CJ124_01596	CJ125_01568	CJ126_01599	CJ127_01612	CJ128_01643	CJ129_01258	CJ13_00762	CJ130_00815
rplO		50S ribosomal protein L15	233	233	1	1	5289				392	392	392	CJ1_01666	CJ10_01767	CJ100_01726	CJ101_01873	CJ102_01684	CJ103_00063	CJ104_01821	CJ105_01815	CJ106_01811	CJ107_01772	CJ108_01817	CJ109_01822	CJ11_01649	CJ110_01941	CJ111_01627	CJ112_01626	CJ113_01695	CJ114_01698	CJ115_01673	CJ116_01622	CJ117_01626	CJ118_01854	CJ119_00150	CJ12_01666	CJ120_01652	CJ121_01669	CJ122_01563	CJ123_01636	CJ124_01680	CJ125_01656	CJ126_01688	CJ127_01702	CJ128_01728	CJ129_01343	CJ13_00848	CJ130_00730
rplX		50S ribosomal protein L24	233	233	1	1	5296				233	233	233	CJ1_01673	CJ10_01774	CJ100_01733	CJ101_01880	CJ102_01691	CJ103_00070	CJ104_01828	CJ105_01822	CJ106_01818	CJ107_01779	CJ108_01824	CJ109_01829	CJ11_01656	CJ110_01948	CJ111_01634	CJ112_01633	CJ113_01702	CJ114_01705	CJ115_01680	CJ116_01629	CJ117_01633	CJ118_01861	CJ119_00157	CJ12_01673	CJ120_01645	CJ121_01676	CJ122_01556	CJ123_01643	CJ124_01687	CJ125_01663	CJ126_01695	CJ127_01709	CJ128_01735	CJ129_01350	CJ13_00855	CJ130_00723
rplW		50S ribosomal protein L23	233	233	1	1	5306				281	281	281	CJ1_01682	CJ10_01783	CJ100_01742	CJ101_01889	CJ102_01700	CJ103_00079	CJ104_01837	CJ105_01831	CJ106_01827	CJ107_01788	CJ108_01833	CJ109_01838	CJ11_01665	CJ110_01957	CJ111_01643	CJ112_01642	CJ113_01711	CJ114_01714	CJ115_01689	CJ116_01638	CJ117_01642	CJ118_01870	CJ119_00166	CJ12_01682	CJ120_01636	CJ121_01685	CJ122_01547	CJ123_01652	CJ124_01696	CJ125_01672	CJ126_01704	CJ127_01718	CJ128_01744	CJ129_01359	CJ13_00864	CJ130_00714
group_7991		hypothetical protein	233	233	1	1	5420				167	167	167	CJ1_00018	CJ10_00017	CJ100_00018	CJ101_00018	CJ102_00017	CJ103_00123	CJ104_01880	CJ105_01874	CJ106_00017	CJ107_00017	CJ108_01873	CJ109_01881	CJ11_00017	CJ110_00018	CJ111_00017	CJ112_00017	CJ113_00018	CJ114_00018	CJ115_00018	CJ116_00017	CJ117_00017	CJ118_00017	CJ119_00215	CJ12_00018	CJ120_01591	CJ121_00017	CJ122_01505	CJ123_00017	CJ124_00019	CJ125_00018	CJ126_00017	CJ127_00018	CJ128_00018	CJ129_01401	CJ13_00908	CJ130_00669
rbfA		Ribosome-binding factor A	233	233	1	1	5727				362	362	362	CJ1_00134	CJ10_00136	CJ100_00137	CJ101_00191	CJ102_00141	CJ103_00299	CJ104_00108	CJ105_00105	CJ106_00133	CJ107_00139	CJ108_00106	CJ109_00112	CJ11_00134	CJ110_00135	CJ111_00137	CJ112_00137	CJ113_00137	CJ114_00137	CJ115_00136	CJ116_00140	CJ117_00139	CJ118_00139	CJ119_00338	CJ12_00134	CJ120_01476	CJ121_00136	CJ122_01386	CJ123_00141	CJ124_00137	CJ125_00143	CJ126_00131	CJ127_00147	CJ128_00139	CJ129_01520	CJ13_01029	CJ130_00552
rlmB		23S rRNA (guanosine-2'-O-)-methyltransferase RlmB	233	233	1	1	3356				683	683	683	CJ1_00150	CJ10_00152	CJ100_00153	CJ101_00207	CJ102_00157	CJ103_00315	CJ104_00125	CJ105_00181	CJ106_00149	CJ107_00156	CJ108_00124	CJ109_00129	CJ11_00150	CJ110_00202	CJ111_00153	CJ112_00153	CJ113_00154	CJ114_00154	CJ115_00153	CJ116_00156	CJ117_00155	CJ118_00250	CJ119_00354	CJ12_00150	CJ120_01369	CJ121_00152	CJ122_01366	CJ123_00157	CJ124_00153	CJ125_00160	CJ126_00147	CJ127_00165	CJ128_00155	CJ129_01536	CJ13_01046	CJ130_00534
rpmE		50S ribosomal protein L31	233	233	1	1	3352				197	200	199	CJ1_00152	CJ10_00154	CJ100_00155	CJ101_00209	CJ102_00159	CJ103_00317	CJ104_00127	CJ105_00183	CJ106_00151	CJ107_00158	CJ108_00126	CJ109_00131	CJ11_00152	CJ110_00204	CJ111_00155	CJ112_00155	CJ113_00156	CJ114_00156	CJ115_00155	CJ116_00158	CJ117_00157	CJ118_00248	CJ119_00356	CJ12_00152	CJ120_01371	CJ121_00154	CJ122_01364	CJ123_00159	CJ124_00155	CJ125_00162	CJ126_00149	CJ127_00167	CJ128_00157	CJ129_01538	CJ13_01048	CJ130_00532
coaX		Type III pantothenate kinase	233	233	1	1	6343				629	629	629	CJ1_00379	CJ10_00380	CJ100_00381	CJ101_00436	CJ102_00379	CJ103_00677	CJ104_00355	CJ105_00350	CJ106_00375	CJ107_00394	CJ108_00351	CJ109_00354	CJ11_00378	CJ110_00487	CJ111_00372	CJ112_00372	CJ113_00384	CJ114_00384	CJ115_00383	CJ116_00381	CJ117_00380	CJ118_00388	CJ119_00584	CJ12_00379	CJ120_01232	CJ121_00380	CJ122_01151	CJ123_00383	CJ124_00383	CJ125_00381	CJ126_00366	CJ127_00392	CJ128_00390	CJ129_01772	CJ13_01282	CJ130_00301
group_7996		hypothetical protein	233	233	1	1	6495				242	242	242	CJ1_00447	CJ10_00449	CJ100_00450	CJ101_00508	CJ102_00441	CJ103_00748	CJ104_00426	CJ105_00415	CJ106_00444	CJ107_00465	CJ108_00422	CJ109_00425	CJ11_00446	CJ110_00555	CJ111_00437	CJ112_00437	CJ113_00452	CJ114_00452	CJ115_00451	CJ116_00442	CJ117_00441	CJ118_00456	CJ119_00651	CJ12_00447	CJ120_01164	CJ121_00448	CJ122_01085	CJ123_00445	CJ124_00451	CJ125_00443	CJ126_00432	CJ127_00456	CJ128_00460	CJ129_00007	CJ13_01349	CJ130_00233
rplA		50S ribosomal protein L1	233	233	1	1	6519				701	701	701	CJ1_00468	CJ10_00470	CJ100_00470	CJ101_00529	CJ102_00462	CJ103_00769	CJ104_00447	CJ105_00436	CJ106_00465	CJ107_00487	CJ108_00443	CJ109_00446	CJ11_00467	CJ110_00576	CJ111_00458	CJ112_00458	CJ113_00472	CJ114_00472	CJ115_00472	CJ116_00462	CJ117_00461	CJ118_00476	CJ119_00671	CJ12_00468	CJ120_01143	CJ121_00469	CJ122_01065	CJ123_00466	CJ124_00472	CJ125_00464	CJ126_00452	CJ127_00477	CJ128_00481	CJ129_00028	CJ13_01370	CJ130_00212
cbf2		Putative peptidyl-prolyl cis-trans isomerase Cbf2	233	233	1	1	7001				821	821	821	CJ1_00589	CJ10_00590	CJ100_00587	CJ101_00700	CJ102_00577	CJ103_00882	CJ104_00633	CJ105_00549	CJ106_00576	CJ107_00610	CJ108_00628	CJ109_00630	CJ11_00587	CJ110_00697	CJ111_00569	CJ112_00569	CJ113_00594	CJ114_00594	CJ115_00594	CJ116_00581	CJ117_00580	CJ118_00597	CJ119_00778	CJ12_00589	CJ120_01022	CJ121_00592	CJ122_00951	CJ123_00576	CJ124_00593	CJ125_00580	CJ126_00563	CJ127_00597	CJ128_00606	CJ129_00150	CJ13_01493	CJ130_00034
uppS		Isoprenyl transferase	233	233	1	1	7889				668	668	668	CJ1_00807	CJ10_00865	CJ100_00852	CJ101_00914	CJ102_00792	CJ103_00178	CJ104_00845	CJ105_00771	CJ106_00794	CJ107_00838	CJ108_00836	CJ109_00842	CJ11_00802	CJ110_00918	CJ111_00773	CJ112_00773	CJ113_00812	CJ114_00813	CJ115_00812	CJ116_00784	CJ117_00784	CJ118_00817	CJ119_01001	CJ12_00807	CJ120_00803	CJ121_00810	CJ122_00735	CJ123_00795	CJ124_00815	CJ125_00799	CJ126_00824	CJ127_00817	CJ128_00834	CJ129_00424	CJ13_01715	CJ130_01603
rpsR		30S ribosomal protein S18	233	233	1	1	2025				260	260	260	CJ1_01054	CJ10_01116	CJ100_01106	CJ101_01254	CJ102_01034	CJ103_01283	CJ104_01200	CJ105_01087	CJ106_01128	CJ107_01092	CJ108_01188	CJ109_01195	CJ11_01044	CJ110_01169	CJ111_01026	CJ112_01026	CJ113_01061	CJ114_01062	CJ115_01061	CJ116_01031	CJ117_01031	CJ118_01063	CJ119_01389	CJ12_01054	CJ120_00556	CJ121_01060	CJ122_00480	CJ123_01043	CJ124_01063	CJ125_01054	CJ126_01077	CJ127_01081	CJ128_01092	CJ129_00720	CJ13_00219	CJ130_01350
smpB		SsrA-binding protein	233	233	1	1	1942				452	452	452	CJ1_01087	CJ10_01149	CJ100_01139	CJ101_01287	CJ102_01067	CJ103_01316	CJ104_01233	CJ105_01120	CJ106_01162	CJ107_01126	CJ108_01221	CJ109_01228	CJ11_01077	CJ110_01260	CJ111_01059	CJ112_01059	CJ113_01094	CJ114_01095	CJ115_01094	CJ116_01064	CJ117_01064	CJ118_01096	CJ119_01422	CJ12_01087	CJ120_00523	CJ121_01093	CJ122_00447	CJ123_01076	CJ124_01096	CJ125_01088	CJ126_01110	CJ127_01115	CJ128_01126	CJ129_00753	CJ13_00252	CJ130_01317
group_8011		hypothetical protein	233	233	1	1	4815			Hypothetical protein with no hits to refseq/uniprot/clusters/cdd/tigrfams/pfam overlapping another protein with hits	191	191	191	CJ1_01493	CJ10_01589	CJ100_01547	CJ101_01691	CJ102_01509	CJ103_01689	CJ104_01636	CJ105_01570	CJ106_01618	CJ107_01593	CJ108_01627	CJ109_01637	CJ11_01475	CJ110_01716	CJ111_01443	CJ112_01442	CJ113_01495	CJ114_01498	CJ115_01499	CJ116_01443	CJ117_01447	CJ118_01681	CJ119_01848	CJ12_01493	CJ120_00115	CJ121_01491	CJ122_00075	CJ123_01460	CJ124_01507	CJ125_01473	CJ126_01504	CJ127_01520	CJ128_01552	CJ129_01167	CJ13_00666	CJ130_00904
group_8015		hypothetical protein	233	233	1	1	5259				203	203	203	CJ1_01649	CJ10_01753	CJ100_01712	CJ101_01859	CJ102_01668	CJ103_00049	CJ104_01798	CJ105_01801	CJ106_01797	CJ107_01754	CJ108_01795	CJ109_01799	CJ11_01633	CJ110_01874	CJ111_01606	CJ112_01605	CJ113_01678	CJ114_01681	CJ115_01656	CJ116_01606	CJ117_01610	CJ118_01836	CJ119_00132	CJ12_01649	CJ120_01669	CJ121_01651	CJ122_01584	CJ123_01620	CJ124_01663	CJ125_01637	CJ126_01667	CJ127_01683	CJ128_01711	CJ129_01326	CJ13_00831	CJ130_00747
rpsZ		30S ribosomal protein S14 type Z	233	233	1	1	5294				185	185	185	CJ1_01671	CJ10_01772	CJ100_01731	CJ101_01878	CJ102_01689	CJ103_00068	CJ104_01826	CJ105_01820	CJ106_01816	CJ107_01777	CJ108_01822	CJ109_01827	CJ11_01654	CJ110_01946	CJ111_01632	CJ112_01631	CJ113_01700	CJ114_01703	CJ115_01678	CJ116_01627	CJ117_01631	CJ118_01859	CJ119_00155	CJ12_01671	CJ120_01647	CJ121_01674	CJ122_01558	CJ123_01641	CJ124_01685	CJ125_01661	CJ126_01693	CJ127_01707	CJ128_01733	CJ129_01348	CJ13_00853	CJ130_00725
rpmC		50S ribosomal protein L29	233	233	1	1	5299				185	185	185	CJ1_01676	CJ10_01777	CJ100_01736	CJ101_01883	CJ102_01694	CJ103_00073	CJ104_01831	CJ105_01825	CJ106_01821	CJ107_01782	CJ108_01827	CJ109_01832	CJ11_01659	CJ110_01951	CJ111_01637	CJ112_01636	CJ113_01705	CJ114_01708	CJ115_01683	CJ116_01632	CJ117_01636	CJ118_01864	CJ119_00160	CJ12_01676	CJ120_01642	CJ121_01679	CJ122_01553	CJ123_01646	CJ124_01690	CJ125_01666	CJ126_01698	CJ127_01712	CJ128_01738	CJ129_01353	CJ13_00858	CJ130_00720
ftsZ		Cell division protein FtsZ	233	233	1	1	8233				1112	1112	1112	CJ1_00685	CJ10_00744	CJ100_00683	CJ101_00797	CJ102_00667	CJ103_00568	CJ104_00728	CJ105_00649	CJ106_00673	CJ107_00710	CJ108_00723	CJ109_00726	CJ11_00681	CJ110_00797	CJ111_00671	CJ112_00671	CJ113_00690	CJ114_00691	CJ115_00690	CJ116_00672	CJ117_00671	CJ118_00696	CJ119_00874	CJ12_00685	CJ120_00925	CJ121_00690	CJ122_00848	CJ123_00668	CJ124_00689	CJ125_00676	CJ126_00653	CJ127_00695	CJ128_00702	CJ129_00304	CJ13_01592	CJ130_01722
frdB		Fumarate reductase iron-sulfur subunit	233	233	1	1	6385				725	728	725	CJ1_00395	CJ10_00396	CJ100_00397	CJ101_00452	CJ102_00395	CJ103_00693	CJ104_00371	CJ105_00366	CJ106_00391	CJ107_00410	CJ108_00367	CJ109_00370	CJ11_00394	CJ110_00503	CJ111_00388	CJ112_00388	CJ113_00400	CJ114_00400	CJ115_00399	CJ116_00397	CJ117_00396	CJ118_00404	CJ119_00600	CJ12_00395	CJ120_01216	CJ121_00396	CJ122_01135	CJ123_00399	CJ124_00399	CJ125_00397	CJ126_00382	CJ127_00409	CJ128_00406	CJ129_01788	CJ13_01298	CJ130_00285
glnA		Glutamine synthetase	233	233	1	1	8218				1430	1430	1430	CJ1_00688	CJ10_00747	CJ100_00686	CJ101_00800	CJ102_00670	CJ103_00571	CJ104_00731	CJ105_00652	CJ106_00676	CJ107_00713	CJ108_00726	CJ109_00729	CJ11_00684	CJ110_00800	CJ111_00674	CJ112_00674	CJ113_00693	CJ114_00694	CJ115_00693	CJ116_00675	CJ117_00674	CJ118_00699	CJ119_00877	CJ12_00688	CJ120_00922	CJ121_00693	CJ122_00845	CJ123_00671	CJ124_00692	CJ125_00679	CJ126_00656	CJ127_00698	CJ128_00705	CJ129_00307	CJ13_01595	CJ130_01719
ftsA		Cell division protein FtsA	233	233	1	1	8237				1382	1388	1382	CJ1_00684	CJ10_00743	CJ100_00682	CJ101_00796	CJ102_00666	CJ103_00567	CJ104_00727	CJ105_00648	CJ106_00672	CJ107_00709	CJ108_00722	CJ109_00725	CJ11_00680	CJ110_00796	CJ111_00670	CJ112_00670	CJ113_00689	CJ114_00690	CJ115_00689	CJ116_00671	CJ117_00670	CJ118_00695	CJ119_00873	CJ12_00684	CJ120_00926	CJ121_00689	CJ122_00849	CJ123_00667	CJ124_00688	CJ125_00675	CJ126_00652	CJ127_00694	CJ128_00701	CJ129_00303	CJ13_01591	CJ130_01723
mog		Molybdopterin adenylyltransferase	233	233	1	1	8177				536	542	541	CJ1_00714	CJ10_00773	CJ100_00712	CJ101_00826	CJ102_00702	CJ103_00597	CJ104_00757	CJ105_00678	CJ106_00702	CJ107_00741	CJ108_00752	CJ109_00755	CJ11_00710	CJ110_00826	CJ111_00700	CJ112_00700	CJ113_00719	CJ114_00720	CJ115_00719	CJ116_00701	CJ117_00700	CJ118_00725	CJ119_00903	CJ12_00714	CJ120_00896	CJ121_00719	CJ122_00819	CJ123_00704	CJ124_00718	CJ125_00705	CJ126_00682	CJ127_00724	CJ128_00732	CJ129_00333	CJ13_01621	CJ130_01693
group_9817		hypothetical protein	233	233	1	1	8200				242	242	242	CJ1_00700	CJ10_00759	CJ100_00698	CJ101_00812	CJ102_00682	CJ103_00583	CJ104_00743	CJ105_00664	CJ106_00688	CJ107_00725	CJ108_00738	CJ109_00741	CJ11_00696	CJ110_00812	CJ111_00686	CJ112_00686	CJ113_00705	CJ114_00706	CJ115_00705	CJ116_00687	CJ117_00686	CJ118_00711	CJ119_00889	CJ12_00700	CJ120_00910	CJ121_00705	CJ122_00833	CJ123_00683	CJ124_00704	CJ125_00691	CJ126_00668	CJ127_00710	CJ128_00718	CJ129_00319	CJ13_01607	CJ130_01707
glyQ		Glycine--tRNA ligase alpha subunit	233	233	1	1	8212				863	863	863	CJ1_00693	CJ10_00752	CJ100_00691	CJ101_00805	CJ102_00675	CJ103_00576	CJ104_00736	CJ105_00657	CJ106_00681	CJ107_00718	CJ108_00731	CJ109_00734	CJ11_00689	CJ110_00805	CJ111_00679	CJ112_00679	CJ113_00698	CJ114_00699	CJ115_00698	CJ116_00680	CJ117_00679	CJ118_00704	CJ119_00882	CJ12_00693	CJ120_00917	CJ121_00698	CJ122_00840	CJ123_00676	CJ124_00697	CJ125_00684	CJ126_00661	CJ127_00703	CJ128_00710	CJ129_00312	CJ13_01600	CJ130_01714
flgG_2		Flagellar basal-body rod protein FlgG	233	233	1	1	8219				788	791	790	CJ1_00687	CJ10_00746	CJ100_00685	CJ101_00799	CJ102_00669	CJ103_00570	CJ104_00730	CJ105_00651	CJ106_00675	CJ107_00712	CJ108_00725	CJ109_00728	CJ11_00683	CJ110_00799	CJ111_00673	CJ112_00673	CJ113_00692	CJ114_00693	CJ115_00692	CJ116_00674	CJ117_00673	CJ118_00698	CJ119_00876	CJ12_00687	CJ120_00923	CJ121_00692	CJ122_00846	CJ123_00670	CJ124_00691	CJ125_00678	CJ126_00655	CJ127_00697	CJ128_00704	CJ129_00306	CJ13_01594	CJ130_01720
rplS		50S ribosomal protein L19	233	233	1	1	8196				356	356	356	CJ1_00703	CJ10_00762	CJ100_00701	CJ101_00815	CJ102_00685	CJ103_00586	CJ104_00746	CJ105_00667	CJ106_00691	CJ107_00729	CJ108_00741	CJ109_00744	CJ11_00699	CJ110_00815	CJ111_00689	CJ112_00689	CJ113_00708	CJ114_00709	CJ115_00708	CJ116_00690	CJ117_00689	CJ118_00714	CJ119_00892	CJ12_00703	CJ120_00907	CJ121_00708	CJ122_00830	CJ123_00686	CJ124_00707	CJ125_00694	CJ126_00671	CJ127_00713	CJ128_00721	CJ129_00322	CJ13_01610	CJ130_01704
ydcP		putative protease YdcP	233	233	1	1	8216				1253	1253	1253	CJ1_00690	CJ10_00749	CJ100_00688	CJ101_00802	CJ102_00672	CJ103_00573	CJ104_00733	CJ105_00654	CJ106_00678	CJ107_00715	CJ108_00728	CJ109_00731	CJ11_00686	CJ110_00802	CJ111_00676	CJ112_00676	CJ113_00695	CJ114_00696	CJ115_00695	CJ116_00677	CJ117_00676	CJ118_00701	CJ119_00879	CJ12_00690	CJ120_00920	CJ121_00695	CJ122_00843	CJ123_00673	CJ124_00694	CJ125_00681	CJ126_00658	CJ127_00700	CJ128_00707	CJ129_00309	CJ13_01597	CJ130_01717
ispG		4-hydroxy-3-methylbut-2-en-1-yl diphosphate synthase (flavodoxin)	233	233	1	1	8247				1067	1073	1072	CJ1_00675	CJ10_00734	CJ100_00673	CJ101_00787	CJ102_00658	CJ103_00558	CJ104_00718	CJ105_00639	CJ106_00663	CJ107_00699	CJ108_00713	CJ109_00716	CJ11_00670	CJ110_00787	CJ111_00662	CJ112_00662	CJ113_00680	CJ114_00681	CJ115_00680	CJ116_00663	CJ117_00662	CJ118_00686	CJ119_00864	CJ12_00675	CJ120_00935	CJ121_00680	CJ122_00857	CJ123_00659	CJ124_00679	CJ125_00666	CJ126_00644	CJ127_00683	CJ128_00692	CJ129_00294	CJ13_01582	CJ130_01733
pseI		Pseudaminic acid synthase	232	232	1	1	9405				179	1031	1024	CJ1_01297	CJ10_01412	CJ100_01344	CJ101_01494	CJ102_01276	CJ103_01517	CJ104_01444	CJ105_01382	CJ106_01421	CJ107_01396	CJ108_01428	CJ109_01436	CJ11_01285	CJ110_01518	CJ111_01259	CJ112_01259	CJ113_01297	CJ114_01303	CJ115_01302	CJ116_01266	CJ117_01266	CJ118_01427	CJ119_01638	CJ12_01297	CJ120_00312	CJ121_01303	CJ122_00242	CJ123_01284	CJ124_01308	CJ125_01302	CJ126_01325	CJ127_01338	CJ128_01341	CJ129_00965	CJ13_00461	CJ130_01106
[truncated: 9,038 more rows]
[truncated: 198 more columns]
