# Supplementary material for: The Gene Cluster Cj0423–Cj0425 Negatively Regulates Biofilm Formation in Campylobacter jejuni
Source: Int J Mol Sci. 2024 Nov 12;25(22):12116. doi: 10.3390/ijms252212116 (PMC11595200; doi:10.3390/ijms252212116)
Supplement: Supplementary file 1 [file ijms-25-12116-s001.zip › Supplementary Table S3.xlsx]

## Sheet: Supplementary Table 4
	Cj0423	Cj0424	Cj0425	Biofilm		Note: In the Cj0423/Cj0424/Cj0425 columns, a "0" indicates the absence of the gene. In the Biofilm column, a "0" represents no biofilm formation or weak biofilm-forming ability, while a "1" indicates strong biofilm-forming ability.
002_3A	0	0	0	0
002_3C	0	0	0	0
003_3B	1	1	1	0
109_3B	0	0	0	0
110_1B	0	0	0	1
126A	0	0	0	1
1273_2B	0	0	0	1
130B	1	1	1	1
1473A	0	0	0	1
1474b	0	0	0	1
148B	0	0	0	0
178_2A	1	1	1	1
178_2B	0	0	0	0
178_3B	0	0	0	1
178_3C	0	0	0	0
1924_2C	1	1	1	1
1924_3C	0	0	0	0
2324B	0	0	0	1
23	1	1	1	0
2523_2B	0	0	0	1
2573	0	0	0	1
2922	0	0	0	1
3023_1A	1	1	1	0
3023_1B	1	1	1	0
3023_1c	0	0	0	0
3023_2A	1	1	1	0
3023_2B	0	0	0	0
3023_2C	0	0	0	0
3122_1B_1	1	1	1	0
3122_2	1	1	1	0
318	1	1	1	0
330B	0	0	0	0
3342A	0	0	0	0
3342B	0	0	0	0
3342C	0	0	0	1
3375A	0	0	0	0
3375B	0	0	0	0
346_1C	1	1	1	0
3602	1	1	1	0
3853_1A	1	1	1	0
3853_1B	1	1	1	1
3853A	0	0	0	1
3853B	0	0	0	0
3853C	0	0	0	1
4174C1	0	0	0	0
4275_1C	0	0	0	0
4275_2B	1	1	1	0
4275_2C	0	0	0	0
451	0	0	0	1
452_2A	0	0	0	1
472_2B	1	1	1	0
542_1A	0	0	0	0
542_1B	0	0	0	0
542_1C	0	0	0	1
542_2B	0	0	0	1
542_2c	0	0	0	1
542A	0	0	0	1
542B	0	0	0	1
786_1b	1	1	1	0
C2_3B	1	1	1	0
CD300	1	1	1	0
CD302	0	0	0	1
