# Supplementary material for: The Gene Cluster Cj0423–Cj0425 Negatively Regulates Biofilm Formation in Campylobacter jejuni
Source: Int J Mol Sci. 2024 Nov 12;25(22):12116. doi: 10.3390/ijms252212116 (PMC11595200; doi:10.3390/ijms252212116)
Supplement: Supplementary file 1 [file ijms-25-12116-s001.zip › Supplementary Table S4.xlsx]

## Sheet: Sheet1
number	prot_acc	prot_desc	prot_score	prot_mass	prot_matches	prot_matches_sig	prot_sequences	prot_sequences_sig	prot_cover	prot_pi	emPAI
1	sp|Q46106|FTN_CAMJE	Bacterial non-heme ferritin OS=Campylobacter jejuni subsp. jejuni serotype O:2 (strain ATCC 700819 / NCTC 11168) OX=192222 GN=ftn PE=1 SV=1	466	19531	16	16	9	9	58.1	5.34	9.85
2	tr|Q0PBZ4|Q0PBZ4_CAMJE	Putative periplasmic solute binding protein for ABC transport system OS=Campylobacter jejuni subsp. jejuni serotype O:2 (strain ATCC 700819 / NCTC 11168) OX=192222 GN=Cj0143c PE=4 SV=1	507	34613	24	24	10	10	32.1	6.71	2.94
3	tr|Q0PAU2|Q0PAU2_CAMJE	Acetolactate synthase OS=Campylobacter jejuni subsp. jejuni serotype O:2 (strain ATCC 700819 / NCTC 11168) OX=192222 GN=ilvH PE=3 SV=1	399	17330	9	9	4	4	39.6	6.75	2.48
4	tr|Q0PB86|Q0PB86_CAMJE	Putative acidic periplasmic protein OS=Campylobacter jejuni subsp. jejuni serotype O:2 (strain ATCC 700819 / NCTC 11168) OX=192222 GN=Cj0424 PE=4 SV=1	189	24355	15	15	4	4	19	6.77	1.17
5	sp|Q9PJ85|THYX_CAMJE	Flavin-dependent thymidylate synthase OS=Campylobacter jejuni subsp. jejuni serotype O:2 (strain ATCC 700819 / NCTC 11168) OX=192222 GN=thyX PE=3 SV=1	139	24193	5	5	3	3	20.8	7.64	0.91
6	tr|Q0PB95|Q0PB95_CAMJE	Putative GMC oxidoreductase subunit OS=Campylobacter jejuni subsp. jejuni serotype O:2 (strain ATCC 700819 / NCTC 11168) OX=192222 GN=Cj0415 PE=4 SV=1	191	64101	11	11	7	7	16.9	8.76	0.73
7	tr|Q0PBX8|Q0PBX8_CAMJE	6-carboxy-5,6,7,8-tetrahydropterin synthase OS=Campylobacter jejuni subsp. jejuni serotype O:2 (strain ATCC 700819 / NCTC 11168) OX=192222 GN=Cj0159c PE=3 SV=1	82	22852	4	4	4	4	30.1	6.22	0.73
8	sp|Q9PNT0|TGT_CAMJE	Queuine tRNA-ribosyltransferase OS=Campylobacter jejuni subsp. jejuni serotype O:2 (strain ATCC 700819 / NCTC 11168) OX=192222 GN=tgt PE=3 SV=1	388	42888	7	7	4	4	18.2	8.38	0.56
9	sp|P24531|GLYA_CAMJE	Serine hydroxymethyltransferase OS=Campylobacter jejuni subsp. jejuni serotype O:2 (strain ATCC 700819 / NCTC 11168) OX=192222 GN=glyA PE=1 SV=2	220	46090	6	6	5	5	14.7	5.93	0.51
10	sp|Q9PNJ6|PYRB_CAMJE	Aspartate carbamoyltransferase OS=Campylobacter jejuni subsp. jejuni serotype O:2 (strain ATCC 700819 / NCTC 11168) OX=192222 GN=pyrB PE=3 SV=1	169	33283	4	4	4	4	22.7	9.22	0.46
11	tr|Q0PAI0|Q0PAI0_CAMJE	Glutamine synthetase OS=Campylobacter jejuni subsp. jejuni serotype O:2 (strain ATCC 700819 / NCTC 11168) OX=192222 GN=glnA PE=3 SV=1	162	54379	6	6	5	5	14.1	5.6	0.42
12	sp|P42448|ENO_CAMJE	Enolase OS=Campylobacter jejuni subsp. jejuni serotype O:2 (strain ATCC 700819 / NCTC 11168) OX=192222 GN=eno PE=1 SV=2	121	45253	5	5	5	5	17.6	4.89	0.42
13	sp|Q9PIB8|KDSA_CAMJE	2-dehydro-3-deoxyphosphooctonate aldolase OS=Campylobacter jejuni subsp. jejuni serotype O:2 (strain ATCC 700819 / NCTC 11168) OX=192222 GN=kdsA PE=3 SV=1	140	30046	3	3	2	2	14.8	6.84	0.37
14	tr|Q0PBM3|Q0PBM3_CAMJE	Chemotaxis protein OS=Campylobacter jejuni subsp. jejuni serotype O:2 (strain ATCC 700819 / NCTC 11168) OX=192222 GN=cheW PE=1 SV=1	33	19504	2	2	2	2	12.1	5.48	0.37
15	tr|Q0PAF4|Q0PAF4_CAMJE	Molybdopterin biosynthesis protein OS=Campylobacter jejuni subsp. jejuni serotype O:2 (strain ATCC 700819 / NCTC 11168) OX=192222 GN=Cj0725c PE=4 SV=1	52	20341	2	2	2	2	13.3	5.17	0.36
16	sp|P45493|HIPO_CAMJE	Hippurate hydrolase OS=Campylobacter jejuni subsp. jejuni serotype O:2 (strain ATCC 700819 / NCTC 11168) OX=192222 GN=hipO PE=1 SV=2	120	42919	4	4	3	3	17.5	5.76	0.35
17	tr|Q0PAH6|Q0PAH6_CAMJE	DUF3972 domain-containing protein OS=Campylobacter jejuni subsp. jejuni serotype O:2 (strain ATCC 700819 / NCTC 11168) OX=192222 GN=Cj0703 PE=4 SV=1	69	20574	2	2	1	1	10.7	4.95	0.35
18	sp|Q0PC33|ATPD_CAMJE	ATP synthase subunit delta OS=Campylobacter jejuni subsp. jejuni serotype O:2 (strain ATCC 700819 / NCTC 11168) OX=192222 GN=atpH PE=3 SV=1	61	20497	2	2	1	1	6.9	8.72	0.35
19	tr|Q0PBE6|Q0PBE6_CAMJE	Uncharacterized protein OS=Campylobacter jejuni subsp. jejuni serotype O:2 (strain ATCC 700819 / NCTC 11168) OX=192222 GN=Cj0364 PE=4 SV=1	27	9965	1	1	1	1	15.7	5.3	0.35
20	tr|Q0PAX7|Q0PAX7_CAMJE	Uncharacterized protein OS=Campylobacter jejuni subsp. jejuni serotype O:2 (strain ATCC 700819 / NCTC 11168) OX=192222 GN=Cj0539 PE=1 SV=1	23	10123	1	1	1	1	11.5	4.34	0.34
21	tr|Q0PB51|Q0PB51_CAMJE	Cyclic dehypoxanthine futalosine synthase OS=Campylobacter jejuni subsp. jejuni serotype O:2 (strain ATCC 700819 / NCTC 11168) OX=192222 GN=mqnC PE=3 SV=1	85	40018	3	3	3	3	13.5	6.37	0.27
22	tr|Q0PAY5|Q0PAY5_CAMJE	Isocitrate dehydrogenase [NADP] OS=Campylobacter jejuni subsp. jejuni serotype O:2 (strain ATCC 700819 / NCTC 11168) OX=192222 GN=icd PE=3 SV=1	192	82565	6	6	5	5	7.5	5.84	0.26
23	tr|Q0PBF6|Q0PBF6_CAMJE	Phosphatase OS=Campylobacter jejuni subsp. jejuni serotype O:2 (strain ATCC 700819 / NCTC 11168) OX=192222 GN=Cj0353c PE=4 SV=1	91	55699	4	4	3	3	6	9.47	0.26
24	tr|Q0PB68|Q0PB68_CAMJE	3-oxoacyl-[acyl-carrier-protein] synthase 2 OS=Campylobacter jejuni subsp. jejuni serotype O:2 (strain ATCC 700819 / NCTC 11168) OX=192222 GN=fabF PE=3 SV=1	68	43130	3	3	3	3	14.6	5.65	0.25
25	sp|Q9PIK1|PANB_CAMJE	3-methyl-2-oxobutanoate hydroxymethyltransferase OS=Campylobacter jejuni subsp. jejuni serotype O:2 (strain ATCC 700819 / NCTC 11168) OX=192222 GN=panB PE=3 SV=1	90	30354	2	2	2	2	8.8	6.09	0.23
26	tr|Q0P9W0|Q0P9W0_CAMJE	Uncharacterized protein OS=Campylobacter jejuni subsp. jejuni serotype O:2 (strain ATCC 700819 / NCTC 11168) OX=192222 GN=Cj0939c PE=4 SV=1	20	14819	1	1	1	1	7.9	6.59	0.23
27	sp|Q9PM99|NUOD_CAMJE	NADH-quinone oxidoreductase subunit D OS=Campylobacter jejuni subsp. jejuni serotype O:2 (strain ATCC 700819 / NCTC 11168) OX=192222 GN=nuoD PE=3 SV=1	87	47420	3	3	3	3	11	5.59	0.22
28	tr|Q0P851|Q0P851_CAMJE	NADH-quinone oxidoreductase OS=Campylobacter jejuni subsp. jejuni serotype O:2 (strain ATCC 700819 / NCTC 11168) OX=192222 GN=nuoC PE=3 SV=1	51	31393	2	2	2	2	11	7.77	0.22
29	tr|Q0PBK7|Q0PBK7_CAMJE	Putative molybdenum-pterin binding protein OS=Campylobacter jejuni subsp. jejuni serotype O:2 (strain ATCC 700819 / NCTC 11168) OX=192222 GN=Cj0302c PE=4 SV=1	16	15396	1	1	1	1	7.5	6.15	0.22
30	tr|Q0PCA2|Q0PCA2_CAMJE	Adenylosuccinate lyase OS=Campylobacter jejuni subsp. jejuni serotype O:2 (strain ATCC 700819 / NCTC 11168) OX=192222 GN=purB PE=3 SV=1	143	50511	3	3	3	3	9.7	5.92	0.21
31	sp|Q9PJ20|ATPG_CAMJE	ATP synthase gamma chain OS=Campylobacter jejuni subsp. jejuni serotype O:2 (strain ATCC 700819 / NCTC 11168) OX=192222 GN=atpG PE=3 SV=1	57	33753	2	2	2	2	10.2	7.72	0.21
32	tr|Q0P8K3|Q0P8K3_CAMJE	Putative cytochrome P450 OS=Campylobacter jejuni subsp. jejuni serotype O:2 (strain ATCC 700819 / NCTC 11168) OX=192222 GN=Cj1411c PE=3 SV=1	150	52745	3	3	3	3	10.4	8.97	0.2
33	tr|Q0PBD7|Q0PBD7_CAMJE	Putative D-2-hydroxyacid dehydrogenase OS=Campylobacter jejuni subsp. jejuni serotype O:2 (strain ATCC 700819 / NCTC 11168) OX=192222 GN=Cj0373 PE=3 SV=1	58	35044	2	2	2	2	7.1	6.34	0.2
34	tr|Q0P8W6|Q0P8W6_CAMJE	Biotin carboxyl carrier protein of acetyl-CoA carboxylase OS=Campylobacter jejuni subsp. jejuni serotype O:2 (strain ATCC 700819 / NCTC 11168) OX=192222 GN=accB PE=4 SV=1	43	16592	1	1	1	1	17.9	4.6	0.2
35	sp|P0C631|FUR_CAMJE	Ferric uptake regulation protein OS=Campylobacter jejuni subsp. jejuni serotype O:2 (strain ATCC 700819 / NCTC 11168) OX=192222 GN=fur PE=1 SV=1	38	18270	1	1	1	1	7	7.7	0.18
36	sp|Q9PN97|LUXS_CAMJE	S-ribosylhomocysteine lyase OS=Campylobacter jejuni subsp. jejuni serotype O:2 (strain ATCC 700819 / NCTC 11168) OX=192222 GN=luxS PE=3 SV=1	36	18425	1	1	1	1	6.1	6.19	0.18
37	tr|Q0PBQ9|Q0PBQ9_CAMJE	Putative MCP-domain signal transduction protein OS=Campylobacter jejuni subsp. jejuni serotype O:2 (strain ATCC 700819 / NCTC 11168) OX=192222 GN=Cj0246c PE=4 SV=1	61	43403	2	2	2	2	5.9	5.37	0.16
38	sp|Q9PHM8|KAD_CAMJE	Adenylate kinase OS=Campylobacter jejuni subsp. jejuni serotype O:2 (strain ATCC 700819 / NCTC 11168) OX=192222 GN=adk PE=3 SV=1	45	21451	1	1	1	1	13	5.11	0.16
39	tr|Q0P9Z9|Q0P9Z9_CAMJE	4-methyl-5(Beta-hydroxyethyl)-thiazole monophosphate synthesis protein OS=Campylobacter jejuni subsp. jejuni serotype O:2 (strain ATCC 700819 / NCTC 11168) OX=192222 GN=thiJ PE=4 SV=1	23	20427	1	1	1	1	11.6	5.02	0.16
40	tr|Q0P8C2|Q0P8C2_CAMJE	Uncharacterized protein OS=Campylobacter jejuni subsp. jejuni serotype O:2 (strain ATCC 700819 / NCTC 11168) OX=192222 GN=Cj1495c PE=4 SV=1	54	22100	1	1	1	1	6.6	5.05	0.15
41	sp|Q9PHK7|ASSY_CAMJE	Argininosuccinate synthase OS=Campylobacter jejuni subsp. jejuni serotype O:2 (strain ATCC 700819 / NCTC 11168) OX=192222 GN=argG PE=1 SV=1	27	45778	2	2	2	2	7.1	5.76	0.15
42	sp|Q9PMG4|PURA_CAMJE	Adenylosuccinate synthetase OS=Campylobacter jejuni subsp. jejuni serotype O:2 (strain ATCC 700819 / NCTC 11168) OX=192222 GN=purA PE=1 SV=1	24	46437	2	2	2	2	5.5	5.72	0.15
43	tr|Q0PAH8|Q0PAH8_CAMJE	Putative protease OS=Campylobacter jejuni subsp. jejuni serotype O:2 (strain ATCC 700819 / NCTC 11168) OX=192222 GN=Cj0701 PE=4 SV=1	56	47764	2	2	2	2	6.7	7.95	0.14
44	tr|Q0PA81|Q0PA81_CAMJE	Putative hydrolase OS=Campylobacter jejuni subsp. jejuni serotype O:2 (strain ATCC 700819 / NCTC 11168) OX=192222 GN=Cj0809c PE=4 SV=1	16	23264	1	1	1	1	6.1	5.62	0.14
45	tr|Q0PA78|Q0PA78_CAMJE	Threonine synthase OS=Campylobacter jejuni subsp. jejuni serotype O:2 (strain ATCC 700819 / NCTC 11168) OX=192222 GN=thrC PE=3 SV=1	102	54149	2	2	2	2	7	5.96	0.13
46	sp|Q9PN49|GUAA_CAMJE	GMP synthase [glutamine-hydrolyzing] OS=Campylobacter jejuni subsp. jejuni serotype O:2 (strain ATCC 700819 / NCTC 11168) OX=192222 GN=guaA PE=3 SV=1	55	57397	2	2	2	2	6.7	6.08	0.12
47	tr|Q0P9L5|Q0P9L5_CAMJE	Biotin carboxylase OS=Campylobacter jejuni subsp. jejuni serotype O:2 (strain ATCC 700819 / NCTC 11168) OX=192222 GN=pycA PE=4 SV=1	50	54834	2	2	2	2	6	6.4	0.12
48	tr|Q0PAB2|Q0PAB2_CAMJE	Major antigenic peptide PEB2 OS=Campylobacter jejuni subsp. jejuni serotype O:2 (strain ATCC 700819 / NCTC 11168) OX=192222 GN=peb2 PE=4 SV=1	35	27304	1	1	1	1	3.7	9.46	0.12
49	sp|Q9PMC8|PXPA_CAMJE	5-oxoprolinase subunit A OS=Campylobacter jejuni subsp. jejuni serotype O:2 (strain ATCC 700819 / NCTC 11168) OX=192222 GN=pxpA PE=3 SV=1	20	28408	1	1	1	1	5.9	6.1	0.12
50	tr|Q0P9N7|Q0P9N7_CAMJE	Branched-chain amino-acid ABC transport system ATP-binding protein OS=Campylobacter jejuni subsp. jejuni serotype O:2 (strain ATCC 700819 / NCTC 11168) OX=192222 GN=livG PE=4 SV=1	13	28814	1	1	1	1	6.6	7.74	0.12
51	sp|Q9PN59|PDXJ_CAMJE	Pyridoxine 5~-phosphate synthase OS=Campylobacter jejuni subsp. jejuni serotype O:2 (strain ATCC 700819 / NCTC 11168) OX=192222 GN=pdxJ PE=1 SV=1	70	29278	1	1	1	1	6.2	7.18	0.11
52	tr|Q0PBA2|Q0PBA2_CAMJE	Fumarate reductase cytochrome b subunit OS=Campylobacter jejuni subsp. jejuni serotype O:2 (strain ATCC 700819 / NCTC 11168) OX=192222 GN=frdC PE=4 SV=1	15	30180	1	1	1	1	3.5	9.37	0.11
53	tr|Q0PBA5|Q0PBA5_CAMJE	Shikimate dehydrogenase (NADP(+)) OS=Campylobacter jejuni subsp. jejuni serotype O:2 (strain ATCC 700819 / NCTC 11168) OX=192222 GN=aroE PE=3 SV=1	14	30187	1	1	1	1	5	8.48	0.11
54	tr|Q0P9V2|Q0P9V2_CAMJE	Putative carbon-nitrogen hydrolase OS=Campylobacter jejuni subsp. jejuni serotype O:2 (strain ATCC 700819 / NCTC 11168) OX=192222 GN=Cj0947c PE=4 SV=1	19	34107	1	1	1	1	6.6	5.71	0.1
55	tr|Q0PAU6|Q0PAU6_CAMJE	Putative transcriptional regulator OS=Campylobacter jejuni subsp. jejuni serotype O:2 (strain ATCC 700819 / NCTC 11168) OX=192222 GN=Cj0571 PE=4 SV=1	19	34321	1	1	1	1	2.4	8.35	0.1
56	tr|Q0P950|Q0P950_CAMJE	Signal recognition particle receptor FtsY OS=Campylobacter jejuni subsp. jejuni serotype O:2 (strain ATCC 700819 / NCTC 11168) OX=192222 GN=ftsY PE=3 SV=1	14	32089	1	1	1	1	2.8	5.64	0.1
57	tr|Q0PAN2|Q0PAN2_CAMJE	NOL1/NOP2/sun family protein OS=Campylobacter jejuni subsp. jejuni serotype O:2 (strain ATCC 700819 / NCTC 11168) OX=192222 GN=Cj0636 PE=3 SV=1	13	32216	1	1	1	1	5.4	8.53	0.1
58	tr|Q0PBM9|Q0PBM9_CAMJE	Cell shape-determining protein MreB OS=Campylobacter jejuni subsp. jejuni serotype O:2 (strain ATCC 700819 / NCTC 11168) OX=192222 GN=mreB PE=3 SV=1	30	37671	1	1	1	1	4.3	5.21	0.09
59	tr|Q0PBB4|Q0PBB4_CAMJE	Putative lipoprotein OS=Campylobacter jejuni subsp. jejuni serotype O:2 (strain ATCC 700819 / NCTC 11168) OX=192222 GN=Cj0396c PE=4 SV=1	25	37532	1	1	1	1	6.9	8.18	0.09
60	tr|Q0PAI7|Q0PAI7_CAMJE	Putative membrane protein OS=Campylobacter jejuni subsp. jejuni serotype O:2 (strain ATCC 700819 / NCTC 11168) OX=192222 GN=Cj0692c PE=4 SV=1	14	37199	1	1	1	1	3.5	9.6	0.09
61	tr|Q0P993|Q0P993_CAMJE	Putative cation transport protein OS=Campylobacter jejuni subsp. jejuni serotype O:2 (strain ATCC 700819 / NCTC 11168) OX=192222 GN=Cj1163c PE=4 SV=1	14	35939	1	1	1	1	5.1	6.2	0.09
62	tr|Q0PBS3|Q0PBS3_CAMJE	Ribonucleoside-diphosphate reductase subunit beta OS=Campylobacter jejuni subsp. jejuni serotype O:2 (strain ATCC 700819 / NCTC 11168) OX=192222 GN=nrdB PE=3 SV=1	56	39737	1	1	1	1	5	5.08	0.08
63	tr|Q0P9N3|Q0P9N3_CAMJE	Branched-chain amino-acid ABC transport system periplasmic binding protein OS=Campylobacter jejuni subsp. jejuni serotype O:2 (strain ATCC 700819 / NCTC 11168) OX=192222 GN=livJ PE=4 SV=1	45	40334	1	1	1	1	5.7	8.77	0.08
64	tr|Q0PB10|Q0PB10_CAMJE	Putative aminotransferase (DegT family). Functional classification-Misc OS=Campylobacter jejuni subsp. jejuni serotype O:2 (strain ATCC 700819 / NCTC 11168) OX=192222 GN=Cj0505c PE=3 SV=1	33	40031	1	1	1	1	4.2	6.11	0.08
65	sp|Q9PMQ5|PGK_CAMJE	Phosphoglycerate kinase OS=Campylobacter jejuni subsp. jejuni serotype O:2 (strain ATCC 700819 / NCTC 11168) OX=192222 GN=pgk PE=1 SV=1	21	43849	1	1	1	1	2.8	6.07	0.08
66	tr|Q0P8Y6|Q0P8Y6_CAMJE	Putative 2-nitropropane dioxygenase,oxidoreductase protein OS=Campylobacter jejuni subsp. jejuni serotype O:2 (strain ATCC 700819 / NCTC 11168) OX=192222 GN=Cj1270c PE=4 SV=1	18	39995	1	1	1	1	3	8.38	0.08
67	sp|Q0P9K4|DAPE_CAMJE	Succinyl-diaminopimelate desuccinylase OS=Campylobacter jejuni subsp. jejuni serotype O:2 (strain ATCC 700819 / NCTC 11168) OX=192222 GN=dapE PE=3 SV=1	17	40774	1	1	1	1	2.2	5.17	0.08
68	tr|Q0P855|Q0P855_CAMJE	Putative NADH dehydrogenase I chain G OS=Campylobacter jejuni subsp. jejuni serotype O:2 (strain ATCC 700819 / NCTC 11168) OX=192222 GN=nuoG PE=4 SV=1	73	94526	2	2	1	1	2.2	5.49	0.07
69	tr|Q0PBQ1|Q0PBQ1_CAMJE	Uncharacterized protein OS=Campylobacter jejuni subsp. jejuni serotype O:2 (strain ATCC 700819 / NCTC 11168) OX=192222 GN=Cj0254 PE=4 SV=1	61	44629	1	1	1	1	3.4	5.43	0.07
70	tr|Q0PBU3|Q0PBU3_CAMJE	Amidophosphoribosyltransferase OS=Campylobacter jejuni subsp. jejuni serotype O:2 (strain ATCC 700819 / NCTC 11168) OX=192222 GN=purF PE=3 SV=1	60	49652	1	1	1	1	5.2	6.08	0.07
71	tr|Q0PBY8|Q0PBY8_CAMJE	Homoserine dehydrogenase OS=Campylobacter jejuni subsp. jejuni serotype O:2 (strain ATCC 700819 / NCTC 11168) OX=192222 GN=hom PE=3 SV=1	59	45946	1	1	1	1	2.4	6.99	0.07
72	tr|Q0PCB0|Q0PCB0_CAMJE	HD_domain domain-containing protein OS=Campylobacter jejuni subsp. jejuni serotype O:2 (strain ATCC 700819 / NCTC 11168) OX=192222 GN=Cj0015c PE=4 SV=1	55	47564	1	1	1	1	3.7	5.62	0.07
73	sp|Q9PPF4|SYH_CAMJE	Histidine--tRNA ligase OS=Campylobacter jejuni subsp. jejuni serotype O:2 (strain ATCC 700819 / NCTC 11168) OX=192222 GN=hisS PE=3 SV=1	55	47868	1	1	1	1	3.2	7.44	0.07
74	sp|Q9PIE2|GLMM_CAMJE	Phosphoglucosamine mutase OS=Campylobacter jejuni subsp. jejuni serotype O:2 (strain ATCC 700819 / NCTC 11168) OX=192222 GN=glmM PE=3 SV=1	52	48938	1	1	1	1	2.7	8.4	0.07
75	tr|Q0PAR2|Q0PAR2_CAMJE	Putative amidohydrolase OS=Campylobacter jejuni subsp. jejuni serotype O:2 (strain ATCC 700819 / NCTC 11168) OX=192222 GN=Cj0605 PE=4 SV=1	38	44147	1	1	1	1	2.5	5.8	0.07
76	sp|Q9PNN2|GATA_CAMJE	Glutamyl-tRNA(Gln) amidotransferase subunit A OS=Campylobacter jejuni subsp. jejuni serotype O:2 (strain ATCC 700819 / NCTC 11168) OX=192222 GN=gatA PE=3 SV=1	36	49595	1	1	1	1	4	5.85	0.07
77	tr|Q0PAG3|Q0PAG3_CAMJE	Phospho-2-dehydro-3-deoxyheptonate aldolase OS=Campylobacter jejuni subsp. jejuni serotype O:2 (strain ATCC 700819 / NCTC 11168) OX=192222 GN=Cj0716 PE=3 SV=1	32	50125	1	1	1	1	2.5	6	0.07
78	tr|Q0PA62|Q0PA62_CAMJE	Threonine dehydratase biosynthetic OS=Campylobacter jejuni subsp. jejuni serotype O:2 (strain ATCC 700819 / NCTC 11168) OX=192222 GN=ilvA PE=3 SV=1	30	44224	1	1	1	1	3.2	7.12	0.07
79	tr|Q0P804|Q0P804_CAMJE	L-serine dehydratase OS=Campylobacter jejuni subsp. jejuni serotype O:2 (strain ATCC 700819 / NCTC 11168) OX=192222 GN=sdaA PE=3 SV=1	23	50159	1	1	1	1	2.2	5.94	0.07
80	tr|Q0PA85|Q0PA85_CAMJE	Putative zinc protease OS=Campylobacter jejuni subsp. jejuni serotype O:2 (strain ATCC 700819 / NCTC 11168) OX=192222 GN=Cj0805 PE=3 SV=1	15	48298	1	1	1	1	3.1	8.03	0.07
81	sp|P56964|FLB1_CAMJE	Flagellin B OS=Campylobacter jejuni subsp. jejuni serotype O:2 (strain ATCC 700819 / NCTC 11168) OX=192222 GN=flaB PE=3 SV=2	75	59150	1	1	1	1	3.5	5.4	0.06
82	sp|P41257|SYI_CAMJE	Isoleucine--tRNA ligase OS=Campylobacter jejuni subsp. jejuni serotype O:2 (strain ATCC 700819 / NCTC 11168) OX=192222 GN=ileS PE=3 SV=2	46	106164	2	2	2	2	2.3	5.75	0.06
83	sp|O69294|FUMC_CAMJE	Fumarate hydratase class II OS=Campylobacter jejuni subsp. jejuni serotype O:2 (strain ATCC 700819 / NCTC 11168) OX=192222 GN=fumC PE=3 SV=1	45	50963	1	1	1	1	3	6.12	0.06
84	sp|Q9PLV9|LEU1_CAMJE	2-isopropylmalate synthase OS=Campylobacter jejuni subsp. jejuni serotype O:2 (strain ATCC 700819 / NCTC 11168) OX=192222 GN=leuA PE=3 SV=1	45	57003	1	1	1	1	2	6.26	0.06
85	tr|Q0PAJ1|Q0PAJ1_CAMJE	Putative phosphate acetyltransferase OS=Campylobacter jejuni subsp. jejuni serotype O:2 (strain ATCC 700819 / NCTC 11168) OX=192222 GN=pta PE=4 SV=1	29	56484	1	1	1	1	2.4	5.75	0.06
86	sp|Q9PNR1|LEPA_CAMJE	Elongation factor 4 OS=Campylobacter jejuni subsp. jejuni serotype O:2 (strain ATCC 700819 / NCTC 11168) OX=192222 GN=lepA PE=3 SV=1	14	66787	1	1	1	1	1.2	5.64	0.05
87	tr|Q0PAL6|Q0PAL6_CAMJE	Penicillin-binding protein OS=Campylobacter jejuni subsp. jejuni serotype O:2 (strain ATCC 700819 / NCTC 11168) OX=192222 GN=pbpC PE=4 SV=1	14	68100	1	1	1	1	2.7	8.3	0.05
88	tr|Q0PB73|Q0PB73_CAMJE	Succinate dehydrogenase flavoprotein subunit OS=Campylobacter jejuni subsp. jejuni serotype O:2 (strain ATCC 700819 / NCTC 11168) OX=192222 GN=sdhA PE=3 SV=1	13	67072	1	1	1	1	2.6	6.43	0.05
89	tr|Q0PCB8|Q0PCB8_CAMJE	Glutamate synthase (NADPH) large subunit OS=Campylobacter jejuni subsp. jejuni serotype O:2 (strain ATCC 700819 / NCTC 11168) OX=192222 GN=gltB PE=3 SV=1	81	167470	2	2	2	2	2.2	7.09	0.04
90	tr|Q0P8S2|Q0P8S2_CAMJE	PseE protein OS=Campylobacter jejuni subsp. jejuni serotype O:2 (strain ATCC 700819 / NCTC 11168) OX=192222 GN=pseE PE=4 SV=1	60	73647	1	1	1	1	1.8	9.22	0.04
91	sp|Q9PN94|METE_CAMJE	5-methyltetrahydropteroyltriglutamate--homocysteine methyltransferase OS=Campylobacter jejuni subsp. jejuni serotype O:2 (strain ATCC 700819 / NCTC 11168) OX=192222 GN=metE PE=3 SV=1	38	87211	1	1	1	1	1.6	6.05	0.04
92	sp|Q9PI05|SYA_CAMJE	Alanine--tRNA ligase OS=Campylobacter jejuni subsp. jejuni serotype O:2 (strain ATCC 700819 / NCTC 11168) OX=192222 GN=alaS PE=3 SV=1	44	95360	1	1	1	1	1.9	6.04	0.03
93	tr|Q0P8D5|Q0P8D5_CAMJE	PDDEXK_1 domain-containing protein OS=Campylobacter jejuni subsp. jejuni serotype O:2 (strain ATCC 700819 / NCTC 11168) OX=192222 GN=Cj1482c PE=4 SV=1	19	94038	1	1	1	1	2.4	5.56	0.03
94	sp|Q03470|GYRA_CAMJE	DNA gyrase subunit A OS=Campylobacter jejuni subsp. jejuni serotype O:2 (strain ATCC 700819 / NCTC 11168) OX=192222 GN=gyrA PE=3 SV=1	14	97141	1	1	1	1	1.3	5.17	0.03
